# Supplementary material for: Dataset for a Dugesia japonica de novo transcriptome assembly, utilized for defining the voltage-gated like ion channel superfamily
Source: Data Brief. 2016 Nov 16;9:1044–7. doi: 10.1016/j.dib.2016.11.022 (PMC5124351; doi:10.1016/j.dib.2016.11.022)
Supplement: Supplementary file 2 — Supplementary material [file mmc2.zip › filtered_trinity_cds.fasta]

>comp1_c0_seq1
AACGCCAAGATATTGATAAAATTCATCAGTTGTGAGCTGTTTGATATTTTGATTCGAAATTATTATTTTATTTTTATCGGACTGAAACGGAATCTGAATAAATGCACATTTTCCTGGACGGTATTCAAATCCTATTGCTTCTGCCGTTTCGACCGCTTTGTTAACAATACTTTGTAGATCACAAACGTTATTTGTAATCAGAGCAATATCATCGGCATAAGCTAATGATTGAATCTTTGATGTGCCTATAGAGAAAACCGGAATTTGACAGGATCTAATAGATTCCAAAACTGGATTTATTGCAATGGAAAATAAGATCATGGAAATAGGACACCCTTGCTTGACACCCTTAAGAATTGGTATATCAGGTGTAACTAAAGAACCACAACA
>comp1199_c0_seq1
TGCAAAGTTTCTGATTGGGTTCTTCTTGTACAAAGCTCTCTTTACTCTTCTTGGCTTAAGCTTTGGTGCTCTGACAACACGTTGAATTTCATCAGAATCCAAGATTCTTGCAAGATCAGTGTTGCTCATGACAGTTCTTGGAAGAGTGTAACCAGTACCGTTTCTTCTCTTGAGTGCTGAAGCAGCGCCTGCAGTACCGAATCTCTTGCCGAGGTCTTCGAATGCACCTTGGGTCCAGATGACAAATCTACCAACTTGTCCACCTGGTGCCAATTGAAGAAGGTTCAATCTGTTAACGTTGAGGGTTTGTACACCTGGAACGTTTCTGAATGCACGGACGATACCCTTGTCTTGCTTGTAGACAACCAAA
>comp1438_c0_seq1
CAACTTCTCTTTCTTGGCACGTCGGCAAGGGATGCATCGAGCGGGCTTGGCGTCGAATCCTTTCTCCTTGTGGAATTGCTGATCGTCGACAGAAAACACGAACTCGGCTCCGCAGTCCTTGCAGGTCAAAGTCTCGTCTTGCAACTCACCGCTGGTCTCTTCCTCGGGCTTCTTCTTCTTGTTGGTCTTGAGCGCAGCCAAAGTGTCCAGAGCATCGGACATGGCAGCCACGGGCTCAGCCTCGGCCTTGCGCTTCTTGGGAGCTTCCTCTGCAACGGGAGCAGCAACAGCCTCTTCAGCGGCGG
>comp2071_c1_seq1
AACCCCAGCCACCATGCACCTATCCAAATATCTGTGTTTTCTGGAGTCATTTCGTTAGTTGGAATCACAATATCAACATAAATCTTTAGGAAAACACCGAATACCACATAGCCAACTGCCGGTCCAATAGCTGTAATAGCTGTAGATATTCCGATATATAATGCTGATGTTGCCACATCAACAATTTGTTCAATATAAGCAATGCCCAAAGTAAATAATGGTGCTGATCCGATTCCAATTACAAAATGTCCAAGATAAAAAATGTACTTATAATTCCTCAATGAATTGAGTTCAGTTGAACTAGTACAGTTTTCAACCACAGGCTCAGTTCTACATAGTGGTATTTCATCTGATAAATGAACACCATATTCATATGTACCAGCAATGAAATGAG
>comp2229_c0_seq1
CAGCTCGCCCGGCACAACCAGCATGGTCGCCGACAGCATCTCGCGGGAGCCGATGGTGTGCCCGTTGGCCATGCGCGCGAGCTCCGCGGAGGCCGACCCGAGCTGGTCGATCACGTCGTCGCACAGCGACTCCAGCACGGACATCGCCTTGGACGAGATCCCCATGTCGGAGTGCAGGTGGCGCAGCACCTTGAAGATGTAGGTCGCCCACCGGGTGTGATCCGCGCGCTTGCGGGTGGTGCCGTCCTTGTTCTTCTTCAGCTCCTTCTTGGGCTTCTTGTCCTTCGACTTCGACTTCTCCTTCTTCTCCTTCTTCTCCTT
>comp2246_c0_seq1
GGAGAATAATGACAAAATTGATATTGTTTTTCGAAAAGTTGTACAAGTTCCTTACTTTGACAGGAGAAATCATAAAAACCTTGATGAATGGATAAAGATCAACAATCAGATTTCTCCATGGGTGATTCTGGCAGGCGATACACTGGTGTTTGTAGTATCATCAAATGCAATTCGTAATATGGCTGATCCAAATGTAATTTTATCAATGTATGATTCGATGGTAAAAGAACAATTTCATTTGAAAGGAATATCAGTTTTAAGCACTCGCAGGGAGGTAATATCTACTGATATACAAATTTGGGGTGGATATATGCATTCTGGTTATCCAATAGGTTCTATGATACATTATGTAACAAATACTGCAGGATATTCTATTTTTAATATAAATACAATTAGTAAAGATGCTGAGTGGGGATTACTTCATGAAATTGGTCA
>comp3062_c0_seq1
TGCAACCTGTCTTGAGCATTACATGAAGTTCCGGCATAGTAAAGAAATGCTAATTAGTTATTTACCATTAAGTCATGTAGCTGCTCAAATGTGCGATATAATTATTCCTATGCTATGTCAGGCTACAGTATTTTTTGCTCAACCTGATGCCCTAAAAGGTACGCTTGGTGATACACTTAAAGAAGTACATCCGACTTACTTTATTGGAGTTCCAAGAGTGTTTGAAAAAATCATGGAACAAATGAAAGAAATGGCTTCGCAAATGTCATCAATAAAAAAACATATTTCTAGCTGGGCAAAAGATATTGGGTATAGAACAACCGTAGCCAGAATGATGAAAGAAAGTGGACCATTTGGTTACCAAATAGCGAAATGTTTTGTATTTAATAAA
>comp3062_c1_seq1
CAGCAGCAGCTCCATTAAGCCATGATGTTTTAGTATACTTTGGGTCTTTGGATATAGTTATTTGTGAAATCTATGGTATGAGTGAGTGTTCAGGACCGCACACAATGGCATTCCCAAATGATTTTTTATTTGGATCAGTTGGGAAAGTTTTGCCTGACTTTCGATGTAAATTGAATTCCGAAGGTGAAAATGAAGGTGAAATTTGTATGGATGGTCGACATGTGTTTATGGGTTACGTTAATGCACCAGAGAAAACTAAAGAAGTTTTCGATTCCGACCATTGGCTTCATTCTGGTGATATCGGTACATATAATGATGATCGTTATATATTTATAACGG
>comp3167_c0_seq1
ACTCTTATTCCTAAACCAAATAAGAATGGTCAATATCATCTAATTTCATCTTGGAGACCAATAGCTTTAATAAATACCAGTTGTAAGATTTTCTCTTCTATTTTAAACGCTAGAATTTGTCATTGGATTGAGAGTAATGATCTATTGCATAGAGGTCAAAAAGGTGGTTCTAAATTTGAGGGTTGTGTTGAACACAATAGTATACTTACTGCATGTCTTGAACATTGTAAATATACTAAGAATGGTTCTCTTTCAATTGCATGGTTAGATATCCAGGATGCTTTTGGCAGTGTTCCACACAATTACATCTGG
>comp3200_c0_seq1
TCAATATCAAAAATGTTGAAATCGAATTGTTTTGGGGTAACACAAAATGCAACCCAACAATAGCTTTAGAACAAATGTTTTATTATATATTTGATGAACCGGTTCATGCGTTTATTGGTCTAGTTTGTTTATATCCGTTAAATTGGGTTGCTCAAGTTGTTGGACTGAGATTTCACCGTCCGATAATTACACTCAATGGACTTAGCAACCAATTTAGGGATAAATCCAAATATCCACTGTTGACAAGAATGGGATCGTTTGATAAAAATATTCATGAGGTTTTTATGACGATATTCAACACATTTCATTGGAAAAATAGTATTGGACTGATTGTACAAACCGACGATATTAATAAAGACCCATTCTGTTATCAGTTTGGGT
>comp3433_c0_seq1
GCCAAAATGATCAACGTCGATTTGACCAAATTATCCGACCTTGTAAAAAGGACAAGAGTGGAGGAATCTGAGACCTTTTCACCTGAATTGATGAAGAAAATTGACATAGTTTACGAACCAAATAGTTTGGTCAAAATGTCTTCTGACAGTGTCAACAGAGCATCCGCTTCAGTTAAGATGCCTAAATCAGTATTCCAGTCAATCAATGAATCTATCAACAACGATTTGTTTTTGGATGATTGGAACGCTATAGTGAAATTTCAAGGTTTCAATGCTATTGAGACTAGAAATCAAGTTTGGACAAGATTCATTGATGCATCTAAAGAAAGAATAAATAAAGGGGTCACAAAAGAATTGTTGAACAAAACCCTTCATTCCGAAGTGTACATGCTTATTTTGATGTTCTTGCATAGAGGGACTAACTACAAGCGTTTGCTAAGTGTTGCAGAGGATACCAACCATGTTGCATTAACTTTATTGTCCACCTACAAGTTGACTAATGCAAAGAATGCAGGATCATCTCAAGATCTGAGTCTCCCCAGAATATCCGCTGCCTTTCCATTGGCGACTATCAGACTGATTCAAAGATATGATGTTGTTAGAGTCCCTCAAGCTGATTCAAGATTAAATCCTTTTGCATGTGCTGCAGCAGCATCCATTATGCCTAAAGGTTCAGCTATATTGCTAGCATACTTAGCTTGGGCTAAAGAACAAGATAGAGCTCTTAAGCCAACAAAATACAAGAAACCTGAGGGTGAGAAAAGCTATGGGGTCTATGCAAAGCAGAGAAATGAACCAGGGGTGTACTTTAAGTATGTTTTGA
>comp5411_c0_seq1
TGGAAACTTAATAATTGGTTCCAAAGGAGTAAAAGGATTAACTGGAGATATTGGTATGAAAGGAGAAAAAGGATATCCAGGTCAAATTGGCTTAAAAGGATCACCAGGAAGTCAAGGAGAAAAGGGAGAAAAAGGAGACATTGCTTTAAAAGGTTTCAAAGGTTATCAAGGTCCTGAAGGCATAGAAGGACAAACTGGATCAGATGGAATGACTGGAGAACAAGGTTATCCAGGGGAAAAGGGTCAACCTGGAACTACTGGATTCACTTTTAATAAAAGCGGATATATTTTTGCAATCCATAGTCAATCGATAAACATTCTCTCATGTCCAAAAGACACAAAATATTTGTATTCTGGATATTCTTATTTAGGAATGAATGGTAATGAAAGAGGCCAAGTTAATGATCTTTCTAGTCCAGCATCA
>comp5868_c0_seq1
AAAGTCCAAATATTCTAGTTGATATTGATTTGAGATTGATTAAAATTGCAGATTTTGGCCATTCAAAAAGATATGAGAAAAATACACGGAATTCTTTTAATGTGGGCTCAATGTATTTTCGTGCTCCGGAATTAATTTGCGAACAAACCTATTATGATTATTCTGTAGATATGTGGTCAATGGGAATTGTTTTTATAGAAATGATAATATTCGATGTAATATTCAAAGGAAAAGATCGTAAGGACCAGTTATTGAAAATCTTTGAAATTCTAGGATTTCCGAATCAAGAAGAATTAGAAGTGATGAAATATTCATTCAAACCGCTTGAAATTATAATTAAAAAACCACTTCATGAAATATTAAATTTATCGGAAAACAATGAATTAATTGTTTTACTACATAAAATGTTAGAATATAATTTTCACAGACGAATCACAGCAACAGAAGCTTTCAATTATTTCAAAGATGAATTTCATAAAAAACCGG
>comp5944_c0_seq1
AAATATTTCATCTTTCATCGTTTCTATTAATAAAATTGAATCATTTACTTTTTCTGTTTGTTTATATAAACTTGACAATGAATATCCATGTTTATTTGTAGAAAATAATGGAACAGGTATTTTTATTTCTGATAGAGAATAGTCGAGATTTTTAATGATTTCTAATAGCTCTTCACTTGTAATTATTTGGCTAGGATTAGGAAGCGACATATTAAAAGCAGTAAATTCTGCGTTTAAATCTTCACGAATTAAATTTTCAAGTTTTATCCATTCAACTCCTGGACTTTGTAATGTTTCAAATAAGTTTTCAGAGTGGTTTTGTGTTTTGAAAATATTAGAAAGGAAT
>comp5984_c0_seq1
TGGTGATGCCGCAAAAAATCAAGCTGCGTTGAATCCAACGAATACCGTGTTTGACGCTAAACGTTTAATCGGCAGAAAATTCAATGATCCATCCTTACAAAAGGATTTGAAACATTTTTCATACAAAGTTGTTGATGTTGATAATCTGCCAAGAATTGAAGTAGAATTCTTAGGTGAAAGAAAAACTTTTTCACCAGAAGAAATTTCATCAATGGTTCTTCTTAAAATGAAAGAAACCGCTGAAGCTTATTTGGGAACTGAAGTTAAAGATGCAGTAGTCACTGTCCCAGCCTATTTCAACGATAGCCAAAGACAAGCTACTAAAGATTCTG
>comp6179_c0_seq1
TATAAACCAAGTTGAGTACATAAATCCAAAATATTGAAAAACAGGATTAGGACCCATCATTCTCAATATATTTAAAGCTAATCTTTTATGTAAATTCTGTTTTTCAATTGCTTTCGCTACGATCAGTCCTCCTATTAACATGAAAGTTATGTCCTTCATATAACACGCTGCCACTTCTTTTGGCTCTAATATTTCAAACATTGGCATTAAAACAATTGGAATTAGTGATGCTACTGCTAAATGCATAACTTCTGTCAACCAGTATATAGCAACAACAATGATAATGAATCCACATTGTGTAGGTTTGCTTCCAAGGATCAACATTGGTGAAA
>comp6383_c0_seq1
ACGGGGTTCATACAAACACCACGAACTTGAGGCCAGCAGTTTCTCTTGGCCTTGTATTTGTAATAAGCACGACCGGCTTTCATGATGGGTTTGTCAGTACGACCACCACCAGCAACGATACCAACCATAGCACGACAAGCAGAGCTTACAACTTTCTTAGCACCAGAGGGAAGTCTGATACGAGTCTTTCCGGCATCAGCATTTTGACCGATGATAGTAGCGTAGTTACCAGAAGTTCTAGCAAGACCACCACGATCTCCAACTTTTTCTTCAACGTTGCAAATAATGGTACCTTCAGGGAGGGATTGAAGGGGAAGAACGTTACCAACGGTAAGAGCAGCTCTCTTTCCACAATAAACGAATTGTCCAGTGTGCATACCTTCAGCAGCGATGAAAGT
>comp6642_c1_seq1
GTTTTGGTGACTAAAACTTCCAGAATTGGTTTCACCTCGATATCAAAGAAAAATACATCCCCTTCATAAACTTGAGTTGCTACATCGATACCAGATTTAGCCGGAATAAACATCGGAGTGGAAGGACGATTTAAAAAGTTATCAGTCTGTGTGCACTTATCAATTAATTCAACCTTATCTACCAGCTCTTCTAAATATAAATCAGTTTGAATTTCTTCATGTAATCGTCCAGCCACCGGAGGTAGATCCGATCCTAAATACCCTCCTTTATACGGTTTAGTGCGCTGAATTTTCTTTAAAGGTTTCAAATATTCGGTATTTTTACATTGTACTGTGTGAAGTTCATTAATTCTATCATCTTTGATGAAATCTTTGTCTTTGTAAGGTCTCCACTTTTCTGATAAAGCTGTTGGAAAACTTTCAAATACATATGTTCCTCCGTTCATTTCATTTTTTT
>comp6801_c0_seq1
CAAGTTCGAAGCCCCAAGGCATGGATCCTTGGGATTTTTACCGCGCAAGCGATGCACCCACCGTGGAGCTCGTGCACAAATCCGCCACTTCCCCAAGGATGATGCCAGCAAGCAACCTCACTTGACTGCCTTCATGACTTACAAGGCGGGTATGACCCACATCATGCGAGAGGTCAACAAGCCCGGTTCCAAGATCCACAAGAAGGAAGTTGTGGAGGCTGTCACCATCTTGGAGGCTCCCCCCATGATCGCCGTGGGTTTGGTGGGTTACGTCGAGACTCCCCGAGGTCTCCGCACCTTGACCAGCGTGTGGGCTCAGCACTTGAGTGAGTCCGCTAAGCGAGTGTTCTACAAAAACTGGTACCGATCAAAGAAAAAGGCTTTTGATCGCTATGCCAACCGCGCTGCTGAAGAGTACAACAAAGACACGCAGCAAGAGCTTGAGCGCATGAAGAAATTCTGCCAAGTGATCCGATTGATCTGCCACACTGACATCAAGAAGATCAAGTTGCGCCAAAAGAAAGCTCACTTGGCGGAGATCCAGATCAACGGAGGTGACGCCGCTGCCAAGGTTGACTGGGG
>comp6809_c1_seq1
AGAATTTCCAATAGAACATTGTTAACATTTGAAATGCATAGCCACAGTCGGGTAGCATTTCATGACAAATATGAAAAATTGAATCAAATTGGTGAAGGTACATACGGTATAGTTTATAAAGGAAGAAATAAAGAAAACGGTGATATTGTTGCTATTAAAATATTTCGAAACACTGACGAAGATTATGTTGCTCACAAAATAGCTATTAGAGAAATCAGAATGCTAAAACAATTACATCATCCGAATTTAGTTAATTTGATTGAAGCATTTAAAAAGAAGAAACGATTGCATTTAGTATTTCAATTTGTTGATCAAAATTTATATACAGAACTACTCCAGCATCCAAATGG
>comp6858_c1_seq1
AATTCCGTACTTTTTTGTTTAAATTAGTGATGAATAAATCATTAAACAATTTAAACAAAATGATTGAAAATTTCAATGAGAATGATATTTGCCCAATTTGTTATAGTTCAATGAAATACAATAATTTCTGTGTTCTGTCAAATTGTTTTCATCGATTTTGTAAACGTTGTATACAACAAATTGTGTTTAAAAATAAATTAAAATGTCAAATAGATAACATAGAAATAACAAGCATTATTTCTTTTCAAATAAATGAAGATAATGATAGTCAATGTATTGTTAAAAAACACTCATTCTACGAATATGGTTATTCTATTTGGAAGAATGAACATGAATTAGTAGTGGAAGAAATGCAAACAATATGGAGA
>comp6863_c0_seq1
GACCCGATCGACGAGTACGTGATGCAGCAGGTGAAGGACTTCGAGGACAAGAAGTTCGTGTGCGTGACGAAGGAGGGCCTGAAGTTCGAGGAGTCCGAGGAGGAGAAGAAGCAGAAGGAGGAGGAGAAGGCTGCGTTCGAGAAGCTGTCGAAGGCGATCAAGGACATCCTGGGCGACAAGGTTGAGAAGGTGCAGCTGACGGAGCGCCTGTCGACGTCGCCGTGCATTCTGGTGACGAGCGAGTTCGGGTGGAGCGCGCACATGGAGCAGATCATGAAGGCGCAGGCGCTGCGCGACGCGAGCATGTCGTCGTACATGGTGTCGAAGAAGACGATGGAGATCAACCCGAAGCACGG
>comp7010_c0_seq1
CTTTTCAAAAATTCAGATTTACTTAAAAGAAGATAAACTCCACAAAATGCTTTACTAAAATGTTGGCCAATATTTGATAGAGATAAGAATGTAAATGGAATGCCTATAATTGCATAAACGATAGTTAGAAATTTTCCCCATCGGGTTTTAGGAGTGGTAACACCGTAACCAATTGTAGTGATTACAGTTAATGAAAATAATATAGATCCTTCAAATGTCCAGTTATATTCATTGTCTCCGAACATACCATTCCAACCTTCGCTTTTCAATTTTCCTACATTTTCAGTGTATTTAATTAAAAGGTTACTCATTTTCGTTACATCCAAGGAAACGTTTTCATAGGTAGATTTCAAGATATAATTTCTCAATTTCACTACAATTTCTTGAGAAG
>comp7187_c0_seq1
TAGAAAAACCAAACAATTTAAAGATTAATCTGAAAAACTGCCTCGACATTTACCATAAATGTGAGACGAAACAGAGCATGTCCTTTCAGCTTCTGGTAATGATGGTTTTATAGTTGTTATTGCTTCAAATAATTCTTGATGCTTTTCTGGTCTTTGTTCTGGCCTTTTCTTGAAGATTATGAACTCTCCCTTCGTGACTCTGTTAGATTGGTGAATGTTTTCACATGTCGCATTGTTAATTTCTGCATATAATTCATTCTTGACATTTAACATGGTTTGGGTGGTTGGTTGATTGGTTGGTTGATTGGTTTGTTGGTTGGTTGGTTGGTTT
>comp7187_c0_seq2
TAGAAAAACCAAACAATTTAAAGATTAATCTGAAAAACTGCCTCGACATTTACCATAAATGTGAGACGAAACAGAGCATGTCCTTTCAGCTTCTGGTAATGATGGTTTTATAGTTGTTATTGCTTCAAATAATTCTTGATGCTTTTCTGGTCTTTGTTCTGGCCTTTTCTTGAAGATTATGAACTCTCCCTTCGTGACTCTGTTAGATTGGTGAATGTTTTCACATGTCGCATTGTTAATTTCTGCATATAATTCATTCTTGACATTTAACATGGTTTGGGTGGTTGGTTGATTGGTTGGTTGATTGGTTTGTTGGTTGGTTGGTTGGTTTGTTGGTTGATTGGTTGGTTT
>comp7221_c0_seq1
GGAATTTTCTATTTTAGAAAGTTGTTCTTTTAACCAAACGTGTTTTATTGCTTTGTCTAAAGTTAATCTATCACCTGGTCGAACTTTAAGAAGATAAGTTACAAAATCTTTGGCCGCATGTGAAATAGTATCCCAAGTTGGGCTGGAAAATTTAAAATCACCTCTTATGATTTTTGATCTGATTTCTGTATCATCTCGGGTTGTAGAATAAAATGGTGCAAAGCCACATAAAAGAATATATGCCATAACTCCGATACTCCAAATATCTACTTCGGGACCATAACCTTTTCTATCTCTGCGATTTAATAATAATTCTGGAGCAGAATAATCTAATGTACCGCAATTTGTCATCATGAATTCGCTTGCTTCTCTTGATAAACCAAAATCCGTTAATAAAATAATAGAATCTTTATCTCTGGTTTTAAATAAAATATTTTCTGGTTTCAAATCACGATGAACAAATCCACATTGATGCATGTGCTGAACGGCTGAAAGAATTTGATCAAGAATTCTGGCAGCTTCTTTTTCTGTGAATCGTTTTGTACTTATTATTCGATCAAATAAATCTCCGCCTTCTGCCAAATCCATAATTAGATAAACCTCATTTTTATCTTCAATGACTTCAATCAATTTAACAATATTACTGTGATTAAGACTTTGCATAACCCGTGCTTCTCGAAGCATCATACGTTTGATTTTCTTATCTCGT
>comp7393_c0_seq1
GTTGGGGATCCACTCCACGAAGTAAGAGCTGTTCTTGTTCTGCACGTTGAGCATTTGTTCGTCAACTTCCTTGGTGGACATGGTTCCTCGGAACATGCAGGCAGCGGTCAAGTAGCGGCCATGGCGGGGATCGGAGGCGCACATCATGTTCTTAGCGTCAAACATTTGTTGAGTGAGCTCGGGAACAGTCAGGGCGCGGAACAGCTGGGATCCGCGAGAGGTGAGGGGAGCGAACCCGATCATGAAAAAGTGCAAGCGGGGGAAGGGGATCAAGTTCACAGCCAACTTGCGCAAGTCAGCGTTGAGCTGACCAGGGAATCGCAAGCAGCAGGTAGCACCAGCCATCACAGCGGAAACCAAATGGTTCAAGTCTCCATAGGTAGGGGTGGTGAGTTTGAGGGTACGGAAACAGATATCATACAAAGCTTCGTTGTCAATCACCATGACCTCATCAGCGTTCTCCACGAGCTGGTGGACGGACAAGGTGCAGTTGTAAGGCTCCACAACGGTGTCGGAAACCTTGGGTGAGGGGAACACGGAAAAGGTCATCATCATGCGGTCAGGGTACTCCTCGCGGATCTTAGAGATCAGCAAAGTTCCCATACCGGATCCAGTACCACCACCCAGAGAGTGGGTCACTTGGAATCCTTGCAAGCAGTCGCAACCTTCGGCTTCTTTGCGCACGACATCCAACACGGAGTCAATGAGCTCGGCACCCTCGGTGTAGTGTCCCTTAGCCCAGTTGTTTCCAGCTCCGGATTGGCCAAACACAAAGTTGTCCGGGCGGAAGATGCCTCCGAAGGGGCCACCGCGGACAGAGTCCATGGTTCCAGGCTCCAAATCCA
>comp17391_c0_seq1
GACGCGTCTACCGGAGTTGTTTTTACTGATAAAACAAAACTGATTCTCACGGAAAATAAACAGAATATTCAATATATTGACGAACATCAAACTGAATATCTTTATACAATGGAAAACTGTCCAGAAAAATTATTTAAAAGAAGAAAGATATTAGAATATATGGAAGATTACATGAAACTTAACTTAGCAACAGCTGGAGAGAAAAAAATATATGGAGACAAAGATTCTATGGTTAGATTGCCATATCTGGACAATGTTATTAGAACTGAAACTTCAATAGCTTTATACTTGAATAATGGAACTTTACAGTTCAACTTTTTCCAAGATCATTCAAAACTGATTTTATGTCCTATTATGGGAGCCTTAACTTACATTCAAACGCCAAATTTATTTAGAACTTTTAAATTGGAAGATTTAGTAGTAAATGGAATGGCATCTAAGTTAAATGAGA
>comp19337_c0_seq1
ACAAACACAATGCTACGCTGAAATGAAAAGAAAATATGGTGTTTTATGGTCTAGAAGACTATTTAATGTTAGAGAAATAGTTTGCTCATCATACGAATTGATTAATGAATGTCTAATGGACTATTCCAAAGAATTTTCAAATAGACCAAACAATTTACCAATTACCCAATATATAAGCAAAAACGGTGGAATAATTTTTACTGTGGGCAATATTTGGAGCGAGCATAGAAAGGAAACTTTAAAATCCATGCATAAATTAGGCATGAATGGATCAGAAATAGAAAATCAAGTAGAAAACGAATGTGAAAAACTTTTCGAAGAAATTCAAAAATATTCTAATTTAGATGTCGAATCAGATAAATTGTATTCTAAAGCAGTTATGAATATTATTTGTAGAATTTTACTGAATGAATCATTTGAATATGAA
>comp25454_c0_seq1
CAAGGAAGAATACAAGAAGATGTTCAGCAAGGATCTTGAAAAGGATATTGTTGGTGATACTTCTGGACACTTCCGTCGTCTTCTCGTTTCTCTCGTTCAAGGTGCCCGTGACGAAAGCACCAACGTCGATCAAGCTGCCGCCAAAGCTGATGCTGATGCTCTTTACAAAGCTGGAGAAGGTCAATGGGGTACTGATGAATCCAAATTCAACCAAATCCTCGTTTCTCGTTCCGCTGCTCACTTGAGAGTTGTTTTCGACGAATTCAAGAAGATCGCCAAACACGATATTTACACTTCCATCTCCAAAGAATTCTCTGGTGATGTTGAAGATGGTATGCTCGCCGTTGCTAGATCCATTGAACACGCTCCCACTTATTTCGCTGAAAGACTTTACAAATCAATGAAGGGTGCTGGTACTGATG
>comp30438_c0_seq1
ACCAATCCAGGAATTAGTTTCTGTAAAGATCGAAATTTGAATAGCAATCATACTAATAATAATATTAATACAACAAACAATTATTGTTATTATTATGATCAAAGCCGAAATATCTACTGTTTAAATGATAACTCAAATGGAACTATAACTAATTTACCGAATTTAATTCATGATTATGAAGTTTCCTTATCGAGAAATCCGGAAATCGATTACGATTATTTCAGTAAAACAATGTTACGAATTCCTTCAGAAAATACAATTAATAGTCGAGAAACAAATATGATAAACGAGATATATAATGAAAATAATTTTTCGGTTAATCCCGGACAAAATACGCCCCCGTTTCAGTGGATGAAAATCAAACGCCACCATCCGAAATCACAGAAAAATTTTTCAACGACTGAAAATCCTCAATGTTTACAAGCATTATATTATTCATTTGATGACCAAAACTCATTCAGCAACATCACAGGGCGGACGAATTTCACCAATAAACAATTGACTGAATTGGAGAAAGAATTTCATTTTAATCAGTATTTAACAAGAGCTAGAAGAATTGAAATCGCTAATTCAATGGGTTTAAGTGAAACCCAAGTTAAAATTTGGTTTCAGAATCGAAGA
>comp30886_c1_seq1
TAATATTTTAGGCTCTATGCGTCATCCAAATATAATTTTGTTAATGTGTGTAAATATAATATTGGACGAAATTAATTGTACTGTACAATATCAAACAATATTTGAAAGATGTGAAAGCGGATCAATGTATAATTTCTTACATAATCAAAAATTGGAATTTGATTATGATAATCGAATTTTAATGTTAATTAGCATCGCTGAAGCGTTATTGTTTGTCCATTCTCAAGGTTTCGTACATGGTTCCATTTCTTCTCATTGTATTTATCTTATTAACGATCAAATTGCAAAATTAGGAAATTTCGAAAATGTGATGGAGATCAGCAGTTTTGAAGAAAAGAAATCTCATCTTAATTCACAACACTGGAACTCTTACAATTTTTACAATAATCTTGATAACACATTCAAATGGCTTGCTCCAGA
>comp32012_c0_seq1
TTACAGTCAGTGAATTTATTGTTTGTTATAGTATTGGTTTTCCAACACCAAATTATAAATGGATTTTTGATATTAAATCAGAATTCAATATTAATGACAATTTTCTATTTATCACTCAAACGAGTCCATCGAATAATTATACAGTAACATGTATCGCTAGTAATAAATATGGATCGGCGTCTATTGATTTTTCATTTCGAGTTTATAGTAAATCAATATTCAAAATTACCAAACCAAATAGCTTTCTATTAATGATATTAATTGTTGGAATTTTGTATTTTGTTGTGTTAAATGCGATAATTTCGGTAATTTTTTCTGAAAGTGTGTATCATGTCGAATCAAAAGTAGAAGTGAGGTCGCCGAAGAAAATCATCGATCTTCCAAATACAACAGAATATGAAGATTATGAAAAACGCAGAGATTCTTTTAATATGTCAAATAGATTCAATTTGAAATCATTTACTAAATCTATTACAGAAATTTGTCCGAAAAATGTCAAAGTTGATTATTTGGAATATTTATCAGAAAAAGACATTATTCTCAAAGTACCAAATAATAGTTCAAATAAGAAAACATTGTTTATAAATGAAGATTTTACTAGTAATATTTTAAATCGATCTGACGA
>comp37546_c0_seq1
AGCCCTCATGACATATCTGAGTCAAATTCCAAATGCTAAACTAAAAGAAGGGGCACCTTTAAGGCCCAAAACTAATCCGGCTCGAGTAAGAGCATATGGGCCCGGATTAGAAAAAACAGGAAATGCTATTAATGCACCAGCTCGGTTTACAGTAGATGCGTTTAGTGCAGGAGCAGGGAAACTTGAAGTTTTAATACTAAATCCCAAAGGAGCAAATGAAACGTGCACAGTGGAGTTGAAACCAAATCAAACTCAAATATACGCATGTTGTTACACGCCAACTATGCAAGGCGAATATAGAGTGATCATTAAATATGCCAGTAAGGAAATACCCAATTCGCCATTTGCAGTAACAGTAGAAGGAACCGCCGGAGATCCTAGCAAAGTGACAGCTTCAGGGCCTGGAATCGAACCTAAAGGCAATATTATGGGAAAAAGAACATTTTTCAATGTTTTCTTAAATAACGCTGGTTTGGGTAACATCGAATGCAAAATAAAAGATCCCCAAAATCGGGAGGAAATAATCAAACCACTGATTACAAAACAAACTGATACCAATTATCTTGTTGAATACACCCCAATTTTAGGTGGGCTTCATTCTGTGTCTGTTATGTTTGCTGGACGACCGATACCTTTGTCACCATTTTCAGTTGAGGTGGCTTCAGATTCCGGTAAAAAAACACACCCACTGGAGAGCCACCCCATAATGCAGGGTAATGATATTAAACCAGGAGGTATTGTTCCAGAATCAGCTCTATCATTAAATACTACTCCAAAAAAAACCGAAGATAATATTTCTTTGAAACCAAATAAAG
>comp38032_c0_seq1
TTCGCTTTTAATAATGAACCGGAATTCAAGTTTAATTGAGTAACTCCACCAAATTTCGATGTTTTCAATTCTTGATTCCAGCCAGTTTCAATTCCAATATCAACATTTTCAGATATTCTCATAAATATTTGACCGTTAAATTCTTTATTTGTTATTAATGAACTCAAACAAATACTACTTTTATTTATTTGTAAACCGTAGCCAAAATCACTGATCCTTCTCTTATTTACATCATAAGTAATCGTTCCACCACCTTCCAAAGGAATCGATGGTATTAAATTTGTCATTAAACTCAAGCATATTTCCGGTTTCAACGTCTTAAATTTTATGTCACCAGAAGTAGTTATCAAATCAGATTTATATGAATTCTTTGTTTTAATTGATGTTTG
>comp41960_c0_seq1
TTTCTGTACTTTATTGGTGATCGCCATGCCCGTGAGCGAGGAGAAGCAAGAGTATGCGGCGCGCATGAACCGCCTGCTGGACACGTACAGCAAGATCCTGTTCTGCAACCTCGACAACGTGCGCTCGGAGCAGATGCACTCGGTCCGCCTTGCCCTCCGCGGCAAGGGTGAGGTCCTGGTCGGCAAGAAGACGATGCAGAAGAAGATCATCGCCGTCCGCGCCGAGTCCGCCGACGCGACTGCCCTGGACAAGGCCCTCCACAAGGTCCTCTGCGAGGAGAACCGCCTGGTTGGCAACCTTGGCCTCGTGTTCACGAACGCCGACACCGCTGATGTGACCAAGATCCTGACCAGCTTCCGCGTTCAGGCCCCCGCCCGTATCGGTGCCGTCGCCCCCGTCGATGTCATCGTGCCCGCTGGCAACACTGGCCTCGAGCCCACCACCACGAGCTTCTTCCAGGCCCTGAACATCCCCACGAAGATCTCCAAGGGTACCGTCGAGATCACCGCCGACAAGAAGGTGCTGAGCGTTGGCGACAAGGTCGACTCGTCGACTTCTGCCCTGCTCCAGAAGCTGAACATTTCGCCCTTCTTCTACTGCGCTGAGGTCGTCTTCTACTGGGACCGCGGTCTGCTCTTCGGCGTCGAGGACCTTTCGGTGACGGACTCGGTCATCGAGGGCAACATGCTGACTGCCATCTCGAACCTGACGGCTGTGTCGCTGGCGACTGGCATCCTCACCGAGGCCTCGTTCCCCCACGCGATCCTGG
>comp43258_c0_seq1
ATAAAGTAGATAAAAGCAATAGAAATCTAGGTCGTCAGTATATGATTAGTGGATTTTTCCTAGCAAAATGGGGATTTCCAGAAGACGGAATAAAATTAATGGAGCTAGCATTGTTGACATTTGAGTCGCTTTTACCAACTGAGGAGGTTTTATGGATGGATACAATTGTCAAAATGGCTAAAACTTGTAATGATTGCAAATTTCATGATGATACTATGACTGTTTGTTGCGAGTTAATTGATTATTTCCATGAAAAAATCTACGGACCAATTTCAAAGAAAAACCAACCAATTTATGAAATAGCTGCTGATTGCCAAAGAGCCGATTCAGCAACTGCAAAATTAATCGCACTGAATGGTCCAAAACCAACATATTTACCACCATTAGTAGCTGCATCATTAAGAGAAATCATTATTGCTTATTCATCTAGATACGAATTCGGGTCGGCTAGAATAATAGAAAATTATCTTAAAGAATGCTTAAAATTAGACGATCCAGATATTATTAATTCACCTTTAAATGATGGCGAAGGAAATAAAGATACTAAACAAAATCTGATTACCAGACGACTTGCAAGACAATCTATATTTTCTAGTAAAAAAGGAATATTAAACATGAAGGATACGAAAGTCAACCCGAAATCTATTGAAGATAA
>comp44374_c0_seq1
GCCAGTTATTAAGTTATTATAAGTCAATAATTATTGTGTTACAAAAATTTTCACATTCAAAGAATATATTCTCATTAGAATTTACAATTTAAAATAGTTTGAAAGATTTGTTTAAAATATGATTCACAGTTACAAATATCAATAAAGCACCGGACCATATTAAAACGAAAATCGACCAAAATTTATGTTTGAATGGCGATTGATATGGCTGATTTAATTTCTCGTCAGACATTTTTATATTTTTAGAAAAATCTTCTTTTAGTTCTTTTAAAAGAGAATTTACATTTCTTCTAGCATAATGTACTAAACATATCGGAATAACGTACTGGATAAATGTTCCAGCATACGAACCCGTGAAACCAACTAAGAAGGTGACATTATTTGTAACAAATACAATAACTATTGGAGGTATTAGAGCTAATAAAGGATAGAAAATATTCTCCATAAACCAAAAATCATGTTTCCTTCCAGTACCACATGTTATAAGATTACGTAAATTGTTTCTCAATGTTATTCCAATTATTGGAAAACTAGCGGTAATTGCAAATACGGGAAATAATGATAGAAAATATTGGAAAAATGCAACATTTGTGATAGCTGGTTGATGAAAATTGGATTCTGGTCGGAAATTGAGAGTAATCAACGACTGAATATCGAAAAATGTAAAACTTGATAAAACAGACAATGCTAAATAAAACAACAGGATAACACTGAAATTAATTGAAAATAGACTGAGAATATTCTTCTTCTTATTAAATGACGTAACAATAGACGGTAAAGAATGATGACACATAAAAGAGTAAATGATTACTCCCAATAAATTCGGTGACTGGGCGAAATCTGCCAATTTAACTGTTCCATATCGATTTCCTGCCGCAAGATAAATACCCATTAGACTAAACATGATTCCAAATGCCAACCATCGCATTGTTATTGTGGCAAACTGAACAAATTTAGTTTTCGTTAAATTGAAAAATACAAATGGACAAGATAAACAAACAAAACCAGTCAGAAAAATTCTATAAGCGTTCATACGTGAAATACTGGTATTAATCCAACAAAGATCGGATTCATCAAGAGTTCTTGTCAAAGGAGAATCCGTTGTAAAATTTGATATTGTTGAATTAAATCTAAATGTGCAAGCGACATCTCTCACGGTTCGCGCCACAGAAGCCGCATAAATTGCAAGATCCCCATAGAGGTATATGCACATGCACAGATAGAACATAAAAACGCCAAAACGATTGAAAAATTTTATTGACATTTGCCCCTGAAATAATAATAAT
>comp45271_c0_seq1
TAGAGTTTAGATTAATTTTCCAAAAGATAAAATGTCGATTATATTAATTTCAAGTTTTACTTCTACCGAAATATTGCATAAATCACAAATTAAATGATTAATTAAAGCCAATAAAACTTACAGAATTGAATAATAAATCAAATAAAACTATTGACCGATACTAAAATATTACGGAAATCTTGAAATAATTATAAAATTATTGAATAAATTGGAAATATTTTTGTTTAAATTCAAAACTGTGATTTCATTTCATGATGGAGTTCGTTCAAGAATCCATTCTAAAAGCTTCTTCGAAAATTCAATATTCACATTTTCAGTTTCCATTCGAAGTTGATGTTTTGCTTTCTGATAAATGGCAAAGGTTTTGTCTTGTAAAGGACATATCTCCATTAAATATTCACTTCCTCTAATTTCGGATATTTCATCAGCGTCTCCATGGAAAATTATAAATGGAGTAGTAATATCTTTTAAAGAGCCTTTCATATTATCGATAGCTTTAAATAGTTCCATTGCAGTCTTGACTGGCACACCGCTATGTATTCTCAAATGATCTCCATATAAAGAGTGGACATAATCTCTGTTTCTACATAAATCATCGTAATCGAATTTATTTATTTCGAATGTTGGAAAATATCTACATAGCAATTTTCCAAGAGAAATACTTATTTTTCCAAGTTTTTCCGGAAAAATCAACATTGGTGCTTCTAAGCACATTCCTTTAAAGAATTTGCCTCTTCGTAAACTAGCATATAAAGAAACTAGTCCCCCCATTGAATATCCGTAAATAAACAACGGAACATGTTGGGGAATATTTTCCTTAACTATTGTTTCGTCAATGTCTTGTAAAACATCACGGACTAATGAATCAAAATTATAAATCATGCCTCTATCACCTTGACTAAGACCATGACCTTGATAGTCATGTGTAATAACCAAACAGCCATTATTAACCAGAGGTCGTATTACTGGTTTAAAATACGAAGCTTGGCAATGCTCAAATAAATCATGACATACAAAAACAACTGCTCTATACGGTCGAACAGTTGGTGGATAAATTAGTCGAAACAGTTTAATTCCGTCGGGATTTACGAAAAAATCTTTTTCAGTTTTTTTATTTGCCATAATTAACCGCATATAGCGTTTAACATTTTATAACAGTCGATTAATTTAATTAACAATGAAAATAAATTTAA
>comp45648_c0_seq1
ACGAGTAGCAAGAAAGACGAAAATTTCCGAAAGGTTAGTAAACAAGAAATGGAACGGCGAAGGCGCGCAAGAATGAATGCAAGCCTTGATAAATTAAAATTAATTATGCAACAGAAGGGTTTCATAAATGATGCTGATGGAATGAAAATGGAAAAAGCAGAAATTCTTGATAAAGTCGTTGAATTTTGTCAACAGATTTGTATAGAAAAATGTGATGATGAAAAGAATATGAAAAGTATGAAAATCAATACGATAAATTCAATAAAATATCAAAAAATCGTTAAAAACTCATCAGAAAATATTCCTCAATTCCAGTTAAATAATTGGAATATTGTTATACCCAATCAGAATGTTCCATCCAATCGTTTGTCAGCATTTTCAAATATCAGTTCACGAATGCCTTTGACAACATTCAATTCAAATGAAATAAATATTAAAAATAATCAATATAACATAAATTCAGAAAAACGAGTTTTAAAACCAAAATTTAAGGCGGAATTAAATCGTGTTCAAAATTCAGTCAAAAAAATCTGGAAGCCG
>comp46043_c0_seq1
GTTTATCAGAAATCTCATATTCCAATTCATTCTCCATTGTCATTCGATCTGATTAACTATGTCAACTATGTTGCTTAAACTACATGGAAAGCTGCTCCAACAACCTGATTTCAATCTATTTCTAATATTAGAACAGTTCTTGGGGTGATGGAAGATCCCAATAATTTTAAACTTCCTCAAAAAGAACAAAAACTAAATGCAATGCTTCTCCCACAATTTTTTTTATGCTAGAACAGCTTGGCCTCAATGTGAGTCAATTCGTGAAGTGAGAGATCAAAGTAACTGTGGTTTATGTTGGGCTTTTGGAGCTGTTGAAGCAATAACTGGCAGATATTGCATTCACTCAAACGGTACTTATACACCACGTATTAGTTCTGAAGATCTTGTTAGCTGTTGCGATTTTAAATGCGGTGATGGTTGTTATGTTGGTTTTTCTGACAGGGCATGGCAATATCGGGTTACCAATGGAATTGTTACTGGTGGAGAATACGGTGCTCATTTGGGCTGCCAAGATTATTCATTTCCAAAATGTTCTCATCATGTTAATGGTCCATATCCTAATTGCAGTCAAGAATTTCAAACAACATATTGTAAAATGTTTTGTCAGAAAGGTAAAATATCGTATTCTATCAACAATCATCAACATCAAATTATGCAAGAAATATTCATGAATGGACCTGTTGAAGCATCATTCACCGTCTTTGCAGATTTCCCTAATTAGAAACATGGAGTTTATCAGCATATAACAGGAATTCGATTAGGAGGACATGCTGTGAAAATATTTGGATGGAGAGTAGAAAACAATACTCCTTATTGGTTGGCAGCTAACTCATGGAATCCGACATGGGGTGATAATGGATATTTCAAAATATTAAGAGATAGAAATGAATGTGGA
>comp46043_c0_seq2
GTTTATCAGAAATCTCATATTCCAATTCATTCTCCATTGTCATTCGATCTGATTAACTATGTCAACTATGTTGCTTAAACTACATGGAAAGCTGCTCCAACAACCTGATTTCAATCTATTTCTAATATTAGAACAGTTCTTGGGGTGATGGAAGATCCCAATAATTTTAAACTTCCTCAAAAAGAACAAAAACTAAATGCAATGCTTCTCCCACAATTTTTTTTATGCTAGAACAGCTTGGCCTCAATGTGAGTCAATTCGTGAAGTGAGAGATCAAAGTAACTGTGGTTTATGTTGGGCTTTTGGAGCTGTTGAAGCAATAACTGGCAGATATTGCATTCACTCAAACGGTACTTATACACCACGTATTAGTTCTGAAGATCTTGTTAGCTGTTGCGATTTTAAATGCGGTGATGGTTGTTATGTTGGTTTTTCTGACAGGGCATGGCAATATCGGGTTACCAATGGAATTGTTACTGGTGGAGAATACGGTGCTCATTTGGGCTGCCAAGATTATTCATTTCCAAAATGTTCTCATCATGTTAATGGTCCATATCCTAATTGCAGTCAAGAATTTCAAACAACATATTGTAAAATGTTTTGTCAGAAAGGTTATGATAAATCATATAAACACGATAAACATTACGGTATTTTAATTAGGTCTTATATCAACTTACCTATATCTATAAATCTTTATATCTATATA
>comp46110_c0_seq1
AGTTGGAATTTATTAGAATCTGGAAGAAATCGGGAATTGCGTTTAAAGTTAATGTTAAAATTATGATGATAACATTCAGTATGTCCTCTATGATGTTTTTGATATCAATGATTCCGAAATTATTTGCTGATAAATTTGTTAATTATCTACATATTATATTGGTTGGTATTTTATTTGGAGAAATGTATCGTGTCACTGCTAGTTCACTTATTGCCATTATTGCATTACAAAGAATAATTGAATTACATAATTGTAGAAATTTTGATCTACATACAAATAAACGAAGTGTTTGTGTGATAACAGCGATATTAATTTTATCATTTGTCTTTAATTATAATCAAATTGTTATTTTGACTGATTCTGAGCGATGCGATAACCAAGATTACGTTTATCAGTTTATT
>comp46355_c0_seq1
ATGCCCATTTTGTTTTGTACTTTTGTGAAAATTTTTAAAAAAAAATTTTTTCTTTTCTTTTTTTAAAATTTTTTTGTTTTACGGAAAAATTAAACTGGACACTTATAAAAACATTGAAAAAGGCATCAAGATATATTTATTTTATATTATTTTCACGAACAAATAACAATTTAGTTAACCACTTCGGATAATCTTCAAACAGACTGTATCTCGCTTCGAAGAGTTTATTGTGGAAACTGCATCATGAACCTTTTCCACAAATTCTTTTGTATTTTTCTGTGGTTCATCAGAATAAATTAAACCTAAAATTAATTTCCATATGTTCGCAAATAAATTAAAATTTGGTGAGTTCGTGGGCCACTCCAAAACAGAAATGTTTTCAATTGTCATCCAACTTCTAACAATGTTAGCAGTATGAATTCTGCTATTGTCTTGTACGAGAAAGAAATTGTTTATTAGCTTCTTCATTTTTATATTCTTATATTTATGTGATAATATAAATCCAACATTAGATTTTGGGATTTTCATTTAGTTTGCAATTTTTCTTATGGAATAACCAGCTTGTGATAA
>comp46380_c0_seq1
GTCAATTATCTATTTGCATTTCGTGTGAAAAAACCATTCGGCTTGTATTGAATCAAGTTCTTTAAATTTATTGACATAATTTATCAATGATGCAAAATACAACATCAATACAAAAATACGATGTTAAAGGTGCAACGCTTTATATTATTTTAATGATAGCAATTTACAGTTGTACATGTTTTATTTTTATATTTTCGAATTTCATCAAAAAAAACAAATACAAAGAAGAACGCGATAAAGAAGTTCATCGGTTTGTTCGAACAACAGAAATCGCCGAACGACAAACGAAAATCGATCAGGTTTGTCTTACCGAACAATGGATACATCATTCGTCGAAATTGAGTTTGAATCCACAAGAAACCGATGAAAGTCGTCCGATTACTCCGAATTTCTCACGATCATCTCGAAATGGAAATGTTTCAATTACTCCAAAACTGTCAATTAATTTTAAAAATGAAAATTATTTAAGTGTTTAAAAAGTAAATTTCTGATTTATGTAATTTTTGTATGAATAATAAA
>comp46981_c0_seq1
TTTCAAAATGATTGTGGAATATTAGAATTCATAGTATTAATTTCTCGAAATTCTTTTGTCAATATCAATGGGCAATGAAATAATTTCAAATAAAATTCCAAAAATCGATTTCTCATACTTTTTATCAACGCCAAATAAATGACTGGATTGACAAAACTATTCATCGTTATTAATAAAACACCAACCTTTTGTAAAGATGACCCATAAACATAAGAAACGACATTCATATTTCCTAATAAGTAGTAGATTGTATCGTAAGAAAATAATATTACAAAAAATAAAGTTATTGTAAAAGCTGAAAGTGTAAATCGATTTTTCATTTTGTTGCTGTCAGACGATTTTAAACTTTTGATAATTTGTATTATTTTTCCGTAGACAAATATGAAAAACAAGATTGGTAAAAAATAACAAGTAAAAAACCATAAAATCGCGTATGCTGTAAACAAGTCATTAAACGTTTGTGATTTATAAACTGTTATTGGTTGACAAGAACTATTAACAATAGTCGATTGTAAAGCTACAGGAAATGCAGCGATCAATGAAA
>comp47223_c0_seq1
TTTTTTTCAATTGTTCCATACTCCGCCAATCTTAAATAGTGAGAAGTATAACCCTCGTTCATTAAATAATTTATATATCGTTTACGTCGATCTCTTTTGTATATTTCTTGCCTTATTGCTTCCAAAACTGGATCATCTATTTTCCAGTCCCATCGGCATAGATTTGCCTGATCTGCAATTATCTGTTCAACCTTGGTAATATTATTTTGTGAAAATTTGTTCAAAGATTCATTTTTAATATCATAAAAATCTGGTATTGTCTCGTAATCGCAACACGTTTCCAACGCATTTACGTTTTCGCTTGATAAATGCGTGACATTATCTTTTATAGATTTATCATTTGGTATTTTAGAATTCAGCGTTCTTCGTTTAGTTTTTTTAATTTTATCTTTTGTGGTTTTTTGTGACATTAAAAGTGCGCAGTTTGAGTAACG
>comp48100_c0_seq1
AGTTATTTAACCGTTATGTAGAATAGATAAATATTCACCTTTGCTAGCAATCATTTTAAAATTTATGATTTTTTTAATAATAAAAAATGATCTATAATAATAATTGGTTTGATTTCCCTTCACAAGTAGCTTATTCTGATTATCAAAATTCGAATTTACTGCCAAAAAAGTTACCACGACAAACCGGATTAGATCCAGTTACTAAACTTCATAGACAAAGGAGAGCTGCAAATATTCGCGAGAGGCAAAGAATGCGTTCAATTAATATGGCTTTTGAGCGATTACGAGAACATTTACCACTTTATTCAATTGATGATTCACAAAACGATGAGAATCGAATTCAAAGCAAAAATTTATCAAAAATCGAAACATTAAAAACCGCTATTTCTTATATTATGAAATTATCTGAAATTATTTCTGAAATTGATAAAAGCGCTCAATTGATTTGGCCTAATCAGCAGCTCTCATGTAAACAAATGGAAATCGATTATTTATGCTTTGATTCTGAAGGAAATTTAACCAATATTCATTATCAATTACTTTGTTCAAGTAGAGAAGAGGAACAAGCATTTCACTCATCAATTAAAGCTCCAATTTGGAGACCTAAAGACACTTTCAAACCTGTAATAATTCCTGATATATCTTTGTTGTTTGAATAAAATTTTCTAATTTAAAAAAAA
>comp48353_c0_seq1
AAAATTTTTACATAGGTGTTTATTAATCTGATATTATGCCAATTTCTAGTGGAGCAAATGGAACAACTAATTCATATTTCAGTCCAGAACGTGCTTTGCCAAATGTTGAGTCACTGAAAGTTGGAGTTTATCCAGTGGCACAAATCCGAGAGCGTCCACATTCAACACAGAGTCCAGAATATAAAAAAGACCTTTATTATCATAAAGATCATGTGAAAAAGAAGAATTGCTGCGAAAGAAGTGAAACTTGCAACTTCTTTTTGAAAGTATTCATTATTTTATTATATTTATTAATGATAGCTTTACTGCTTTGGGGATTGGTAGAAGCCTGTAAAGCACTTCAAACCCGACTGATCACTACAGTGAAAATTAAACAAATTATTTTGAATGTTAATAGAAGTACTTGTACAAATCCAATTATAAAAAATTTGTTATAAATTATTAAAGACGAACAGTAAAG
>comp48508_c0_seq1
ATCACTTCTGAACTTTGAAATTTATAGTCAAAATTCCAACAAGCATGTCAATTTTCAAGATTTTTAAACTATTCTACTGTACGAAACCTCTAACCTTAAAAACACCAGTTGCTGTAAAAAATCATTTCCCATTAGGTTTGATACCTAATAATCCTAGGTTTTTAAAAAGACAAAAAGAACGCTATGCATCATTGATTGAGTATCAGGAAATTCCTGAATGGCGTCGAAGTAAACGTTCAAAGTTTATGACAGTGATACTTGTTCTAATGATTCCCGTATATTCTTATATTTCAGGTTACTGTATTTATCAACTGGTGTTTAATTATATTGAACACAAGAATGAAATGGACTTGTGGCATGAGGGAACTAAAAATGATGATTAATTATTCCAAGTTTTGAAATGTTATTTTTTGTTATAAGAACATAAAATAAATAAGATAAATGTTTTATCAAAAAAAAA
>comp48828_c0_seq1
TGATTTGATTAATGAAATTAAAAATGTTGAAAAAAATCGTTCTATTCAACAAATAAAAACACGAGCTATTGTTCCATTGAAATTCGAATCATTATCACCGGAAATTAATTTAACAAATAGAAAATCAATTGAAAAATCCACTTTAGTTAATAAAACCTTTGAGAAAAATGACTTTATTTTCAAAGATCGGAAAATTAAAACAAATCAATTAGAAATCAAAGAAAATTTAAAACCGAAACTAGTAAACAAATCTATATCGACAATTGAAAAGATTTTTATTGATAATGAAACTCAATATTCTTCTAATTCACCATTGAAAATTATTCCTGATATTATTGTTAATAATACTGTTAAAGATTTCTCTTTAGTTGGTGGAATTGAAGAAAATCAATATCAATTTGTTGAGATTCCTAATAAATTAGGTGAAAATTTTAATCAAATTTCGTCAAGTTTAAATGATATGTTTATTAGTTGTAATACTTCGTTTACAGATGAAGAGAAAGTCGAAAATTTAGATAAAAATCATTCACCAAATAGATTAGAATTAATTGAAAACATTTTTGAATTTGAAAATCAAAATGAAATCATTAATTTTGATCAGTTTCATAATGCAGTAGAAATACAAAACAACAAAAATTTGATAGAAAATCTCGATGAAATCTCAATTAATGAATTGCCTGATAAAGTTTCATTACAATCAACATCAAATGATAAAGATAATGATAAAACTAATAAAATCGAAGATAATTTACAAACATTAACAACCAAAATAGAATCGTTTAATTCTGAAGTTGTCAAGCATATTATTAATGATTCTACTGAAAATAAAGAATCTTTTCACATACCGGAATCCAATGAAATAAAAACAGAAGAACCCGATCTAATTGATGATAAAGAATTAGCACAAATTGATTTTTCAAAAGAAATTGAAAACATTTCTGAGTTTGAAAATCAAAATGAATTAACAATCAATTCGGTTGAGTCTCATTTAGAAAAGGAAATAAATATAGTTACGAAACCAAATGAAATCATTGATTTGGAACAGTTTAATAATATAGTAGAAATAGAAAACAACAGAAATTTGATAGAAAATCTCGATAAAATCTCAATTAATGAA
>comp48951_c0_seq1
TTTTTTTTTAACTAATAAACTAAATATATTTTAAACAACAATTAACAGTACAAGAACATTATTTATGTTGTATTCTACATTTCTAGTCGGATTGATTGAATTTATTATTTACAAAATAGTCATATGCGTAATCATAAAATTCTAAGCCTTCACATGTATTTTCGAATTTCGGAAGAAGATACAATTGAAACGTTGGTATTACTTTCAAGTAAAACAAATATAAGCATCCTGAAAAAAATAATGCTGAAAAAAACAGACATTTATTGTAATAGGCTGATTTTTTATTGTAATTAGAACAGTATGAACCACTTGGACTGTACACATCATCATATGTGATTCTCATTGGTTGAGGTCTATCATCATGAATTTGAAACTTATGGCATCTTCGAGCAATGATATTTCGAATAAAATAATTTCCAACAGAAAATCGCGAAAACATATTAGCAACTATTAACAATTTTTTTAATTTAACAAAGTTAAACAAACAACTAGAATAG
>comp49172_c0_seq1
AAACCCAGTATAATATAAATATTTCATAAATAGAATTAAAAAAAAATTACTTCACAATTTAATTTTAATTAAATGTTTCTAAAAAAACCGATTTATGATTTGGAACTTTTTCATATTTTTCACCCGCTAAAATCATACAAGTGACAGGAGTAACAAGTCGTTGATTATTTTCTTCTAAACATTTTTCAAAAGTCAATCCACTTTTTTTAACAATATCATCCAACTGTGGATTATGATTTCTTTCATAACTTACTAACGATTTATGAAATGATTTATACAATTTCTTTTGATCATTTAAACCCAATTTTGATAAATCCATTTTCATCAATTTATTGTTATTTCTTTCTGAAATCTGATGATTATTAATAGTTTTCTTATTAAATTCTGCTTGTTGAAAAACAGTTCTTCCTTGCAATTCATTAGTTAAATAAACATTTGATTTACGTTGTTTACGTTTTTCAATTAAAGAATCTCTTTCTGCAACTTTAATCATATTTTCTGTTGGATGTGAAGATAATGAATTTCTATGATGTTTTACTGAATTAGTTAACATTCGATTGATTAATCTTTGATTCATAATATCATTCCATTTGTCAATATCACTATGAAATGAAGATAAATTTGTGAAATACTTACAGCTTTTTGTTAATTGTTGGTCAGTCATTAAAAATATTTAAAAAGCAAACAGTAGACGTCTTTTTAAAAATTATATAAACAATAAACAA
>comp49687_c0_seq1
TTTTTTTAAATATAACTTAATTTTATTAAATTAATGATATAGAAAGTGCATATTCTGAAACATAAGGAAAAAATATGTTTTTTAAAGAAGATTACATTTTTTACTTTTTGATTTACATTGTGAGTCATCGGGACATAAATTTAAAATTCCGTAGAATAAATTCAAAATACCAAAATTTTCGAGAGCCGAACATTCTACATAAAGCCTGATATTTTTTAATTTCATGACCTCTTCTATTTGATTCTGATGAATAATAGTTTCCGAATTCTTATATTTGAGATCTGATTTCATACCGGCAAGAACAATTGGAGTGTCTCTGAGATTACTGACGATTTCAGGGTGCCATTTTGAAATTATATTATCTAATGAGTTTTTATTATCAATTGAAAAACACAGAACTACTACATCTGTTTCCGAATAGCCAAGTGGTCTTAATTTATCATAATCACTTTGACCGGATGTATCCCAGATGGATAAGGTTTTTACAGTCTTATTTACTTTTAACTGCACAGTTATTTTTTCGAATAAGGTAGGGATATAATTTTTAGGAAATTTATCTACATAAGTCATGATTGCTGATGTTTTCCCACAACATCCATCTCCGACAAAAATTGTTTTCAAA
>comp49767_c1_seq1
AAGGCTAGGGAAAAAGCTAACCATAATACTATGGCAGATATACAAACATCGCCAACTGAAAGATCCGTTCATGCCACTGAAAAGAAAATTTTAGCTTATGATTATTTAGCGACAAAAATTAACGGCAAAGTGAAATGGTTCAATGTTAAAAGTGGTTATGGATTCATCAACAGAAATGATAATCAAGAAGACATTTTTGTTCATCAAACTGCCATTTTAAAAAATAATCCTCGAAAATGGCAAAGATCTGTTGGAGATGGAGAAGAAGTTGAATTTGATGTTGTAGAAGGAGAAAAAGGGCTAGAAGCTGCAAATGTTACTGGTCCAGATGGAATTCCTGTACAAGGAAGTAAATATGCCGCTGATAAGAGACATTATCGTTCAAGATCTTTTGGCCGTGCTGTGGGTAGAGGATTTGGTGGTCGAGTTAGATCACTTAGAAATGGACCCAGAGGAAGATCATTATCAAGAGAAATGGATTCAACTAATGAGGACGCAGGACCAGAAGGAGATGCTGTATTTGGAACAGAAAGAAGACGAACTTTACCTAGTCGTAGAAGATCGTATTATCCTCGACCAATGCCTCCTCCACCTCAAGGTGGTTATTATATGAATCGAAGACCCCTTCCTTCAAGAGATGATTATCGCGAACCTGACGAATATGAAAATCGTTCTATGATTATGGGTTATCGTGGTGGTGGAGTTCCAAGAAGACGATTTATTGGTGGATTTGGCAGAGGCGGACATGCTAATGGTGGCTCAGGCGCTAATAATTATATTAGAGGTTATTCTCCAGGACCCCCAAATACTCGTAGATACATGGATAGTAGACCTGGTCCAGTTATGAATAACTTTTCAGATTCAGGACCAATAATATCAAGAGGAACTAGTAGATTTAGACGAGGTCGAGGAGGACGTCCAATTATGTACCACAAACTTAACAGTGGAGTAAATAGTAGATCAACCAGAGGCCGACAATTTGGAGGCGGTGAACGTAGAAATTGGCGAGATTATAATTCTTATAATAATAGAAACAATGAAGACAATAACAATGAGACAGTATCGGATGAAAAGAGAGCATCAGGTCGAGCCCCAAGTTTGGATGCCGAAAGCAACCAGAGTGATGACGATGCTATCCAGAAGACGTCTGAGTTAAATTTAGAAGAAATAAGAGCGTCTTAAATTTTTTTTTAATGAAAATGGATATACTATTGTTCTTTTTGTGTTATCTCATTTATATCCTAGCTATGTTAGTTAAATGTTTCAAATCTTCTGTTATACTAACCAGATACTAAGTTGATATCTAATTTATAAACCACTCTTAGAAGCCTTTGTTCTGGAAACTTATTTATT
>comp50000_c0_seq1
GCGACCACACCCAACGATATTTTTTTAAAAATATTATATCACTTTTATATTAGTCAACCTATAGGCTTTCGCGATAGATATTTATTTACCGATTTATTTTAGCTCCAAGCACAGGAAATAGATAAAGCGGTCATAGCATCAAAAATTTTATTGATATATCATTCTTAAAAGAGATGTTAAATACAATAGTTCATTTTCCATTTTGGATGAAAATAGACAACACAATCCTTATTTGTGAAAGATATAAAAAAAATTCGAGTAAGTCCAACGACATTTGCATTGAGGTATAATGGCCAAAATATAAGGGAAATAATATTATTTGGTATCGAAGAGAGATTTTCCATAAAAATAGAAACGGGACAAGAAAATGATATCCCTATTTGGATAAAAGATCCGCAAATACAATAACTAACAAAATACTTTTTCTAATTTATTTTTTAATTGTAGAAAAATAGATTAATATATTTGTAACATGATAACCATTATAATGTATATTTTCTTTGTAGATAATGAATACTGAAGAACAACATACAACACACATCAACAGAACATGCTAAACAGTTTTTTATGAAAGATCCCAATATCTTACTGATCTATATAACACATCCTAGCGCTTCGTAGCAAAATTACTAATGTAAATAGACGAAGAACCCATATGCCCAATTTGTTGGGAAACTATATTGATTCCTCGCATTAATTTCTGTGGACATTACTTTTGTCTCACTTGTATATGGCGACTCATCTATCTATCTAGCTCTGATTCCTTCCATTCTTCAATTCTTTGTCGTATTTGTAGAATGCCAAATCTTACATACGACCCTGTAAAACTTGTTTTATTTTGTATACAGACATACCCACAGACAAATGATGAAATAAACCCATATCTGCTTGTAAAAATAAAGGAAAATGAAATCCCGAGGCTCACAGACAAACCATCATACTTAGGAAAAGAAGCAATCCCTGACCAAAAAGCTGAACTTAACCTTTTCTCTGATTTCTCTATTCAAAAGGATTCAGCATCTTTACAAGATATTACCTATGACTTCAAATTATAAAGAAAATCCATAAATAAAAATAAATCCATTAAAAATAAAATCCATTCTCTTTTGATTTCGTAATTCAATATGATTTTCTGCAAACTCTCGGGTGTACAAAGAGAATTCTTTTCTTATTTTCTTGTTTGTCATCGTTTCTTGCTTGTTGTTGTATTGGAATTGATATTTTGCCTCGCTGTCTTCGTCAGATTTATTTTGTCTTTCCCACCAGGGTTTTTCATAATCCTTAATCAGCATTTCATCAAAAATAGTTGTTGTCAATTTATGGGTATTTTTTAGTCTTTTTTGTGATATTTCCGATATTTATTCTAGGTTTTTCTTGAGTGGAGATATTCTTTTCCTCGTTATAATCTGAGTCTGTACCGAAGGAGTAGTCAGTTGGTTCAGAGTGTCACCTGGGGCGGTAGTATCTTCCCATTCACCTTCCAATCTAATCCGTTCGTATATCAACCTTACAAAGTTTACTTTTTCTATTGAATTAAGTCTCTCCTTTTCTCTTAGAAGTTTTATTGTATTGTTTATTTCAGGCACATGATATATATTTTTGATTATTGCTTCAGCAATATTTATTAATTTAGGTGCGTTGCCTTTGGTGCGTATTTCTGTGACCATTTTTGTTCTTTTAGATCTCTACAACCAAAATGATGTTTATGGTCAATATTCACTGCCGATAATTTCCTACTGATACCATATCAAACAATTATTTTTCCGTATAACTGATCCTTAATTTCTTTAATGGCTTCCTTTATGTTTCTCTTTCCGATAATAGTAAATTATGTTATGTTTGTAACTTCTTTCCTAAAATGGATAATCTTCTCTCGAGGGAATACATCACGCTGTCATTTATGTTCATTATTGTGAATTCTAAAAGTTGGAGGTTATTTTGAGCGTCTTCTCCTACACTCATCAACAATTCTGGTTAGATGATTTTCTTCGTCTTGATTCAGGTGCGGATATTTAAGAAATTATACTCTTTCTTGCATTAGTTGATTGTTTATCTGAGCTTTTCCTATTAGGGGTTTATATATCTTTACTTGTTCATCCTCTTGATATATGATTTCTACTACTAGAATGGTTGGTATTTGTTAAATAAGGATACTCAGTTCGTCAATATTTATTTTTTGGTTTATTTCGATAATTAATGTATTATGAGGCATCACAATTTGTTTTCATTCTAGATACTAAAAATGTGTTTGGGTTTTAACACGTGTATTTGGACTTGACTGATTTTTTTATTCGATCTTTTGATGTGTCTATGGCTCCTATTAATTCTTTAAGAGAATGTCTCCGTATTTCTTGGCATAATATTAGCACAAGGTCTCTATCTTTGGTATTGAATTTTAGTCTATTTGGGATATTAGTAACTCCGTTATATGTTATGATAGATGGATTAACTTTTTTTTTATCAAAGTTCACGGTTTTTAAAGGTTTATAAATTTTGTTGTTGCTGAGTTTGACGATTTTTTAGAGAGGAGATGTTGTTCTTTTATTTATGATGCTTGTATTCTGCATATTTTTAAAAATTGGAATTTGATTGCTCTGTTGAATTGATACATCTAAAAGAAGATAAATTATATTAGTGCTCTCAGATGCACAGAGTAGTATGCTCTGCAGAATCTTTATAATAAATATATTTATTTTGTTAGTAATATCGCTATTTAAAGCGGTTTTATTACTTTTTTGGGTATTTATATATAAATAAAAATATGTATAAATATTTAAGATGATTTAAATATAAATATATGATTTTATTAGTTTAAGTGTTTTACATTTAACACTCAGGTCTTTGGACACGATGTGAAACACCCGATTTGTTACGTTGCCAATAACGCTGCCTCTTTCACTTGTACCTTTTGTAAATTTGCACGCTTAAGATAATGAGTGCCATGACAAATATGGCTATGCTTGTTCCTAATATAATAAATGGCATATTTTTAAATCAATTTCTCTTTATTCTTGGAGGGTCGTCTCCAGTTAATAATAATAAAAATAATAAT
>comp50025_c0_seq1
TTTTTTTAATAAAATTAGTCAAACATTTATTAATGTATTACATCAGCATCTGGAAATACATCTCATTTTTAGACACGATTTATTCAATAGGTACAGAAGAGACTTTACATAGTCGAGCAATTAATCCTGCTAATTGAAGATGCGTTGTCAATCCATCAACGATGCGCATGTGAACTTCTCCGATCTCCTTTATGAAATGAAGTTTCATAAATTCAGCAATTCCATCATGATTTTTCGTCACACGAAATATAATCCCGATAATATCTTCACAAGAATAACCACATTTTATTAAATAGTTCAATGATTTGAATGCTTCGGAAAATTTAGATTGGACACAATGTTCCAACATTGTTTTTATGAAGAGCGGATGCGGTTCATCACAGACTTTGAATACATTTTCACTGGTTACTGAACCAAATCCTCGATGTGTCAATTCCAAATTATTAATTGCTTGTCTCATATCTCCTTGGGCGGTAAATATTATGGCTTCCATTCCATCATCGGTAAAAATAACAGATTCCATTTTTGCAATTTCAAGCAGTCTAGCTAAGATTTCTGCATCGCTCAATTTCGTGTAACGCAATACTGCACACCGACTTTGAATAGGTTCAATAATTTTGGTCGAATCATTACATGCAAATGCAAAACGAGTGGTACTTGAATACATTTCCATAGTTCTTCTTAGAGCTTGCTGAGCACCCTCAGTCATGCTATCGCCTTCATCTAAAATTATAATTTTATGCATTCCATCTGGTAAATTTACTTTATTTCTTGCAAAAGATTTTATTTTATTACGAACCACATCAATACCACGATCGTTTGAAGCATTCAATTCGAGAACAGCATTTTTGAAATTAGTCCCTAACATAGCTCGAGCTAAACATAATATACTCGTAGTTTTGCCAGTTCCTGGAGGACCTGCAATAATTAAATTAGGCAAATTTCCTTGTTTCGAAAAAATTTCTAATCGTTTTACTGTACCTTCATTTCCAACTATATCTGACAATAAAATTGGACGATACTTTTCAAGCCATGGTAACTGATTATGTGCACTTTTATCACTATCAACATCCATTTCTATATTTATAAAATATTGTTCTATATATTAATTTAATGAAATGTTAGTTAAATTCTAATAAAAGAAGTTTAAAAAATTTGAATTATTTGAGAATTCAAACAAAAGGAAA
>comp50406_c0_seq1
ATAAAATTTATATGATGACTGATTGTGATATTGATGAGCCAGGTTATCTTGATGAATTTCTACAAGAGTATATTCAAGATGAAAAGGATTGGTTAGATCTTAACAACTTCATTGATAACAACAGAAATTCTAAGGAAATTTATAATCTTAATCCCGGTCAAACATATTCAAGGTTTCAAAAAGAAAAACCTAATTATAATGAATTGTCCAACAGGTGTGTTAAATCATTTTATGAAGTTATTAACTCGGGAGATGCAATAAAAAACCATCAAAATAAACTAAATGTTGAATTGACAGAATATGATTTTGTGAAAAAGTTAGAAAATGGATTTATTAAACATGGATAAAATTAGATCTACTTTTTGTACCAAGGTTATCCTTGAAATTTTGATTATTTGATTATCGGTACTATTTATGTAAATAAAATACTACTTGTATCGTTGTTTTGTATTAATAAA
>comp50738_c0_seq2
TGGTTTTGTCATATCATCGATAAACTTCTGCATTTCATTGGATATTTGACGGGGAGGTGTGTATTCGAGTTTTTTGGTTCTTGCTATTCTAACTATTACCTCAAATGAATCCAATCCATGAAATGGTGGATCTCCTGTCAGCATGTGAATCACAATGGCACCCACAGACCATATATCAACTGGATAACTGTATGGTTCATTATTTATTATTTCAGGAGCGAAATAATTATAATTATGACGATAATTTGATGCGGTACCAAATAAGGTGGTCATTTCATCATTTGACAATGAACAACTAAGATCTGATATTGATAGTTTACACTTGTCATTGTTGTCAATGAGA
>comp50888_c0_seq1
ATTTAATTTATATTTGATCACAAAATTAATTTGTTTAATAACATGATTTTTAGTACAATATTTTGTTTGATATATCTAGTTGTATTTTCTGAAACAATAATTGATTCAAGAACTTCAATTCATGTTTATATTGTGTCATCGAACGGAAAAAATACTATAATTCCAATAAAAACAAATGATATTATTTATGAATTAAAAGCAAAATTTCAAAAAATTGAAGGAATTCCAACAAATCTGCAAATATTAAAATTTAATGGTATTGAATTGGAAGATAGTAAAACATTATCGTTTTATAAAATAATCAATCACTCAATAATCAATATTAATTTAAAAACAAAATGATAGTAATACCTACTTGACAAAATAATTATTTAATGTTAATTATGTAAAGTTAAATTAATTTCTTAAATAAATTGTTATTTTATTGTTAAAAAAAAA
>comp50888_c0_seq2
ATTTAATTTATATTTGATCACAAAATTAATTTGTTTAATAACATGATTTTTAGTACAATATTTTGTTTGATATATCTAGTTGTATTTTCTGAAACAATAATTGATTCAAGAACTTCAATTCATGTTTATATTGTGTCATCGAACGGAAAAAATACTATAATTCCAATAAAAACAAATGATATTATTTATGAATTAAAAGCAAAATTTCAAAAAATTGAAGGAATTCCAACAAATCTGCAAATATTAAAATTTAATGGTATTGAATTGGAAGATAGTAAAACATTATCGTTTTATAAAATAATCAATCACTCAATAATCAATATTAATTTAAAAACAAAAGGATAGTTGACAAAAAAAGGAAACTTGACAAAATAATTATTTAATGTTAATTATGTAAAGTTAAATTAATTTCTTAAATAAATTGTTATTTTATTGTTAAAAAAAAA
>comp51058_c0_seq1
TACCAGAAACATATATTCAAAAAAGTAAGAACTTAATGGGAATTAGTGAGTGATAACGGTGCGCTTCACAATGATATGGTCTGGTGATCTCCTAACGACAAAACAACTAGAATTCATTACTCCAATAATAAATGCTTGTAAAGCTAATGTCATAGCAATAATTGCACACATATACGACCAAAAGTATTTAATGGTTGCTGTATAAATAAGTATACATAAAATCAAGCTAACTACAGCAATTCCCAACATAATTAACCGAACGAGATTTAACGAAGCATTTGCATAATAATTGATTGAACAGATTTGTATGATTTGCAAAATTAACGCCACGATAAAACAAACAAGACCAAATATTAGAAACACTTTTGATATTATAATCCCAGCTTCATAATTGCAATCGGTGAGAATGTTTCCACAATGCCAATACGGTGTGATCACAGCAATTATCAATAAAGTAACTGCTGAAATTGTTAAACCTAATGATAAATTATTTGTATTCATTCGGTTCTTGATTGATGATGATTATTATTCTTATTGAACTATATTTTAGATTTTATAAAGATCATCAAAATCATGATTTGG
>comp51142_c0_seq1
CACACTCCCCGGGGATCCCGCCGATGTCGATGGCGGTGCCGTCCCCGCCGGCCCCGGCGGCGCAGACGGCACCGCGGCCGGAGCAGCCGGCAAGCCCGGCACAGCAGCCGGCACCACCCCGCCGCCCGGCGTCGACGCTGGCGCCGGCGCCGCCCCGGTCGATGGAACCATCCCCGGCGCCGTCGCTGGCACCACCCCGGGCACCGTCGCTGGCATCCCATCCGGCGCCGTGGTCGGCACCACACCCGGCGCCGTGGTCGGCACCACACCCGGCGCCGTGGTCGGCACCACACCCGGCGCCGTGGTCGGCACCACAC
>comp51153_c0_seq2
TTAAATAATAGTTTTTGTGTGTGTTAAAAGAATATAGATGCTATTTTTAGTATCTCCCTGTCGTATTAGTTTTATTTTTAAGTTATTTTTTTTTTCTACGCTTCTTGTTTTAATATGTTAGTTCAGTTGATATTTTTATTACTAATTTAAAAGTTTTCATTTATCAAAAGTTGGTAATTATGAGTCACAATGAATTTAAATTATTAAATAATGATATTTTGGAGGAATGTTTGAGAAAAGTGAATACAATTCCGTTAATCATAAAAAATACTATGAATGAAGAAATGTGTTCAGAAGCTACAGAATTATGTGTAACAGCATGCGAAAAATTTTATATGAATAACTGCTCTGCTGCTTCTATGATCAAAGAAGCCATGGACAAGAGATTTGGACCGTCATGGCAAGTTGTAGTAGGAGAAAGTTTTTCCTGTGACGTTACTTATGCAGTTAAAAATCTACTGTATCTGTTTTACGGAGGAAATATGGCTATATTGCTGTGGAAGTATAAATGAAACTTATTGTTTTAGAAAAAAGTTTAATATTTTATCATAATACTAAATTATAAGTTCAATTTTTGTTTAATATATTTGAGATCAAACCACTGAA
>comp51223_c0_seq1
CAAACTCAGCTTAATATCAATCATTAATGAAAAAAAGAAAGATGTCGTCTCAACTAAAATACAGTAATTGGACAGAAAGAAAATTAATAGAAATTATCAATAAATTGAATTTATTCCAATTGAAAATTCTTCAACAACATAAACAAATCGATTTCAATATTTTCCTTGAAAATGGCTATACGTTAATTCAGAAATGTTTATTTGAAAGCTCTCTAGAAAAGATTACAATTTATTTCATTATTTATTAAAACAAAATATCGATCCATTTCTATCAGATAAAACATTTCAACGTGATTTAATCGGTTGGATAATTTGTTTGAAATTAGAAGAGGAATTGAAATATGTTTTGAAGTATTTTAATGGATTTATTAACTATGATAAAGTTGATAAAAACGGAAACACATATCTTCATCTTTCAGTTGAGACTGGAGATATCCATTTAGTGGATATAATTGCAGAGAAAATGTTTAAATTAAATCTCGACATGAATAAATGCAATGAAAACGGATTAAGTGCGAATATGTTGGCGAATTATAGAGGTTATGATGATATAATAGAATTATTGGAAAGCAAATATCGCATTGTTAAATTTCGATTCGACATTGTTAATCGTCGAACTAATACGTTTATTTTGAATGACGGATTGAAAAAGAAAAAACAAGAACGTATTAAATGGTTAAATGAGAAAAGAAATCACAACAAAATTTTCGGATTGGATTCGTCGTCTGTTAAACTGCCAGAAATTGTTAAAAGTGATATTGAAACTGATAAAATTGAAATTAAAAGTGAAAAATCAGATCCATTCAGAAATTGGTGTTTCATTATCAATAGACCGTCACCTGTAAAAGAATTTCCGTCCAGTGAAATCAATTTTAAAGATTATTTACCAGGTTACATGAAAATTTCCGCCAAACAAAAATTACCGTGTTATGTTAGAGATAAAATTTATGATAAACGATCGGTGGAGATTTATCAATTGCTACATCAAAAATTGTTCGGTGATAAAATCAAACGAAAACTTACTCGAAATAATTTAAGAAAATAGATTAG
>comp51338_c0_seq1
ATTCAATGAAATTTTCGATTTTAAAACAATCAATACCTAGGTGTCATATGGTGATTAGGATCATAATCATAAAAGGTCATTAAATCTCTAAACTCTCCACAACCACTTGCTTTCAATTTTCTGATGCAACTATCTATAACATCTTGATTATTCTTTTTATGCCATATTTTAATGGCCACTACTTCATATCCACGGTATGATGTTCGAAAAAATTGTCCCTCACAAGGTTCAGGAAGTCTTGCTGCAGAGGAATGCTGTCTAATTTTCCCCAAAAGACTCATTCCAATAGTTCTTTCCATAAAAATGCAATAGATCATTTTATTGTCATCACATACTGTATATCCTGGTCTATGTAAAATATGATTTTGTTCTAGATCATAATAGTCAATAACTCCGATAGGAATTTGGATTTTGTAAACCGGAAATTTTGGTTTCCTAGGCGAAGGACTTTTTCTATTATTGACATGAAAAATATTGCGTTTGTTTTGATGGTTTCTTGATGAATCTACTTTAGCAATATCGGAATGGTCGACTTTTTTCTTAGTTTTACAGCAGCAACACGTTCTAGAATCTTTTTGAGATTTCTTGCTTTTCTGTTTAGAATTTGATTTATTATGCGTATCTTTAGTACAACAGCATCCCATTGATTTGAATAACAACAGATCTCTATTATATAAATGT
>comp51520_c0_seq1
TTTAATTTACTACCAATTTCTATTAAATCAAAATCAAATATGAACATATCAAATGAACGAATAGTTCAAGTGAAAAAATATTTGGAGTCTCAAGGAAAATCATGGAGAATCATTTGTTTATACAAAATCAAAAATGGAATCATCGATAGTTATTATCCATATTGCAGTTGTACAGTTAGCAATAAATTGAATATTTTATCTAATAAATATTCAATAATATTTAAAAAGTATTTCAAGGATTTCAATAATGTTTATGTGGCTCTATTTTATGATAAAGAAAATAACGAACATTTCTATCCACTGAGAAGAAAATTATTACCAATATATAAATCGGACGAGTATAATAAACTACTGATAAATTGTCCTATTTGCAATTTTTATTAATTTATTGATTGATTTAAAATTTAAACTTTTAATTGCCGATGAAAGTTTGGACTATCGGACTTTGTGGATGTTTTAATGATCTACGTTAGTAATTTATAAGTATTTCAATAATGTAATAATATCAACTGAG
>comp52094_c0_seq1
GACCGTTTTAAAAGACAAAATATGTAATGTCTAAAATTTTTGAATAAAATCATATAGATAATTGGATTAACGGATGTCAAACAAAGCATTAAATAATCAGAATATTCCGTAATATCGACTGGATCGAAAAAATCACTATGAAAAATATGAATAATCCAATTACAACCAATAAAAATAATTGTTAATCCATAACAAACCGATGATAAAGAATTTGCCACAGAAAATCTAATTGATATTTTACTATTTAGATTGTTTGCAATGTTACTAATTAATTTCTTTCGATTTCTAATACATTTCAATAAAACAATTGTTGATACAGTATTGAGGACGATAAATATTAAAATTGGAATTGAAATAATTATTGAATTTATAGCCAATTCAAATTTCCTTTTGAATAAATCACATCGAGTAATATTATTGATTGTTTTAACGTCGACTTGATTGATTATAAATCCTTCGATAGTAATATTGATTGTAAGTACAAAAATTATTAGTTTGTAATAAAATTTTCTATTTAACAAAACATATCGAATCGGTAATACAATGCAAACAAATCTATCAATTGATATTAAAATCATCATACTGAGACTACATTTTGAAAAGAAAAATAATATACCAGGTAATTTAATAGTGTAGCAAAACAAAATT
>comp52528_c0_seq1
AAAAAATTTATTTAAAAAATTGTTTTCAATTTTCCACTACTGTTGAATTAATTGAATAATTATGATTATTATCATTATTAATACCGATTCGTAGAAATTTTATTTCTTTATTTAAAAAATTGGAATGAAAAATCAATAAAATTGTCATTATGGTGGAATAAACAAAAAGAAAAATAAACAACCCATTTAATAATGCACCTGAGTGTGAGGAATATTTAATATTATTATAATAAAGAACAAAAGTACATAGAATACAGAATACGAAGTGTAAGGCACATGAAATACATTCGAAAACCATTGCTACAATTAAAAACCGTTTTTCCGCATTATCCGAACAATGAATACTTAAAGAACCAGCAACAATTAATAAAATTCCGTTAATAATGGTAGCCCAAGATTTTTCAATTCCTTCTGAAACGTTGACAACACCAAACAAAAATATTATCGATCCAATTACAACAAAACCTATTCCAAAACCAAAATGTTTCTTTGAAAATAATGCGGATTTATTTGTAAATGTTTGTTGAATTTCTTCGTTATTAAATTTTTTCATTGTTA
>comp52769_c0_seq1
CATTTTTGAATATATAATTATGTTTTTTAAAACATTCTATCAAAAATGAAAACAATGAATTCGCTTAATGTTCGTATAATTTCAAGCTGGCCACTCCGCAAAGACGAGGAATGTTCTGATAATCATATTCAATACATGTTCAAATGTATTAAAGAAAAGTTGATAAATTATAAACGATTCAAAAAGTCCATAATCAAAGTTAAAGATAATGAGCTAAAATTAAACAATGCCTATTGGTTCCCTCATTTGAAAAAGTCTAAAACTTTATTAAAAGATAACATTAATGGATATTATATAATCGAAGAAAATCCGAATGTGGTATTTTTATATTTAAAAACTACAAAAAACTTTGAGTCACAAAAATGTATTTTGGGTATTTTTATGAAAAATGAAAATCAAAGAAAAGAATTATTTAAATTTATGGATGAAAAGTTTTTAAAAAATAGTCAGCGGGGTTTATTTTCTACAGAAGAAATGCAAGAAAAACCAAGTGATCCATCTATTACATCAGAAATATTTAAAATTGAAAATCCTTTAGTGGGAAGTCTTTTTTCAAAACCCGAAAACTTTGATTATGATGATTGGTTTGAAAGTGTAATATTTTTATGCTATGATTCCAGTCACAATTTATTTTTGGTCGATGATGGACCAATTTATATGTATTCAGGACACCAAAAACACTCTGTATTAAACCACAGTGTAACTCTGTAATAAAAAAGATGAAACTAATATTTTTGATTTTGTTAACACGG
>comp52905_c0_seq1
TGAAATGCGGCACACAAAGTAGAGTAGACAATACAAACAAATTGAAATTTTACCAATATAAATTAGATAGAAAATTTTTGAAAATATCATTTTGAATTTCCAACGAAAAAAATGGTAACTTTGACTGTGAGACAACTGTTAATATTCATCTATCTAGCTAGTTTTGTGGCATTGATTATCTCGATTGCTACAGAGCCACAAAATTTTAATGTTAATTCGTCATCAAGATCAAAAGCCTACGCTGCATTCCAGGTTATTGGTGTAATCAGTTTGGGCATAGTTATTATTCTGGAAATCCTAACTGCTTTCACCAATGCAATCAGAAACAATCAAACTGTTCATTTGATAAGCACAGTTTTAATAGTAATAACTTGTGTAGCTACAATCATCGCCTGTGCTGTTTATTCCAGCAGTCATTTCCCATATGGATGGACTGTTGCTGCATGCACTTTAGTAATGGAAGCACTATTAATTTTTGTTGTTTCACATTTGTGGATTCACTGATCGATTCTTTTGATTGACCATTTTTTGAAATTTTTATAATTACTAATAAATTTTGATAGTCTA
>comp53605_c0_seq1
GTTTTATGAAATTAACTAAATTATTGAATTAAGTCATTGATTTTAATTTAATTATTTGATTTTTAAAATTTGTTTGATTGAACATCTGAGCTGTTTGCTCATGCATGAATAAATGATTGGGTTGGAAATTGAGTTCAAATAATATAAATAAATTAGAACTCTCCGAATTTGCATTTTCGTGGGTACTCTTTTTTGATCAATCGAATTTATATCAATTCTCCAAATTAAGTTATTAATAATCAGAAAATATGGTAAATAAGAAATAATAAAACTAATTGAAATAAAAATTAAGATTTGTCCTGTTTTTACATGAGCTCGATTTCGACGTTTAGGATTCTTTGCAGCACAGTGGATATGTTTTTTTCGGTCTTTATTTGGATTTTCGAAATAATCATGTTGTACTGTTGAACATTCAATTTGAGATTTCATTGGAGTATATTGTGATGGAGGTTTTTGAAAACTAATTAATGAAGTTGAAAATTTCCCCTCTTCATTTTTTGAATATTTTGTCATTAAGCGTTTTTGTTTTTTCCAAACATAAATGAAAATGAAAAAATAAAACAAAATAATCAGTGCCATCATTACAATGAATAAAATAAAAATTGATAATTGATAACGGATTATAGTTATTTTGCTTGTTATTTGATAATTCATCTCACACGTTTTTGGTATTAAATAAACTGATACCGGGTATGGTGGTATTGTTGAATTGGTATTTTTATTTAATCCATTCTCTGTTGATAACGAACTATTTATTAAATTTGTTACAAGCACATCGTCATCTTCCAATTTTATAAAATCTGTACGCACTCCAGAAGCCATTCCAAAAGGAAGGGCTAATCCTATTGATCCTAATAATATCAGAATCAAAATGTAGCCACCACTCTTTTTAGTTATTATTTTACTCGGCATGAAGCATATTATTAGAAATCTATCAATCGCTATCAAAACAAGAACTAATACCGATGCTGGTATAATTGCTGCTTTAATTATCATGTGTATTTTACAAAGAGTATCAGTTGAACGTATTTTCCAAATTGTCCACACTAATGTTGCCGGAATGTCGATAGAACAAATCAGTAAATCGATGCATGCTAAAATCTTTATACAAATATTAGAAATTCCATTGCTTGTATGAATATTGAACAATAGAATGACAATTATGTTTGCTAGACTACCAAATAGAGATATCGTTATTAGGAGGATTGTTAATAATATGTTTGAAGGCCTATATTTTTGAAAGTCAGCCTCGATAACATCAACATAGTTAAATGGAAAATGAACCGGGTTATATGACATGTTCA
>comp53782_c0_seq1
TTTTTCTAAATATGTATTTCAATATTATTTTTAAACAATAAATTACTACCATTTTGATGAAAATGGAAGCGTCTGGTTATCAATTTAGTTTCTAAAACGTCTATAGTATTTGGAAATGTGAACTTATTAATCTTCTTTCTTTGAACAAGTATATTTCATTTTGCCATTAGAAATGTTAACTTTACACACAGAATCTTGACAGCAAAAATCATAAGAATGGCATACACTCAAAGGACCTTTACAAGGACGGCAAAAGTTACCCTGAGGATCTTGGGAACATATATAATTTTCACCCAAACAATCTTGACATTCTTTATTTCCACCGATCATACAAGTTTTATTTTTACTGCAGAGAACGCAACTCGAAAAAGAATTTTGATCAATTCGTTCAAAAAATCCTTCTTTGCAAAATTGGAAAGGCTTAATACAGAAAACAGTTATTATAAAGTAAATAAAATAAGTAAACATTTCCTATTAAAAACTGAGAATAGAAA
>comp54175_c0_seq1
AAAGAATTAAAATGAATTCTTTGAGGAAAAAATCCGTTTTACTTCATTCTGTAAAGTACCAATTGAAACGTTAATATCAAATTTATTCTTAACTTTGTCTTTCATATCTTTCAACGTCATAAGACAGTTTTCAATTAACAATCCTTTTAAATAATTTATATGATATTCATTAAATAATCGTTTTCTATTGCCCCCTTTTCGAAGATTTTCAATTTTGTCTTCTAATAGATATTCTTTGTAAATTCTAGCTACTGTTGTATAAGGAATATTATATTTAGCCGCGACACTCTTTTTAGACATATGTTGGTTTTCGACAGCGTTTATGATAAACAATCGTTTATTTATTGCTTCTTGAGAAAGTTTGTCCATTTTCTCAACTTTCAATTTTACCGAATTACAATTAATATTTGGTCTTTCATTTGTATCATTTTGAAGAATAACTTTCCTACAATTAATGTTCAAATCAATCATTTGACATGTGTAATGTATCAAATAAAAGTTTATATTTAGTTAATATTTCAGTTAAATAATTTTAAAAAAATCACACTTTAAA
>comp54182_c0_seq1
AAATTTTTGTTGTTTAAATATTCGTAATTTAGTTAGTTTTTAATGATTGCTAAGAAATTTGTAAAGAAGTCTAATGGTAAATCTACATCTATTCAGGAAGCTAGGTTAGATATTTTGAAACATAAAGTAGCAAATACTAGTGGCAAGGAGCGGCAAGAGTGCAGAGAGAAATTATTAATTCAGTTAGGAGCAAAACCACGTCCTAAAAAACGCTTAAGCTATAATGAATATAATGAATTAAAAGAGAAGGAGTACATCGCTGCAAATCATTCAGAATTGTTTCAGAAAATAAATAAATTTTCAAATAGACCAATGTCACTTGAAAATAAAAAAAAAATTAAAAATCCAGACGGTTCAGTGTCATATGTTTCTAAAAGGAAAAAGCTGAAACTAGATTTAAAAAAGAAAAAGAAAATAAACAATCTGAATAAAAGAAAAACTTCAAAATAAATTTTTATTTAATCAGTTTTTTTTGTTAAATATTTGAAAATTGTTATAAATTATTTTTGTTTACAACGTATACTTTGAATTATTTAATCAATTACGAAATAAATATTTCATTGA
>comp54184_c0_seq1
GGAAACAAAACATTTATTACAATACAATTAAAAAAACAATTAAATTTTTCATTTTTCCCAGAAAATATTTTCCGAACGCATTTTCTGATTGATTTTTAGTTGCGATGAAGAGATCATCCGACCAACTCTGGGTAAATCGAGTAATTTGAGAATATTTTCATTTTGAAGTTTTGTGATTTTCTCTCGGATTTTATTATTATCATTTTGCGGAAGACGTGGCGAACGGAAATCTGATTCCTGGGACTGTCTCATGAGATTTGTTTGCGTTGGAAGATTTGAAGAAATATATCGATTACCATCCTCATTTTCATGTTTTATCTTTAATTCCTTTGGCAACGTTGATTTCTTACGTTTCACTTTTGTATTCTGGCTGATAATTTTGTTTGTAGAGTAATCATAACAATTGTTTGTGATACTCTGTGTCATCGGAGGAGCAAGAAGATTATTTCCAGATGCATCAAATATAGGAAATTGCATATTCGAAAACTGGCCATAGTTAATCCGATTATTATATTGATTACAATAATAATTCATAATTCTGTGATCATTTAATGCAGCAATACCATAATTTGAAGTATGTGCATATGGATTAGGTGGCTGGTTTTGCTGCCCAAACAATAAATTCGGATTAAAACTCATTAATAAAATTTTAAAGAAATTAGCATAGAATTTAAAATAATATTTTAAATAAATGCAATAATTTC
>comp54552_c0_seq1
TTAATTTGGTGGTTTTTTATAAAGAATGCGTATTCATTTTTTCCAGTTTTGGATGTTGCACTCGATTTTGAATCAGATTGAACTAGTTAAATTGATTTATGGCTTTCCTCAAATTTTGCATCGACCAGCACAATGTGATCAAAAATATGACAGAAAACATGAACTAGTTGAATTCTGTAATCACTGTATGCTACAATCCGGATGGTTAGCATCATATGAACTTTGCTGTGGAGTTGATTCAAATAACAATTTCTTTGAACATTTAGCTAGAAAACGAGGAGCTAGCAAAATCGACGCAAGCCGGTGGTTTTGTGAAATTTTAACAGGACGTACAAGACCGACAATGGAACCGTTTTTCGTTTACTAATTTTTAAATACCAGTTCAGAGAATTTTAAAACAAACACTGAAAATTTTCTAAATCAGAAATATATCAAAATGAAAATAATGAACAAACAAAGCTTTATCGTGTTTTTTAACGTATCAAATATTTCTTTGGATAAAATCTCGTAACTCATTTGATGTCCG
>comp54794_c0_seq1
GTTAGAAAAGCTTTTTATTTGGTGATACCGACTTGGTGATGTTGTTTATCGAAATGGCGCTTAATAGAAAAAATACACGTCTACCTCCAGAAGTTAGTAATGTCCTTTTGATTAAAAATTTACCTTTCGAAATGCGGGATGATGAAATGTACGATGCTTTCAGAAAATACGGGCTAATTAGACAAATTCGAATTGGTAAAAATTCAGATAATACTGGCACTGCATTTATTGTATATGAAAACATATTCGACGCTAAAAATGCATGTGATCATTTAAGCGGCTTCAACGTTTCGGGAAGGTATATCGTGGTCACTTATTTTAAACGTGGAAAACACTAGATTAGAATTTATTATCAACAAATACAAATCTCTGAAAACAAATATTTATGAATAACAATAAAGTCAACAGCTTTTTATTTTT
>comp55583_c0_seq1
ATTTGTGGATTTTTGGTTGTGTTGAACATGAAATATGAACTAATTTTTTATTAATAGTTCTGTTGCAAATTCCATCAACTAAAAAGTAGGAATAACTTAATTCAAATTTTTCCGAGGGTAAACATGCCTCCTTTTGATGCGGAAGAAAACATTCAATGCAAATTAATCGTTTTTCTATTTCTTTATATCTACAAACGCATTCATCTACATACCATTGTAGATGAGTTTCATATCTAGCTTTAATGCAGAAATTTAATTTACAATTAATTTTAGACGATGAACAATAATAAGTACGACTGTATAAAATTTCTTTTTTGAAACAATTTACAATCGGACTCATAGTTATGTCAATTGTCCAATAAATATTATTTAATCTACATTTTGGAGAGTGTTTTTCAACAATAATACAATTGTTTCTACAATATTTTTTGA
>comp55723_c0_seq1
AGTTATGTAAAATTTACTTTAACTAAAGCGATATTTTTGAATTTCAATATGAGTTTTCATAAAAACGATAAACCTAAATACAATATTGAATACAATTTTAATCCCAACCTAAGTAAAAATTTTACAAGAGATTCAATACAAGCAGTTGGAGGTCCTGCTGATTACATAAATAAAACTACATTTACCATGAAAAACTCCAGTAGCCAAGCTTATAACAAACAAAATGCCGTTGCAAAATTATCCAAAGTTGTAATCAACGATACAAGTCACAATCAGGCTCAAAAAGTGATAAATTTCAATAGTAAAATGGACGCAGGTTGTCGAATATTGAGTTTGAAATTAAGCAGAGCACAGCAAGTATCTAAAGCAATTAAAAATGGAATAATTTATGAAGTAATCGGACAAATAGAAAATGTTGATTACAACCAAGAAACTGAAATGATTTATTTCTACATTCGAGATGGAAATTGTGTCCAGAAATCTGTTTTCTGCAACATGGACAATATCGAATTTGATATCAATTTGAATGCTGTTTACAGATTTGTTGGTTTCTTCAATTCTGCTATCAAATCGTGCTGCTTTCAATGCTGTAAAATAGTGGCAATCAATGATGAAGAGTTCAAGATCATCAAACTGTTCGAGGTTCAATCTGAGAAACAGTTACAGTTGATTCTTGCCAACATTTCTGAGATTTGATTCGCGTTTTCTGTAGAGATTTTTATCAGTTGATAAAT
>comp56338_c0_seq1
AAAAATTTTATATTTAAAAAAGGTCATTATTAACAAGTTTGGTTTTTTATTGTTAATATAATTAAATTATAATTTAATATCTCATTCTGGTGGCCCAAAATTCTCTTGTGGATAATCCTCATACATTGAAAAAATGAACTGATTATAAATAATTGAATTTCCACTTCGTAATTGTTCTTGAAATATTGCCATTTTACCGCGAGTTTTTGTTAATCTATGCATTTTTGCTGTGATTTTCCGTTTCATTTTTATTCGATAATCAATAAACGAAAAAATTAACAATATAAAAATCGAAACTACAAGAAAAATATGAAGAGTCCAAATGTACTGACTTGAATTAAACGATTCAGTTTGTTGTAGAGATTTGTCGATTCGTTTATTTATATAAAATGGAATTCTTAGAGAGAAATTCGACGAAGCATTCATTTCTAACTAATTTATGAATTTGT
>comp56471_c0_seq1
AAAAATTTTGTTAAAGGGACAGCGATATGGAATTATTAGAATTATTTCTAGCTGGAATGGAAGTAGTTGCTGTAATTGGATTGTTAGTACTACTGTTATTATTACTTGTACTACTACTTCCGTTAGTTCTTTGATGTTGTCTGGCTATTACTTCCATATTAGCTATAACTGTTTGTGTGGCAGGATGGTATGCCCAGTATGGGTTAGTTTGAAGAATTCTTTGAACAGCCGCAAAATTTCCGGCTTCAGCTAATAATTCTAAACCAACAGCAGTTTGACGTTTCCATTTCGTTCTGCGATTTTGGTACCATGTTTTTACTTGTGTATCACTTAGTCTCAATCGATTTGCCAATTCCATTCTATCTTGTACACTTAGATATTTTTGCCTGTCAAAATTACGTTCTAATTCATTAAGTTGGAGATCTGTAAAAGCTGTTCTTGCTTTTCGAGGTTTTTTCGATTTTGACCGGTCATGAGACTGACTATCAGAACCGAGAAAATCTGAAAATCCATCTTCATCTTCTTTTTCTGGACTTGTCACAGGGTCAACATGATTTAACCAACGATAAAATGAATTGATTGGTGATTTATAATGGGATTTAAATTGCTGAGAAGATCCATCAAAAATCACATCGCGTTTGGTTTGTATACTGTGTGACCTGTTTAATAAGGGAATCATTGTGAAATTTGTGGAATTTATTCCAATATTATCCTGGCTGAGTATATCGTTGATCATAAAACCAGATTTGAGTTTTTTATCATCAATCAATTCTTCAGATTTATTAATCTGACATGAACTGACTGAACCGTTTGTTCCTTCATTTTCTGATGAAATACCTTCACTGTTCATTTAATAAAGGAAAAAGAAATTTAAATGGAAAAATTCGATTTATTAATTTTTTTATAAGAAAAAGGATTTCCACTACTTAAATATTCATTTGTCAGACGGTTTTTTTTTAAATCGCAGTTGATTAGAAGCGGTTACTGATTAAACTAGGA
>comp57096_c0_seq1
AATATTTTGTTAATATGAATAAAAATAAAACTGTTCGAATGCTGAAATTGGAAATTGCTAGGAAATATCGATTGAATGAAGAATTTTTTTTAGAAGATATTAGGAATGATTTATCGATTGATAATTGCAAATCATTGGAACAATTATTATTGATAGACGGGTGCAGAATTGGTTTGTTTTATAAAGATAACATCAATGTAAGAATTATAAATAAATATCTGGATCAATCTAGACAAATTTTCCAACATAAATTGCGTAAATTTGCAACTGTTGGCCAATTGAAACAAATCTGTTCCAATAAAACAAATGTCGAATTGAATGAAATTTCTTTACAATTAGATGGTAAATGCTTATTAGATGATGATGTTACATTGGAACAATACGGATTGAGAGATGGATGCACTGTTGATTTAGTTAATGACGATATTATACTGCTATTTCTAAAGTTTGTCAATAAGGTTCAATCTAGTCTAATTTATGTGAGTCGGTATTCCACATTAGGTAAATTGAAACAATTAGTTGGGAAAAAATTTGGAATTCGTTCGGAGATTTTTGATTTAGTAATCCGCGGATTAAGGTATGATGACAGATTGAATGAATACGGGATAGGTGATGGTGACACAATACATGTGCTGTTTACAATTCGCGGAGGCCATGGTTCGTACAATGTATCAATGATTCCTTTAATAAAGGAACACGAACCATTCAAGATCACAGATGTACGTTATCTGAATGATTTGATTACAAGAATATGCGCCAGAAATAGTGATTATGACTCGATAATCGATCATTCATTGATAAAATTGTATTCTGA
>comp58430_c0_seq1
TTGGATTTTTAAATATTTTCTTATTATTTTTATTCATTTGGAAATCCTGAATATCATCATTTGAATACAAATAAACTCTCACTGGCAAACTATCATAATCCTTAAATTTATATCTACGTAATTCCAATGTTTTATCATAATAAGCGTTCTCATAGTCACTAAAAATTATCGAATGCTTTTTTGAAACGAAATGAAATTGATTTGTGATTTTATTAACAGCGTATTTATTATTTACGAAATTATTCGAATTCGTAGATTTTGATAAACAACATTTGTCGAGCATTAATCGACTTGAATATTGTCTGGTTGATAAAGAAACGCGATTAGATAAAGGAGGAAATTTACACTTAAATACCACCGAATTTCGATTAGAGGCTAATTCTTTGGAGCAACGAGACAATGTAGAATTTCTATTTGGGTAACAAAAATCAGAAGTAAAATTGTTTCCCGTCATATTTTCATGCTGTTTTTCGTCATTGTCAACTTCAGTTTTGAACGCATCGATTTTACCACTTTGTAGAATTGCTATATATTTTAAGTATTCTTCAAAAGTTATAAAGTTACTTTGTTTTATCATAAAAATTAATTTCAACAGTCGACTCTGTTCAGTTTCATTATAAGTTTGAGAAAACGGAAATTTTTTGTCCCG
>comp58607_c0_seq1
TATGACACTGAGACAACAACATCACAATTCCTACTCCAATAATTTTCCAATTAATTACTCGAATTTTCATGCTGCTAGATTTATGCCTGAATTACCGAAAGATTTGGATTTTACTTTTAACACTTCACAATGGTTAAAATCAATTATTGTATCTAAAACAGTTCCAACTAGTCCACAACCGATTGAAAATCAATTCAAAACCCCTCATGGAATAATGGATATTCTTAGTAGAATAGAAAATCCGAAAACAGATTTTTACAACAATTCCATAGCAAAACCAATTGATATTTGTTCAAAAATTCCAGCATTAATAACTACAGGAAAAAAATCTAAATCAGAAAATTCAAACAGCAGTGATACGAGAATTTCATCACCGATTAATGATTCAAATAGACGTAAACATACTAGGCCAACATTTTCCGGTCAGCAGATTTTTGCATTGGAAAAGAAATTTGAACAAACCAAATATTTAGCCGGTCCTGAACGAACAAGACTCGCATATTTGCTTGGAATGTCGGAGAGTCAAGTTAAAGTATGGTTTCAAAATCGGAGAACCAAATGGAGGAAAAGAAGTGCCGCAGAAATTGCTACAGCAAGAAGGAATGCTGGTTTGGATATAGATCATTTACATAATCAATCATCACACTCATCAGACAGCGATGCTGAGCCCCAAAATGAATACAAAGAAACGAATTCAGCAATTGAAACAGATCGGAATTATTATACAACATTCTCACAATCATCATCGATAGATTCTAAAGATACTTTATCATCATCTTCTCAACCATTTCTGCAATTAAAATAATGTAAAAAATATCAATCCGTATTTTATTATAAATGATGTAATTTAGTAAATTTGAGTTTAAATTAAAAAA
>comp59386_c0_seq1
TAATAAAATCTTGTTTAAGTTGAAATTTTCTTTTAACCTTGAAATTTATATTTCAAGAATTTTATAGTGATTTTTACATTGAAATTAAAATTTTATCAACATGAGTTATCACCCAAAATTTCATGATTAAAGATAATATTAAAGTTGCTGTAAGAATCAGACCACTGAACGAAAAGGAGATATTAAGTGGTGCTGAACATGTTGTAACCGTTAACGAAAATCAAATAACCGTTCGTGATAATAAAGTACACAAAAATAAGACATATGGAGATGGTAGAGATCCTTTTAAAAAGTTTACATTTGACATTATTTTTGATTCATCACAAGATCTTGCCAATCAAGAAGATATTTTTAATGCATTGTCAACCAAATTAATAGACAGTGTTATGGAGGGTTTCAATAACTGTATTTTTGCCTATGGAATGACAGGAACTGGAAAAACACACACTCTTATTGGTTCAAAAAGTGACCCTGGATTGATTCCTAGAATTTGCGAAAGTATGTATGAAAAATATGAAGCAATTGTAGAAAGCAATGTGGACTGTGTTGAACTTTTCATAAGTGCTATTGAAATTTACAATGAAACTTTGCAAGATTTATTAATTACGGACAAATCTTTACGACAAAAAACAAAATTAAAAATAAGAGATTCTCCTGATGGTGATGTTGTAATTCAAAATTTATCAACTCATCCAATAAATCACAAAAATGATATAACCATATTGATGAATAGATTCGTTTCAAACAGGTATGCAGCAGCTGGTCATGTTTGCTAATTTCACAATGATAGCACTTAATATTGTTTGATTGATGTTTGCTTCAGTCTTCAGCACGTAGTTGCTCATGCTCCGCTGTTTGCTACAGAAACGCTGTTGATATGTATCACTTATACTTGCTCTAACCATGTTAATTAATTTTTAAATAAGAGAATATATATGTTTACTTTTTGAAAAAAA
>comp59690_c0_seq1
TGTTACGCGTGATTTATTTTACGTTGTTAAATATGCAATAATTCTAACTTTACAAATTATAAATGATTGTTACAAACAGTGAACAACGGAAAAGTTTTAAACAGTCAAAAACACAAAAAGAAATTCACAAATGGGCATACAGTTCGTTATTTACAGCTGAAAATAAAATCGCATATGAACGACTTACATCAGATTTGCCGGAAAATATTACGGAAATTCGAATTCTAAAAAGAAGATTAATTGCTTTATCGAAAGAAAGATTACAAATGATCCATGAATGCGGAATGAAAAAAAATAATTTCATTGACGCCCAGCAAATAAAAACAAAATACATGAAAGATTTATTATCTAGAATTGATATTAATCATTATAGAGATAAAGGAAAGGAGGCTGTAGAACTTTATAAGCAGCGATCGATTGATATCAAAGAGAAAATAATTCAAGATCGTTATGGCGATAATATTCCGGAAAAATATTCACGCAAATCCTTCTCTGGTAGATTACTGACACATCAATATGACAAACGCCTTTCGTCGGCTGAACTGCCTTATTTAGCTAGATCAACTAATAAATTAATCCAATCTGCTCGGACTTGTAGAACTTGTGATGATAAGTATTGGAACAATGTAACTAGGGACAAACGGCATACGGAATTGATCAATTCATTATCTCCGGTATGTCTAGAAGTCGACAGAGCGATCAACGTTTGTGAAATTATTAAATCAATAAATTCGCTAACCCCGGTTATTGATCAAAAAATATGCAAATCAGCCTATAATGAAAGAAACTTAAATTGGATTTCTTTTAATTTTTCTAAGCAATAAATGCGAAG
>comp59758_c0_seq1
TTAATTTAGTTAACAATAACATTTTGTCATATGATACATATATATTATGTACAATGTATTACAGAACATAATGCTTGTTTTAGATTTCTGTTTACCAGAGAACTACTATTACTATTTCATTGGATACTTTAGCACGTCATAAATTTGATTAGTTAAAACACACTAACAGAATTTTTATTATAATTCAAGTAACATTAGTGAAACCGAAATTTAAATCACATGTATTTAGTTTAAAAAAATTATTTTAGAATCATTCGAATAACATTTTAAATACATAAATGGATGATAGAATTAACTGTGACGCTAGCTCTGTGTTACCTAATTTATCAAATGACAATTCTAAAAGATTTAATCCTGATCAATTTAAGTCATCAACTCCTATTTCCACTAAATTTATTAGTAAAACTAAAAATGATAGTGCGTATTCTAGTTTTGTATCTCAAAAACCATACATCAGTGTTGCTTCCAATACATCTTCCATTAAAGAAAATATCACAAATTATGAAAGTCCTGGGACATCATTTAGTAGCAGAAACTCTGCTTTAAATGATGATGAACTAGAAGAATTTTTTAAAGTATCAGAATTAGAAAGTGATAGAGGTTCTGGACAATTTTTTATTTCGGATTCTTGTATTCGTCGATCAGCGCGTAACTCACCATGGACGGTTCGACCTGAGTCAGCGCCTTTAAATGAAGAGGAAGAGGATTCAGATAAAGAAGCATCTAATTATTTTTGTAATTATAAAGATACTTTTCCCATTTTACCTGAATTATCAAAAGTGACAATTTCATTTCGATCTAGAATTCGACACTCTTCCATGACTGATGCAGAACAAAGGAATGAATTAATTGCTAACAAATTAAGACAAATTGCAGATAATTTACCAACTATGCTACAGAAAAAAGCAATTCACAAATCACTTACTTTCAATAAAGAAACTTGTTACAATCCCACTAAACGACATTCCTATTCATCATTTTCTGATATGATGCCGAATGGTATGGGATCAGCACTCGATTTGATTGTGTCTTTGTTTAATATTTACAAACAGCATTCTAAAAAATCGAACAGTCAATGCTTCGGTAATTCACATTCTATGCACAATATATTGAAGTCCCATCGAAGATTAAATATTAGAAATCGATCATATACAGAATGATTAACATTACTCAATACTTTAGCATAACTATTTTCCTCATAATTCAAATAATCTTAAATATGTAATTTGAAACTAACTTTATAGATAATTGCAAAATAGTTTGTGCAGATGATATAGATCTTTATATGTCACATGGTTTTCAATTAATTTAAATAATGTTAAGGTTGGAAAATTTTTACCATTTTTAATAATAACTTTTCTGTTCGCCAGGCGTTTCGTGTAAACTGGAATTGATGCCAAATGTGGCCTTGGAATAAATTAAAGCATTATATATAACACGTTTGTATCTATTTGTATAAGATTATTGTAATAAAACTTATAAGTTAAAAAAAA
>comp60170_c0_seq1
TATATAAAATTTATATGATATTTCATAGTATTCAATATAAAATGAATCATAATGAATTAGAATTTTTGGCGGAAGAATATGAGGTGTCTATAGTACCTAAATTACGCATTTCGTCATTTAGTTTAATTGACAAAGAATTTGGACCTTTTGTTATTAATTTCCCAACAAAAGTTCCTTTGTGGATTGCAATTTATTTGAGGCAGCTACAAAAATGTGTTATCATTGCACCGGAATGGCTAAGTGTGGAAAAATTATCGAAATTTAAAGAGTTGGAAGATAATGACACAACGAATTGCGCAAATCCGCCACATTTGCAATTTATGGAGATTGGCAATCTGATTATAAAACACGCATCGAATGATATCGATCATGTCGACCAAGTTACGGATTTGTTAAAGGCAATTTGGGAATCAAGAAACACAAAATTGAGATTTAGCGCGATCAATTTCGTGAAGGAAAATATTCCATTTTCTCAAATTACAAAAGTTACTTGGTCGGAAATAGCGTCGACAATGAAGCCGACGCTTTGTCAAATTATGACGGAGCAAATGGTTCTCGGACGCTTTGTTAATGATCAATAAAAAATTCTCGATTTTTTTAAAAAAAA
>comp60246_c0_seq1
TATAATATGATCATTTATTAAAAAAATTCATTAAACATTAAAATTTTGATTTTTATCAAAAAAATTTTCTTACACCAAAATTATTCTAAATTATTTGAAAGTTTTTTTTCCACCCAAACAAAATAAAAAGTAAATCTTAAAAACGCAATTACAAATAATTTCTAAAATTATGTCAAATAAAAGTATCACATTTTAAATGTTAAAAAATATCGAAAATTATCTAAAAAAAAAATTGAAACCAAAATATAAACAAACGTTATAAAGGTTTGGCTGATACAGGTCTGACATCAAAACCACGTTGTTTTTCTAATGTAATTGCTATTAATGTATCCATATCATATTTATCGGTAACATTTATGGGCAACTCCTTTGACAATTGAAGCAATGTTTTTTTCTGAACAATTGATGTCTTCGTTTCAAAAGAAGGATCACAAAAGAATGATATGACACTAGTATTATCCGAAAGTTTTATTGAAGTCATTTCATTTGCTGAAGTGAAATCGTCTAATGTATTATAACTACAAAAACTATAATCCAAAATGTGTTGGGTGTCTTCTCTTTTTTTATTGCGCTTATGAAACTTTAAGCAAAACATAGCTTTAATAAAAAATAATAGATTACAATCAAATATTTATTAATTCAATATGTTCAGACTTGTATACTTAAACAATAAAATATACACAATTATTG
>comp60268_c0_seq1
AAAAAAACCACCACAACAATAGTGAAATGTATCGAATTAAATGCGTAGTAGTCGGAGATGGATCGGTTGGAAAAACATTTCTTTTGTTGAAATATTCAAATAAAGAAACCTCATTTGTTTATACGCCAACAGTATTCGATAATTATCATGTGGATTTAGAAATTAATCACAGTATTTATGAGTTGGAGTTGTGGGATACTGCAGGCCAAAGTGATTATGAGCGGCTACGACCATTGTCTTATCCACACACAGACATTTTTCTCATTTGTTTTTCTATTTCAAATCGTATCTCATTTGAAAATGTCAAGTCAACATGGTTACCTGAGATAAGACACCACTGTCCACAGTCAAAGTTTGTTTTAGTCGGTACGAAAATCGATTTAAGAAATGATACAAAACTGAGAACGGTTTCATTTGATGAGGGACTTCGTTTATCAAAAGATATCAATGCGGTTTTCTATCATGAATGCTCAGGACTAACAATGGAAGGTGTTGAACAACTATTTTACAAAGCAATACGCACAGTTTTGAACAACAATAAACCGAAAAAACGAAGATGCATTATACTTTAGCGTTGTTTGGATAAATCGATTCATTAACATTTATTTATGAATTTTCTTTTAATTATTT
>comp60657_c0_seq1
TTTACTATTGAATCGTTGAAGCGTTTAAATTGGTTTTCAATAAGAGTTGGATTAATATGACAATTGATTTTAAATTATGTCAACAAGAGTAATTATTAAAAAACGTCAACCTAAATTCGTGTTTCCCTTATTGATAATTATTATGATTGTTACATTTGTGATTGCTATCGTTATGTTACAATTAATTTTGTTGTTCAGTTCGTCAGACAACGATACAACGATTTTCTCATCGCTTACGGGTGTTTTCGGAATTATATTTATGATATCATTATATTTTGTTTGTCAAGGAGATAAATGGAAGAAAGAAAATAGATTTATTAAATCACCTGATCCATGGATTATAAATGCAAATTTTAAAGAACAATTTAATATTTTGAAGTATACAGCGTGAGAAATTTCATTACAATTTCTTGTTTTCTAGATTCTGAAAATTTTATAGCATCACTGCTAGTAATATAAAATCCGGGTCAATATGTAATGCCACTTGGTAGAATTGTAATTTTTGTGAAAATTTAAAATGTAATATATTTTAAACTTCAAATCATAAATGCTAATGAATTTTTTAATTTATGAAAATATTGCTTAATTTTGTTTAAGTGCATTAATTTTTATGGGTAATGCGAATATATTATTTTTAGATTTGCAAAAAA
>comp60669_c0_seq1
ATATAAAATTTATATGAATTATTTTTTTGCATTGATTTTATAAAATCAAAAATGAGTTTTTCTCATTGCTATAGAACATACAATGAGATTATTATGCAAAGTTCTTATAAAAATTTATTTGGAATGCTTACTTTAGTGTTAGGAGTGCCTTTTACATTTTGTTATGAACTTTATATTTTACATTTTTATAACTATCCTAACCAAGAAATACATATCGGACTTGCTTTATTAATATTTTATCAAGTATCTGTAAATTTCTTTTATGCAATAACTACTGATTCGAGTATGAAATGTTTTATAACTGAGTTAGAAGATCAATCTAAATTATGTTCCAATTGCGAAAAAATACATTTTCCAAGAACTCATTTGTGCCCTATATGCAATAAGTGCATATTAAGACGCGATCACCATTGTTGGTTTATCGGTTATTGTGTTGGTGCCATGAATTACCGTTATTTTCTGTGTTTATTATTTTATGTTTGGTTCGCTGCGATCTATTGTAACTTTTATAATCTGCAATTTGTATTGAAAACAATGAATTATAACTATTTTTTAATAATCGGGTGTCATTTAGCACCTCAAATTTTGATAATTACCGGTTGTTTAACTTTGTACCAAGCGTTGATTGGAGTGGTTACGTTTGTTGGATTCGGATTTTTGATAGTATTTACATGTCTTATATGGCTGCAATTGGTGCAGTTCAGATCAGGCCAGACGAGATACGAGAGAAAAAAACTAATTGTCAAATATAATCATGGGTTAATCAATAATTTACGATTTGTTTTGGGGGATTCTGGATTTTGGGTTTTTATCAATCCATTTTCGAATTCTCCAATTAATATTTATCTACAACTTTGCGAGAAACAAATCTAGACGAGTCTTAATTTTGTAGTTAATATAAAATGATGTTTTGAAAAAAA
>comp61031_c1_seq1
GCCCGCACGGACGCCAAGTACCCCGTCGGCTTCATGGATGTCGTCGAGATCCCCCGCACCGGCGAGCGCTACCGCGCGATGTACGACGTCAAGGGCCGCTTCACCCTCGTGAAGATCGGCGAGGCTGAGTCCGCCATCAAGCTGGTCAAGGTCACCAACGTCCACACCACCACTGGCCGCGTCCCCGTCGCCACCACCCACGACAGCCGCCGCATCCGCTTCGCGAGCCACAAGATCGCCCGCGGTGACACCCTCGTCCTCGAGACCGCCACTCAGAAGGTGCGCGATGTCATCAAGATGCGCGCCGGCCGCAGCGCCGTCGTCGTCGGCGGAGCCAACCGTGGCCGCATCGGCACCATCGTGTCGCTGGAGCGCCACCCCGGCGCCTTCGACTTGGCCCACATGCGTGACGCCAAGGGCCAGGAGTTCATCACCCGCAAGGCTAACATCTTCGTGCTGGGTACCTCGGATGCCGCCATCCCGATCACCCTGCCCAAGCTGCGCGGTGTGCGCCAGAACGTGATCGAGGAGCGCGAGAGCCGCCTCGTTGCCGCGGAGACGAAGAAGACCGCGAAGCACTCTGGCAAGCCCAAGAAGCAGCGCGCCTAAACCGTGACATGTTGGACACACACTACTGATCCCCTCTCCA
>comp61240_c0_seq1
ATTTTTATAAAATGAAATATCATTATCTTAATATCTTTGATGGTTGGAAATCATCAAATACTGTATCTAAATTTTGTTGTAATAAAATTGAAAAAATTCTTTCACAGGAATCTCTATTTGACTTGGATTATTTAAATGTAAAATGATTGATTTAATATCACTTTTGTAAATATTTAATTTAGCAGAACTTTCTTCTTTATTTGAAAAATGAATTTTAGACAATTGAGTTTGAAGGTAATCATCTCTTATTCTCGAATTATCTAAGCATGTTCCTTTTAAAGGTATTGGCGGAAATTGGGTTTGTTCATTTTTATTATTCAATTTTGCTCCAGCAGTTTGATTACAATTCAAATTCAAATTCCCAAAATCAGTATAAGGTAATTTTGATGGTAAAGTCCAAAATGGTTTTTTAGATCCAGGAATATGTAAAAGAAATGCCCCATATTCTGCATTTGAGGTTTTGAGAGTAGGATTCGATTTCTTCAAAGAATTTCTTTCTCTAAGAGTATATTTAGAAAGACCTGGCATTTTACACAAGTCATACAGCGTACCATAGTTCATTTTTTCAATTTAGATTTATAACACGTAACCAATAGCTCAAAA
>comp61442_c0_seq1
GAAAAACAAAATTTGATGAATGTCTTCTTTTCCTATCATTTGACATTAATATTTTCTTATTAATGTCTAATATTTTATTAAATTCAATATCTCTTATTTTATACGAATTATATTCGGCAATAGCTTCTATTGCACTGTTTAATTCAACATCTGACATATTTTTCAATTTAGTATTTGAAATGTAAAAATCCTTTTCAAATTCGTCATTAGATTCGAAATTTGTAATCGTTTCCAACGAATTACCATAAATACTATGAATTTCCGAATCAAGTATTAAATCCAATTCATGATTAAATATCACATTAAAATCATCATTAAGTATTTTCATAACAAAACTTTTATTAAATTCTTATAAAAATTTTTAAAAATTAAACAAATTTTTAACTAATTTGTTTGCAAAGTTTATATTTAATACTAGATATAATTTTTTAAACATGAAATTTTTAAAAATCTTAATAATTATAATTGGTTAAATAGTTATGTAAAACTTATACTACCATAATTAATATTA
>comp61595_c0_seq1
GTGATATCACTTTTAATCATTGGATATTATTTTTCTAGTGAAAGTTATAATAGTTGTCACTTTTGTTTTATTGTCAAACATGGATGATTATCGATTAAAAACCATTAATCCATCGAAATATTTTGATTCAACTGCTATTCGGAGGCAAGAAACTTACAAAGGAATGCAAAGTTTCTGTTGGGTAGAATTAATGGCTGAAAGAACTCATGAAATCTTAGGCCGTCAAAGTTTAACGACTTTACCGGTAATTAATAATCCAGAAGATTTATTAAAGATTTCAGTTGAAAAGTATATAGAAAAATACGGGTCTCAACTTCAGCTTGCTCAATCTTCAAAGAAATCGTTACCATTATGTAAAATGTATTTTTGTGATTACTATGATAATGAAAATAAGAAAGAGACTAAAAATGGAACAAAAATTGAGTTGGCTGGTAATGACAATGGTACGGTGATTTTTAATAACATCTGATATTGTTTATTTGGAATAAAATATTTTTTATTGTGAAAAAAAAA
>comp61698_c0_seq1
GATGAGAACCATTGAACTGTTATCTAAAATAATAAATACAAATAGTGATATTCAAATATTATTAAATAACATCTCAAGAACATAAAAGTCAAATACAACTAATTTATTTCAATTTAATAATCACCCAGCATAGAAAAAATATAAGTAAAGCAAACATAATCAAATATATAATAAGTTTGGAAGGATTATTTTTAGCTATATATGATATTTTAGACATTGATGATTTAAGAAGTCCATCAGTTTTATCAACATCATTCATAAAAGCTGATTGAAGAAAGTAATTTTGACTTCTGACTTCTTCGCCGATATGAATTGAAAGGGATTTCAATTCATTAGTTTGTTGATGTAATTGCTTAATCAAAATTTCATTTTGATCATCAACAATAAGACTGTTTACACCTGAACCAATATTTCCTCGACGCATTAATAATTTCTTTACAATTATTTTTTATACTATAATAACAATTATTAGAAAAGCAGAAATTAAATGAGTGGTTTAAGAAGTTATAATTTATACGTATTTATATGAATTAATAAAAC
>comp61700_c0_seq1
GAGTGATGAAATAATAATAATAACACCTACATTTCAAAGAAACTGCAATTATTATATTCATCAATGATTTTCATTGTTCAATTTTTGACATTTAACATTTAAATAAATTCTGTTTGCTTGATTGATTTCACTAATTCAAAAACAATGAGTTTCACTGATGATAATTTATCTGAAAATTTAAAAAACGAATGGTTTGATGTATTTTCACTTTACGATTCTTTGGGAAATGGAACAATTAAAAATGAAGATTTAGGAACGATAATGATGGCACTTGGATGCTTATTTACAAATAACGAACTAGAAAAAATTATAGAAGATGTTGATACAGATGGAAATGGTACTGTGGATTTTGATGAATTCATTAACATTATGAAAAAATATCCACCAACGGAAGGATCTGAAGATGATTTCAATAATGCTTTAGTCGCTATTAGTGGAGATAAAGAAACAATATCATCTGTAAAATTAAGAACATACTTAACAAGATATGGTGAAGCTTTAACTGATGAAGAAATTGATATATTTTACAAACAAAATCCACAATGTGAAGAATATTCAATAAAAAATTTATGTAAAATGATAATTAATGGAAATCCTAAATAAAAAATTACTTCACTA
>comp61851_c0_seq1
AATCCTGTTATAACAATAAATAATTGTTATAAATTGAAATGAGTGAAAATTGTAATTGTAAGAAAACTTATGAACCAAGTACTCTGCTGAATAATTGGTATGAGGATCGATTAAAGTACAGACAATATATTTTACAGCCGGGCAATCGAATTTACTATGATTATAGTAAAAAAGAAGAGAATATACCTGACATTGTAAAGCATCAAATGTATTGCAGTAATCAACGAACTAATTACCTTCAACAGAATCCAATGAAAACACCAAAGCAAAGTGTGACACATCCGGAATTATTTGGCGCTGATTACAATTGGGGATTATTGTACAACAAGAAACTTTGTTGGAATAACGATAAGCAACCAGGAGATGTCACTACTTACAGAGACAGTTATTGCATCCGTCAATAACGTATGGAAAGATTATTTGCGCACAAATCATACAACTGCTGACGGACAATCTGATTATGCAAATTAATTATTAATTATGATTTTTCTTAATTGAATTTCTATTTGATCGGTTAAA
>comp61884_c0_seq1
ATTTATTTGTCTATTATAATCTATTGTTTGCTTTACAACTGCATCATTACAAGCTTTCACTTAACAACAATAATTCGTTGTTAATGGCTACTAAAACTAAAATCAACTGGTTAATTGAATTTATTTATTTTTTAAAACAATAAATACATTTATTTGTTTTTGTTTGTTATCGAAATGCCGGTTTCTTGGCCTTGTGCAGGTTGGCCAAATTGTACGAGATATTTTCTACATGCCGCAGGATTGAAAGCTCATGAACTCGTGTGTCCTTTGGCCAAATCATTTATTATTGAAAAATCTGGAGATTTAAAAGACATATCTACGATTGCCGATACAGTTTTACTTTGTGATGATCCGACCCTTGGTAATGTACAAGTCAGTAGAAAAGATACCATTCATTATCGATTAAGATCCATTCAGAAAATAGAAAATGCAAAATTGTTTCCAGATCAATATGAAAATATTGATGTGATTTCCAAAGAACCAGAAGACATGATATGCTCCCAAATTATTGAACAATAAAATTTATTTAGACAAAAAAAAAA
>comp61985_c0_seq1
TTTTTTGGTGGTGATGCTGTTGTCTGTGCTCCTCACGGCCGCCGAGGCTGCGACCTGCACGCTGCCGACGGGGAAGGCCTTCCTGGTTGGCTGTGGTGCCCAGGCGACGCTGAACGGCGGTGCCTCGTGCCGTCTGAGCTGCCTCAAGACGTACCGCCCGACCATCGCGACCATCACTTGCCCGCCCGCCGGCGGCACTGTCACGCCTTCGACCACCTACGTGTGCGTGCCGATCCAGCAGAACCTCTTCCCCTGGAAGCCCGAGGTGTGCGCGTCGGTGACGTCCACTGGCGGCGGCCCGGCCTACACCGCTGGCCTGCTCGGCAACGCTGCCACCGTGACGGCTGGCGAGTACACGCTGACCCCGGGCACCGGCTCCGCCGACAAGGGTGTGTTCTGGTTCGGGCCGGTGCGCACCCGCGGCCGCCGCACGGCGATCGAGCTCCAGTTCTCGACCAAGTCCCCGGCCAACGGTGGCGGCGACGGCTTCTGGGCGTTCGTGTCGTCGGCCCAGCCGGTGGCCCCGGCCGGGTACACCAAGCCGAATCTGGACCCGAGCACCGTGTTCGCCGTGGAGCTGGACTTCTTCAACGATGCGGGCCAGTCCGAGCCCATGACCGGCAACCACATCGCCGTGCTGTTCGGCTCGTCCGAGACCCACACCGCCACCATGGTCAACCTCGCGCAGTCCGTGGCGCCGGTGATGGACGGGGCGTACCACACCACCAATGTGCTGCTGCAGCCCGTGTCCACCTCCGGCGCGGTCATCGTCACCGTGTGGTACGACGGCCTGACCGTGGCGCGCGACGTGATCCCCGCGGCGAACGTCCCGGCGGCCGTGGGCAACCTGATCGTGATGCGCAGCATCGTGTACGTTGGCGTGCTGTCGTACAACCGCGCCTCGCCGGCCACCACCATGGGCCTGCGCCAGACCAAGGCGGTGCAGATGTGCGG
>comp61988_c0_seq1
AAAATAATGGATGGCGATAATTCAAAAGCTAAACCTAGTCGTTGCTGGGGTGTTACTGATTTAGATGAGGATGTTGACGCATATAATGTATATCAAATTCCAAAAGATAAAATTGAGAGTACGTCAAGTAATAAAACAGTGGGATATAATAAAACCAATGAATTAGTTAATCCTGTTACAGAAAAAAAGAAAAAATCTAAAGGAAAGAACAAACAAGTTGTCATAACAACAAATGATGAAACAAAACGTCAATTGCCTCCTTCTTTTGGCGGCAATCCAGATGTTTTAAATGGGAATATAAGCAAACCAAATCAAGAAACTGCTGCAATTCAATTACCTAAACAAAAATCTAATGAAGATTCTATAAATAAAGCTTCTGAAATTGAAAGTATATCGTCGAATTTTTTAAACCCTTCTATTTATCCACCAAATATATATACCAATAGATCACCAGTCTTTCCGATTAGACCATCAAATGATATGAATCAAAATTTATATTCTTATGGTTTCAACTCTCGAGTGAATCCACCATTTCAATTCCCTCAAACTTTGTATTATCCGCAAAGGATTTATCAACCACCAAATAATTTGCTTCCAGTGTCAAATTTATCTAATTATACAATGGGAAACACAGTACAAAGAATGATAAATTGTCAACAGCAGAATACTGTTACTAAAGCTTCATATTATGAACGATTGGAAGTTATTGATGTTTTATTTCGATTTATAATTCAAATACTCAGAACTCCTGAGCAACCATCTGTTGAACAAATCGAAGATATCAAAAGAATGTTGGATTCACTTATTAAAAATAATGATGCAAATATGTCTTAACGATACAAATTTTCTTTAAAGAAGATAAGTAATATAGAATATTCTGTTTTTCTATAAATATTCATGCAAGATATTTTTAATAAATTTGAAATATATTTTTATTAATTTTGAAAAAAA
>comp62053_c0_seq1
TTTTTTGATTATGAATCAGAAAACTTTAATTTTCATTCTTTTTATTGCTTTTGTATTTATTTTTGTAAATATTTCTGGCGAAATCCGTATAGGAAATACCTACATAATATTCAGAAAGGAAAAAAAATACGCTTGTGGAAATTTTGGCGGTTATTCATTTAATTTGGATGGGTCGGAACGAATACTTGGAGTAGTTGCTGACGGATTCTGTTTTAAATGCACAATTGGAAATTTACAATTAAGTTGTGCTGGAAATAAAGAATCTTCAGCTGATTGTGGTAATATAAATTTTCTTCCCCAAGATGAATTATGTCAAGAACAAAAGAATGATATAAAACTTGTAGCTAATAGTATTTCAATGAAAAAATACATGGGATAAGTGATGATTACCTTTACTGAAAGCTTAATAA
>comp62185_c0_seq1
TTTATCATATAATAATGTACAATGTATAAATTGCTATAATTGCACATCGTGTACATCATCATCTCCCGGCGTTTTGTTATCTGGCTGTGATTTATGCGCTACTATTGTGTATCAAAGTTATACACAGAAAGTATGTGCATCAAAATGTATACCAGGCAGTTATCAAGGAGGATATTTGTCTTGTTGTACAACTAGTTATTGCAACTACAATACTCCACTAAGTTCTTCTCTAACAACGTGCTATGAATGTTCAACCTGTGTAGCATCATCGGCAGACTCAGTAACGTATGGTTGCGGTGCATGTGCTACTTCTGTGTATTCTTCGTTTACACGGAAAGAATGTCTAGAATCTTGTTCACCAGGCAATTATCTAGGTGGATATAGATATTGTTGTAACAGCAATTATTGTAATTATGATATTCCAGGTATAGGCTGTCATTCTTGTTTAATGTGTTCAAAACCATTTCAAGTAACTGAATCAACCTTTACAGGTGGCTGCACAGCATGCGCCACAATTGATTATCCAAGTTATACTCATAGATATTGTGCTTCTTCATGCACACCAGGAAGTTCTGATGGTAGTTTAAGTTGCTGTTATTCATCCTACTGCAATAGCGGATATCAAAATTTAATTTTTAAGAAGTGTTTGATCAGTTTGCTATTATTATTGGTTATTCGACATCTCATCTACAAACGATTTCTTTAGAAAATTTATTATTTTAAAATAACAATCAAACAATCTAAAGGAAATACTGCACTAATGTCAATAAAAAATAATTTCGTGTAATGATTATATTTTAACTTTAAAAAAA
>comp62215_c0_seq1
AGAGCTTACTTCTTCTTCTTCGAGTCCAGCTTCTTGGAGTAGAACTGGAGCTCAGCACCCTCGAGGAGGACACCATCGGCGCGGCCGTTCTGGCCGGGGCGGGTCGACAGACGGGCAAGCACGCGGCCAACCTTCAGCTGGTCCTCGATCGCCTTCTCGATCTTGTGCGACTGAGCGCGGAACGCCCACTTGCGCTTGAGCGAGGCCGAGGCCTTGTTGACGTCGAACTTGGGGCCGACGGCGCGCTTGGTCTTCTTGTCCTTGGCGGCCTTCACGACCTTCTTGCTCTTCTTGTCAGTGTCGATGCCGTAGTGCTTGGCAAGGAACAGCTTGAAGGGGGCGGCATCGATGGAGACGATGCAGTTCTTCACCAGCGACTTGGTGCGGACCAACTCGTTGGACGTGGCGTTGTACACGACGTCCAGGATACGAGCGCGCTGCGCAACACCCTCGGTGGGCCAAGCGAAGTTGCCAGTGTCCAGGCGGAGGGCGCGGACCTTGGTGTGGCCGCCGCGGACGCGCACGGTGGTGGTGCGGGTCGCGCCGAGCTTGGTGTTCGCGGGGAGGCGGCCGAGCTCGTGCTTCCTGCGCTTGCGGTGGATCTTGGTCTTTCCACCGGTCACCTTCAGCTTGTGCAAGCGAGAGCGGACGATACCCATGCTGGGCGGACAACCAATAAAGTACAGAAA
>comp62537_c0_seq1
ACTTCGTGAATGATGAGATAAATATCTAGATACTTACTAAATGCATCATAGCTAATTACAACATTAGTTGAAAGATAAAAGCATTCGAAATTTTATAAAATGAGCACTATTCAAAATAATCTTTCTATGACTACGAACAACGAAGTTGAAATGTGCTTGGAGAGAATTCGAACTCATAAAAATGTAGTTGGCTGGTTAATTTTAAATGCAGATTGTATTCCAGTTCGTACATGCCTTGATAATAGTGCTACTCAGCAATTAAGTGGAATATTTCTACCTTTAGTGTATCGTGCACAATCTGTTGTAAGAGATATAGATCCCAGTAATGAACTAACATTTTTACGAGTAAGATCAAGAAAAAATGAAATCATGGTTTCTCCGTACATGGGCTATACAATTATTGTGGTTCAAAATATGGATTCTATTCCTTATGGGATAGGACATTGATATTTTTTAATTAAATAATTTAAATGTGTAATAGATATTGACTTTTGGTAAATTATAAAATTTGTGAACAAAAAAAAA
>comp62845_c0_seq1
AGTTACTTAATTTTTTTCTAATTTAAATTTAACAAATTTTTAAAAATATATTACTAGAAAAGTTTTAAGTTATCATTGAAATTAAAAATCAATTGCTTATTTAAAATGCATACTACAAAAGCGTACAATAATATTCGATCTTTAGTACCATATCAAGTGGTTTTACATTTTCAGCAATATTATTCAGCTTTATTTTTTATATCTGAACTTCTGATTCTTTTTATTAAGGGACAAATTTTACCATATGTAACTGTGAATTTTAGTGGTGAAATTGTCTTATTGTTAGCCATTGGAATTTTGGAATATTTTCGAATTCGATATGGAATGATTGGAAATTTAACCGAGCAGTCATTTTACGTAGTTTTATCATTTTTATTAACAATACCAACGATAATTTTCTGTGTTTGGTTATTAATATGGCAGACCTATACATTTTATATTGAAGTTGTATTTGTTGTAGCTATGTTAGTGTTTTGCTTGTTGGAATTGATTTTCAAATTATTGGTCATTATAACATTTTCCAGAGCTAATTAATATTATAAATATATTACATTTATTTCCATTTTTTTTAATTTTATGAAGTAATAATTAAGTTTTAATAGTTTGTGCTTTGATTTTATATCAAAATTGTAATATTTGTTTACTAATTCATTTATTAGAGATATGAAAA
>comp62982_c0_seq1
ATTTATTCTTTGAATTTGTTTTACACTGAATCAACCTCAAGTAAGATTTCAAATAAATTTTGACAAATAAAAACAAAATAGAGTAAAATGAATAAAAAATTTGTTTTGATTATTTTTTTTGGTTTTCAAGTTATGAGTGCACCATTAAAAGAAATTCAAACACTTCCAGCACAGTGTGTTGTTGCTCAGGAGGTTTGTGATGATAATCCAGTAAACCGTTTCTTCGATGGTTGTAATTATTGTTCATGTGTTCCAAGGGATGATGGTGATAAACGGGATGCAATTTGTAACGAAAAGTCATGTAAGCCCTTTATAGGAACACTTAAAAAATACAAAACCTATTGTGAATCTATTTTATCAAAGTATAACAGAATGGCGATGATTTAAAATTTCAAGTTGAAGTTTAAATTGAAAATAAATTTTTCATTTTTTTGAAAAAAAA
>comp63459_c0_seq1
AAATATTAAATAAATATTAAATATGATATTATAACTCACTACATGTGAGTAAGCACGCAAAAATCGATCACATTCCCTAAAGACATTTAATTGATCCTAGTTGTGCAAAATTTTCAGGCACAAAAAATCGACACATTTTTTTTGTTAATAATTGATTTTTTTAAGCACAATCTAAAATAAACATTAAAGTATGAGCGGTGTGATTTGGAAATATGTTAACATTATTCATTGGTTTTTTAATCGCCGAGCAGACATCTGGTGAAAATGTGGAAACGTGTTTGGATGCTGACTCATATTGCCTCATTGTGTCAATAAATGGCATCTCTGCTACTATACATTCATTACTTTGTTCTTCTGATGTAAATGTTAACCAGCTGTTAGACAATTCGTCATGTGACACATCCGTATTCAATTATTCTTCACAGACTAAGTTTTGCAGCGTGTTTTTTACTGACTTATATTATTGTTCCGTTTTTACATTTGTAATAATAAATGAGGTATTATTTAAAAGATATACCGTTAAATTATTAAA
>comp63592_c0_seq1
TGACTAATGAGCAATACTACTTTCCGTGATAAATTTTGTTGTTGTTTTCGATTCAGAATTCATTCACATCTTGAAGAATACGATTCTGAAATCATAGACGTTCAAGAACGATGTGATAATCAACGTAATTATTATATAACACCAAACTTAACCAGACAATTATCAGAATTAACTGATGAAGAGCAAATAGAAATTGCTAAAAGACTTGATAGAATTGAAAATTTACCAGTGTCTACTTTTAATAAAGATAAGTTAATGGAGTGTATCGTTTGTTTATGTGAGTTTCAAAAAGGGGAAAAAGTCAGATGTCTACCTTGCTTACATATATTCCATCAGAAATGCATAAATGATTGGTTATTTAGATCTAGTCAATGTCCCCAATGTATGGTTTCCCTATAATCACATTCCCAGTCAATTGTATTCAATATGGGCTTTCAGAACGACTTATTTGTTCAATAATTATCTATATGTCTTAAGTATTGCTTTAGATAAAGTTTCAATATAATATAAAGTTCTCAAAAAAAA
>comp63609_c0_seq1
AATAAATGTTCCATGCATGGAACTCAAAATATAGTAACATATTTATTTTTATTATTTATTTAATTATAGTGTAATTTATCTTAACAGTTTCTAAATCCTGGTGCTTCTTCTCCTAAACCAGGAATTCTTACATTCTCACAAACATAATTATAACTGCTATAGCCATATTTCGCGCGTAAATATTCATTATTTCTATTAAATTGGCTCATATAATCATAATTAGGTATATTTCTGCTAAGAGGGCGTAAATTAATCCGGTTTATATTTCCTGAAACATTATTTTTATTGCATTTATCGCATATACATAGATAAAGCATAGCATTTGGGTTGCATCTAAAATATGCAGCACCTTTTTCTTTTTTGCATTGTTTGCATATTCTTATATTTTTATTTGTTTCACATATAAAATATTTTCTATATTGTTTTGCCTTTCTAAAATTTTCAATGGTTTTCTCTACTTCGCATACTGAACATTTGCAAAGTTTTATTAAGTCGTTAAATAAATCGGCTCTAAATTGATGTTCTTCAAAAGGTAGTGTACTATTAATAGCTGTCCAATCGTCTAAATGAGAATTCGGGTTTA
>comp63636_c0_seq1
TTTAATCATTTTATTTTAAAATTTATTGTGTGCAGTGATTGCCGTGATATTTCATATCATTATGAAATTATACGCTAAATAAGGTCTTGTGTTATAGCAGTTAAAATGTCATTTTTAATTCAAAATTGTCGAATAGCAATAAGGGCTTTCAGTACGTTTTTTAATTTTGACACGAGAGAGTTGTCTTCAGGGTCATTTTGCCAGAAATTTTCTATCCAAACTGCTGTCTTTGGATTTGATAACAAAAATACTCAATATAAAAACAAAATAAATCTCAAATGGAAATATGGAGATGATGCTTGTTTCATAGCTAAAAATCCCGAATCCTTTGTAATTGGAGTTGCTGACGGTGTTGGTGGTTGGCGATCATATGGAATAAACCCTAGTTTATTTTCAAGGAATTTCATGAAAATGTGCCAACAAACAGTTGAAAACGGATCTTATTCCCCGGAAAATCCATTATTCCTTGCTAAGTTAGCATATTATGATGTATTGCATTTGAAAGCTCCTGCTTTAGGAAGTGCAACATTTTGCCTTTTGTCATTATGTAGAAATACTGGTAAACTTTATTCAGCTAATTTAGGAGACAGTGGATATTTAGTCATTAGAAATAAACAATTAATTGCTAAATCAATAAATCAAAAACATTCCTTTAATACTCCATTTCAAATTGCGCTTTTACCTCCATCGCAACAACCTCGGTTTCATGAGGACAACCCTGATGAAGCTTATCAGAATCAAGTTCAAATGCAACAAGGAGATATTGTTGTCGTTGGAACAGATGGTTTATTTGATAATTTACCCTTGTCTATGATTTTACAGGAAGTTTCACTAATTCAAGATCGCAAACGCGAATCATTAGTAGCTTGTGCTCAACGTCTAGTAGACCGTGCTCAAAAATTCTCTGTAATGCCCGATTTTCTAACGCCATTCGCTTGCGAAGCACGATCTCATGGTTTGGACGTTAAAGGAGGCAACCCAGGTGATATAACTGTCATTTTGGGTCAAATAATTTTGGAGGAAGTACATGCTGAATTTCCAATACACGAATCACATTCATATATGAACAACGCGACTAGATAGCACATTTGAGTTATTTTTAATTAGATTTATTTAATTTGTTTTTCAATTTAATTAATTGGTTTTAAAATATAAATAATTACAATTTTCAAAAAAAA
>comp63695_c0_seq1
AACTGAATTTACATTATTTATTTATTGACACATAGCAAATTTTAAAGTGCACAGCAATTAGCTTGGTCTTTTTTTTCTTGACTAAATAGTTTATCATATTTGTGAACACACTTTCTACGTCATCCAATGATCGTGCAGATATTTCAAAAAATGAGCAACCCCACGCTGTTGCAAGTGTTTGGCCATCATTAATTTCGACAGATCTTCTATGTAATGCTTGATCTAATTTATTTCCAACAAGAATCAATGGAATATTCTTAGTTCCTTTAATTTTTAAAATGTGATCTTTTAGGGTTTTCAAATTCATGAATGTTTTTCTATTGAGAATGTCGTAAACTATAATAAAACCATCACCATTTTTAATGTAAAGATCTCGCATTGTTGTAAACTGATCAAAACCTGCGGTATCAAGAATTTCCAGTCTTACCGGAATTTTACAAAATTCAGTTTCTTTCATATATAAATCTTCAATTGTAGGATTATAATAATCTATAAATCTGTTCGAAATATATTGTAATGTAATTGAACTTTTCCCGACGTCTCCGTGACCCAAAATAACAATTTTATATGTTTTCATATATTTCAAAAATGAAATTATTTGTTTTCTGTTTAGAAATTTTTTCAATAAAAATTACAAAAGTTGGCCTAAATGAAATAATACTCAATTTGGTAAATTTCAG
>comp63848_c0_seq1
TTTAAATAAAGATTATTATGATTAAATTTAATTATGGTCAAATCTAAAAGTGAAAAAAAAATTAACAAAAATAAAAATGACGTTATAACATATGCATCTAAAGAAGAAGAAGATGAATTTCTAAAATTTTCTGACGACGAAATGGAATGTTCTAATGATATTTCTGAAAATGAAGAAACTACTGAAAATGTACCAAGAGCATGTGATATAGAAATGTCAGATGATGAAGATTGTGTCGATGAAGATGGATCTGTTAAAGAAGATGATGAATCAGAAGAAGAAGAGGACCAAGAAATTGATGAAGAAAACGAAGATGATGAATCCGTTCAACCATTTGATAGGAAATCTTCAAGAGAACAAATCAAAGTTTATAACGAAAGAAATAGTCGTACCATATTTGTTGGAAATATCACAAATAAAACCACGAAAAAAGTTCTTCAACAATTGTTTAATTCGAAAAAAGGTGCCGGAGAAGGAGCTGTTGAAACGATTAGAATCAGAGGAGCGGTTAGTGAAGATCATTCTCTCAATTCTAATGCTAAACGGCGTGCAGTCATTTTGAAAAAATTCTCCAATGAAAATCAAGTACTTTGTGCTTTTGTAGTTTTAAAGAAAAAAGATGATGTTGATAAATGTTTACTATTAAATGGTCACCTAGTTGACGGCAGACATATCCGAGTTGACCGGATTAAAGGTAAGAAAATGCAATACAAAGATAACAATTGCATTTTCATTGGTAACTTGCCGTATTCGGTTAATGAGGAAATAGTTAGAGAGAATTTCGAGAAATGCGGGGAAATCGTTAATATCAGATTAGTGAGAAATAAAACTGACGGCACAATCAAAGGAATTGGATTTGTTGAATTCACCGAGCAGTTGGGAGTGGATTTTGCATTGAAACTCGCCGGGAAATTAAAAATAGAGAACCGCACGATTCGAATTGAGAAATGGAGTCAGACGCAAACTCAAGCAGAAAAACGTAAAAATCCAGAAAAAAAGGCTACCAATAATTATTCGAAACGCCCGAAAGTTGTTGCACCGACGAATATGCAGGGGGCGGAATTGAAGGAGTTTATTTTGTCGAAGAAAAAGAAAATGTTGAAGAGAGCAGAGAAAAAGAAAAATTTTATCAAAGCTAAGAAAGAAAATAAATCAAAAAAA
>comp63994_c0_seq1
GTATTTTTCCTTCATAATTTTCAAAATTAAATTGCATAAAATTTTATTATTGATATTTAATTAAATAAAGTCCTCTTTGTTATTATTTCACAAATGGAATATAAATTCCAGAATTTTTGTCCCAATGCTCCAGTTGTCTACAGAGAAGCGACTAACATTTCACAAAGATATAAAAATCAAAGGCGAGCTTTACTGAAGAATAATTTCAACGTTCTCGAATTATATAAATATAATGATTATGCTAATAAAAGTAAAAATGTATCAAGCGAAAATAAAGAAAAACAAACAGTGTATGTATTCGATTTACCGGTAATCCAACAAAATCGTCAGTTGACAGAATTTCCACCAATTTATGGTAGCAAACATCCATACTCCATCATGCATCGACATCTCGACAATACTCCCTATGATCAAATGTGGCAATTTTTCCAATACAATACATCTAAATCGCCTCCTAAAACCATTAATACAATGAAAAATCGAGTGCCACATTTTAAATATTGATTTTTTTTTTGATTTATTTTCTTTGATTTTGATTGGAGTGATTTTTATTTTCGACGGTGCTGTGAATATTTTTTAGACATTTTTTATATTTCGACTTAATTGCTGTGCATTTTACTTTTTATTATTATTTGTTGTATTTTGAGGTGTTTGATAATTAACTCTCTTTTCTCTCAAAAAAAA
>comp64046_c0_seq1
GTGAAATATGAAAAAGAAATAATTTCAACAAATAATTTAAAATGGTATTTATGTGAATATTTAAAAAACAGTTTTACAGAATTCATTTGGAAAATTCCTTACTCTGCTCCACTTCATAATAATTATCTGTTAGGTTTTAATCAAGAGATTTTAAAGCTCGAAAGTGATGAATTTTATATTTATAAAAACGACATATCAATGAAATTAAATTTTTTTTCTGATCCATGTACAAATAGTATTAAACGGTATACTTTGTCTGGAAATGCATCCCATTACGATCCATCGTTGAATAATTCTTGTCCATTTATTGCTAATATTACTATAGGATTTATCAATAAATCTAGTGGAAACTTTATTTTAAGATTTTACGAAAAGAAATCATTTGGCAGTTCCGGTATTTCATTTGAAAAGAAAATAAACAATTCCGAAATAGAAAAAGAAATTAAAAATAATCATCTCA
>comp64150_c0_seq1
CATTTGAGATTTCATTAAACTAAAGGATTTGATCAAAATGTTTTTCTTTATTTCTTTATTAGTTATCCAAATTTTGCTGCCAGATTCATCACATGGCACTATCAGGGTACTATCCGTTTCGGTCTCTGTGAAACTCTTTGGCTGGGAAAACCTTGACATCAGATGACAGTGTCCAAGTGCAACTAAAAGCATTTTTTGCTGAAAAAATCAGAAATAGTAAAAAACTGAAAGAACTTTTCCGACAATCTAATATCATGCTAAAAGTGTCATACCAGATGGAAGTCAAATTGCTACACATGATATTTGAAGTGGTTTTCAACTTTTCAGCGTATGATTTGTTAATTCCTTGCTTGATAACACGGGGAAGATATGATTGTTTATAATAAAATAAATAATTAATGACAAAATTAACTAAAG
>comp64161_c0_seq1
GATCCAAGACAAGGAAGGCATCCCCCCTGACCAACAGCGCCTGATCTTTGCTGGCAAGCAGCTTGAGGATGGACGCACGTTGGCGGACTACAACATTCAAAAGGAGTCCACTTTGCATTTGGTGTTGCGCCTCCGAGGAGGAATGCAAAACATCAAGTGTGTGGTGGTTGGAGACGGAGCGGTCGGCAAGACTTGCTTGTTGATTTCGTACACCACGAACGCGTTCCCTGGAGAGTACATCCCCACCGTGTTCGACAACTACTCCGCCAACGTGATGGTTGATGGCAAGCCTGTCAATTTGGGTCTGTGGGACACTGCCGGCCAGGAAGACTACGACCGTCTTCGCCCTCTGTCCTACCCCCAAACCGACGTGTTCCTTGTGGCCTACTCAATCATCTCTCCTCACTCCTTCGACAACGTCAAATCCAAGTGGTGGCCCGAGATTCAGCACCACGCCCCCGGTGTCCCCATCATTCTTGTGGGTACCAAGTCCGATTTGCGCGCTGATCAAAGCATGTTGAACCAGCTCCAGGCCAAGGGGCTGCACGTCATCTCTCAAGCCGAGGCACAGACCCGAGGCAAGGAGATCGGAGCAGTGACCGTGCTGGAGTGCTCCGCGTTGACTCAGGAGGGTCTCAAGACCGTGTTTGACGAAGCCATCCGCGCGGCGTTGAACAAGCCCAAGCCCAAAAAATCTGGTGGCTGCGTTCTGTTGTGAGTTACCCATTATGATTGCGCTATCTATGTTTTATCGAACATTTCTGTTTTCATTTTGTTGGGAAATTGGGTCGGGGAGTAGAGAAAAAACGCAATTGTGG
>comp64238_c1_seq1
GGATGATGTGATTGCAGGTTTGGACAAATCAATAGATAAAATAAAGCGATTCAACGGAAAGAATTTTAATTCTTTGATTGATCATGCACAACAAACAAATGATTTCATTCGTAACAGCATGACAGAATTTTCTGTAAAGAACCACTCGATTTCTCAGAAAATAAAAATATTTTGTCAAAAATTGTTTGACTGGGCTAAATTATTGAGAGATGCACTTGATAAATTTGAAGAATCCGATGATATCATAGAATATAAGACGTTTTTTAATGGGGTGATAATTCTCACACCCGAAGAAATGGATGCCATCAGAGCACAAATTTTGGCAAGACGATCAGAAATTATTAAACAAATTTCAAAGATTATTAAGGAAATCGGTGAATTTCAAAATGAATTGATAAAAATTTTAAATGAAATCGAG
>comp64435_c0_seq1
ATTGTTCACAGAAAATGTTTTTAATTCATTTAAAATGAGCAATATAATAATTTAATAGTGTTATTTAAATAAAAAAAATTTACCTATCAAATTATTTTTTAAAAAAAATGATACATTGTTTTAAATACATTATTCAAATAACTGTTGTTTTGATTATAATTTTCTCATTTATTGTGAATTCCAAGTAAATATGCTCATTAACAATAAAATGCTCATTTATATCCTTTACTTGAAAAATCTCTGTTTGAAAGAATTCCTCATTTTCGTTTAAATTATAAATATAATACTTGCCATTAAATTTAGATATATATTTATCTACGGGGCTACCAATCAAGGTTATAGTAAGGTCAATACCGAATGGTTCAAAATTTTCAATTTTCTCTTTAACTGTTTTTGTAAATCCTTTTATACAGATTTTTTCATTGTTATAGAATAACTCGAAAAAAACACAACAATCAAAATCAATACAAAAACATGCTGAAGTATATGTTTGTGACCTATCTTCCAATAAGATTTCTTTCTTAATCTTTTCTAAATGTTTAATATTTAATGGTATATATTTCAGTTGATTTTCAATTTCCATAAGTGTTTGTTCAATTTCTTTTAGTTTTTTTGAAAGTTCTGGATCAGTTACTGCATTGGTAATGTCAAAACTGGCACGTTTAATTTCATTAATGCTTTCTCTTAAATGTTTCATTGAAGATAGGTCATAATTTCTCAATTGAGCAGATTCAATCGTTTCTTGTTCAGGTTCAATATAATTATCCCAATTTATCATAATGATAATAAAATTGTATATAATTTTATCAATTACAAAAAACTGAAAATATATTCAATAAATTAAT
>comp65039_c0_seq1
TTATACGTATTTATTGCTCCGTAATAATTATAAATCTCGGAATTCCGTTTTTTATATTGAAATCCGTAAATCTCAATTTCGCAAAGATTTACAGCCGACTCATTCCATGGCTTCCATAAAGCTATAGTTCTAGCAAACGTTCTTGATAAATTTATTTCTATTTTTTGTTGATTATAATCCGGAGGTCCTTGATAATATGAAACATTAAAAAAATCAAGACTGCCATGGCTGAATGAATCCAAACTTTTAAAACTCACATAAAAAGTGAAAAAAGATTGTCTTTCAACGCAACAATTCGTTCTTGTATATAATACAATTTTCGATATTGCAGATAACGAATCAAGAACTACTAACCACCATTTCTCACTGTTTTCTAAAGTGCTATGAAAACAAAAATTATTCAACATTTCCCCATCATAAACACCATCGACAACTTTATCACTACTCCACTCAGGGCTGTAGGTGGCTGAAGAAAAGGTTTTTCGATACCTCGAAAGCAGAATATTATTCTGAGAAGATACAATAACAAGTAGGAAACTTATTCCATAAATATTCATGACAAAACG
>comp65128_c0_seq1
AAAAATTGTTTTAATTCTGTTTGTGATTTGGTTTCTAAGTAAACAAATGTCTCAACAAGGAGCTGCTTTGCAAAATTATAATAATGAATTAGTCAAATGTATTGAGGAACTGTCTTCTCGCAGAGATGAATTACAAAAGCAAATTTCAGTAGAAGAAGAAGAAAGAAATAAATTGCAACACGACATTCGTATTCTGTCTGAAAAATTGGCAAAAGTAAATGAAAGTTTAAGCAAAAAATTAATCACTAGAAATGATTACGATAAAACTATTACAGAAACTGAAGCTGCTTATGTGAAAATTTTGGAAAGTTCACAATCTCTTTTAAATGTATTGAAAAAGGAAAAAGATAGCTTGTCACATCGTACTGTAAGAGGTATGTCCAGCTCTTAGAAATGTGTTTTCTAAATGTTTGCATATATTGTGTAAATTATTGATCGGTTTAAATAGATTTAATCAATAACTGGCTTTTAAGATTTTTTATATTAATAAATGTTTAAATGGCTCAAAAAAAA
>comp65209_c0_seq1
TTTTTTTTGCCAACAAAATTTTAATCAAATAAAACATTACTGTCATACCAAAATTAAATTGGTATCACATCATCATCATCGATCACTGGTAATATAAAAATTATTAACAGCTATCAATACAAATAAGCAATACTTAATATCAGGAAAGAAAATTAGCCGATTTTCAATAGTTTAACAAGATTGGAATTCATGTGCCACGATAATTAACATAAATTAAAAGTATCGTAGTTAATGAATTAATAGCTTCAAATCACTATTTATTTGAGCAGATAGTTTAGTAATGTTTCCTGGAGAAACATTCAATAACGATTTATTTATAAAAAAAATGTAAATTATAGAAATAAACAACTTCAATTTTAAATTAAAACTCAAATTCATTCAGTTTTTCAAATTAAATTTTACAAATGAACCCTAAATGAACGAATAACTTTTCAATATCACCTCTTGCAAATATATCATAAAATATCAAGGAATAACCAATAAAATGCTTAAAGTACATTTTTCAAATGAAAAGTAACAAAACATGTTAAACCGGCATCAATATTATTATTCGACTAATAAAATGGTAGGACAGTTAATAATTTCTTCGATGTTTCAACACCAACAATTACTAGAATTGTTTGCCGGTTCATTGGCATGATCTTTCAATCGTACTTCAACCAAGTCCTCGTGTGGCATTGCTGGTTTTTCTCTGCTTAGTAATTCGGTTGCAATTCTTCGAAATAATTGTTTAACATTGTACCCAGCTTTAGCACTTGTTTCTATGAACATCACACTCAATTCTCGAGCTTTTTTTTCTCCTTCTTCTGTTGACACTTTCCGCTTGTCAACCAGATCTGTTTTGTTACCAACTAACATTATTATCACATCAGTACCCCGTTCAGTTCTAACATCATCAATCCATTTCGTGGTTTGATTGAAAGAATTATCATTTGTTATATCATACACAACAACTGCAACGGATGAATCACGAATATAACTCGGTATCAAACTACGGAATCGTTCTTGTCCAGCAGTATCCCATAATTGTAATCGTATCGTTCGATCTTCTAAATACATTGTTTTTGAAAGAAAATCTATACCAATAGTTGCTTGATACGTACTATCAAAACTGTCATACATAAATCGAGTAATTAAAGAGGTTTTCCCCACGCTTTGTTCACCAAGAAAAACTAATTTAAACTTTTGCAGTGGTGCACTAAATTCTGCTCCTCCTGGCATTCTTCACTGCGTTTTAGTATAATGACGTAAAATTATAATATTCAATTTATTGTTGTTTATAAATTTATCATTTATATTTTAAAACAAAGAGAG
>comp65228_c0_seq1
ATAATAATAATAATAATAAATTATTCCAACACCCTACAAATAACACAAAACGCCAAAACTATGCTACACTTCTCGTTTTCGTTTGTCTAATATCTGTAAAACTTATTAATGAGTTTCGTTTGGATTTATTGAATCTTAGTAAGGATGTTGAAATTTGTTCTGCTGCTTTTTTATATAATGGGATAGCAATACTATGACGCCGTCTTGATGGCGTCAGAGGGGAATCTGTACAAATTGGTGTCACTTGAACTGGAACCTTTTCTTCAGGACTTTCTTCTTCTTTTTTAATATCAATACAATTCATAAATGGAGTCATTCTGTTATTTGGTCCAGTATCAAAATGAGAAACATGTCGAAAATTTGTGGGATTACCTATATCACCTAGGCATATCCGAGTTCTTGTTATCTGTTTCGGTCTAAAACAATTTAAATTTGACATTCTTAAAATTTACTCTTAAAAATCCTTAGCAAAGCCGATAAATAATTCAAATACTAAAATCAAAAGAATGACTCCATTTATGAATTG
>comp65262_c0_seq1
TTTTTTTTTTCAATGAAATAGATTTATTGTCAAAAATCGAATTTTAATTATAACAAAAAAATTCACAAAACGTTTTAGTTTGTATTTCATATAACACGTTAATAGATGAATGTGTATAAATTATGATTTTTTTTATACATTTATCTTTAATTCTCATTTTAAATTGAGCTTTAACATAGGTTTATAAAAATCTAACTAGAGTACCATTATTTAATCGAATAACCTATACTATTTATATCAATTAACTTATTAACTAGAGTTTTGTAAAATCAAATTTCCTAAAAATAATAGACTAGTTAGAGAAAAGTAATGAAAATCTCTGAAAGGCGAAGCATTGCAATAATCTTTATTGCAATGACAATAATACATTTTCACCTTTTTTCGACCTACTCTTTTGTAGCATTTCATATCGTCATTATCAATTGGGCCACTGCACTGTCTTATAACTCGAACTTGAGAGTGAACTTCTTGAACACTTTTCGTGCAAGTTTTAGAAGAATTTTGGCATTCGGTTTTAAATGAAAAATTATCCCATGGATCACAATTCATTGTATCAACATATGAATTACAAACAATACATTTAATTGCATTTCCAACTGATATTGTCAAGAAAAAACAAAATCCAACAAGAAAAAACCAATTATTTGTCATTATATAAACTTTACTGGATTATCAATCTAACTTGAGATAATTGTGATATAAATAAGAATTAATATAATGTGGAAAGAAAATATTTCCTATCCTCAATCGATATTTTACTAGATCAGAAAATTATCCTACCCAGATTTGAAGTAGGTCAGCAGAAAATCTATTTTTAGCAACAATCTAATTACTAATTG
>comp65267_c0_seq1
TTTTTTATTTCATTTTATGTTTGTTTTAATTTTCAATGTTAATGTTTTTTCGTAAATGAGTACAAACGAAGAAAGCACTGAAGAAGTTTTGAAGTCTAAATATCCACAATTAGCTAAAAAAGGTGGAGCTAGCCAATTACTTCAAAAGCGTCTTTGTAAAGGACATAAATACTTTGATTCCGGAGATTACAATGTAGCTCGGGCTCAAAACCAAAAGGCTGCAAATGTATTGCCAACTCAAAAAGAAGAAATCTCATTGTACGAAACTACAGGTGACACAATAGCTACGCCTGAAACTGTGCCTGCAGTAAGAAAGAAAAGTTTGCAAAATCCATTGGCGACTAATACGATTAGTATATTATGTCCAAATGTGTCTCCTGTTTTGGAAAAAGATTCAGATAAAGAAACAGAATCAGCTGATGCCAACTGATATGATTGTGTACTTATCAATTGCATTTAGATCTTGCATTTCCTTTCGTAATAATTGAGTTAAAATATATTTTGATGTGTTGTTTTAAAAAAAAAA
>comp65300_c0_seq1
AAATTCAATTAATTGTTTTTCTATTGGATAAAATATCTGATTGGCTAATACTTTTTAAGTTTCACTCATATATAAAAATAAAATTCGATTTGAAATTTCTTCAAAACAAATCTTATTAATAATGATAATATTTTCCATTGTATCGATTTTTTTCTTCACTGTTTCAGGAACCGATGTAGATTATGTTGATCTCTGTTCAGATCAACATTCGTCAGATCCAATTTGTCAAGAATTAATGCGATGGAAATTCTTGCGAGATCTCATGGTAATCCGACAACCATCAACAAAACGCTACTCAACACAAAGTTTTCTTACGACAAAAAAAAAGAAATCAAAGTACTCTCGCAGATTTGACAATCTATTTCATGAATTTCATAACGGTGATAGTTTTAATACAATGAACCGTGGACCAAGCTTATTAAGATTTGGAAGAAAATGAAAAAAAAATTAAAAATGGTTGTTTTTAGAAAACTTATCAAGAATGTAGATTTATATTCATTCATATTTTGACGTATTTACATTTATTTGCATTCCAATTACATGAAATTATGTCAATTTATTTTACTTCTTTAACTTATTTATTTTCAACCAATCATATTCCAGTAAAATATATTATATTTGTTATGTAATAATTATTGAAATATTAAGATGACATTTTAAAAAAAA
>comp65465_c0_seq1
TTTTTTTTTCGTAAAAAAATGTGATATATTTGAAGACAATAAATAAAATTTAAAAGCGATATGATGTTTCAGTTAATTTTAATAGATAACTTAATTTCCTTCAGCGATTTCTTTTTGTTCTTCACTACGTTCAGAAGCACTTGCACAAGAAGCTTGATATGCTTTGTAAATCGGTCCACAATGAGTCCAAAAATAATCTCTTCTTTCTTGGCATTCATGACCAAAAGATTTATATTTCTGACCACATTCCATTGAGTCGTTTCCTTTGCACACTTTATTTATAGCATGATAACCAGCAGCACAGAATTTGTCGATTTCAGCATATTGTTTATCACATTTCTTTGACGAATTAGTTAATCCATTGAAACAAATAAATGAACATTGACAATAAACTAATAATAATAATAAAGTAAAAATTATTAATTTTTCCATTAAATTATTAATATTATTTTAAAATAAAATTTTTAACTGATGTTTATCTTTTTATTTATTTATAAATGACTTGTGAAAAAA
>comp65587_c0_seq1
AATCAATTGATTTTGTTTTAAAATTTACAGTATCGTGCTAATTCAAAGTTACATAATGTCTACAAAATATATTGTTGCTTTGGGAGCTGGGGTCGCTTTCATATCATACTGTATATATTTCGACCGTAAAAGAAGAAGTCATCCTGATTTTAAAAAAAAGTTACGTGAAAAGCGAAAAAATCAAAAAGATAATAAAATGAAAATAAAAATTCCAACATTGCCCGACATGAATAATAATGTGGCTAGACAAGAATTTTTTTTAGAACAAATTCGTTATGGTGATCAATGCATGTCAACTGGTGCTTTTGAAGAAGGTATACAAAGATTAGCTCTAGCTTTGAGTGTTTGTGCAAACCCCCAAAATCTTCTCAAAGTTTTTGAACAAACTTTACAGCCTCAAGCCTATGATATGCTTCTTAGCACACTCCCGAAAATGAAAGAACAAGTTGATGAGTTAACCAAAAAACAAGAAAAATTCTCTATTACAATAACAGAAGAGCCTTTAGAATGATCTAAAATTCATTTTTATTAATTCGTAAAATATAATTCATAGCTCAGATAGTTTTATTCTGCAATATTTGATTAAAAATTAAATGTAATGTCAATGAAATAATTGAATTTCACGGTTGGAAAAAAAAA
>comp65595_c1_seq1
AGCAAATAATCCACTGAATTTTTGGAGATCAAACCCATACTTCGACACCTAAACAAATTGCTAAGAAACTATTAATTACTCTAAAAAATGTTGACGTCATGAAGCTTATCTATCAGCTTTTGGAGTTGCTACCAGGAAAAGAAGCATGGATTACAAGGTTTCTGATAATCAAAATGACATTATTGATTTTCCTGCCGATTTTTTCCATGCACAATGACCATCTTTAATCCCAACGCGTTGCTTGAATTTGAAATAATTCATTATGTTGTTAAAGAATCTCAATTTTAAGAAATAATAACTCAATGGAACAAGATCAATAGTCAACAGCTTGCATCGAAACATTATATAAGGAGAAATCCTTACTAGCAGTAACAAAGGAGGAAATATTTGCACTTCTAGAATTGATTTAGAACCAAACGACAAATGCCTGCCATTCAAATGAAACGTTTTGACATTATCGATGACCATTTATAAGGTCCAAGGTTAATCATTAGGTTAATAATAATTAAAATAAAAATGATAATAATAATGA
>comp65645_c0_seq1
GAATATAAACTAAGTTTATTAAGCGTTATAACATTAAATTATCAGTATTAAATATAAAATCAAAACAATAAATAATCTTTATTGGTGAAACTTTGTCAATAATGTAATTAAAATTACTGATGCTTTATTTCCGGTTTATTGGGATTATTATATAATAACCAATCCGCTAGCCATATCAGCGGGTTCGAAGGTTTATTTTTACACATCTCAGTTAATCCTTTTAATAGAATTGGATTAACATTTCGTGCTAAATAATCTTTAGCAGCCAAGCCAATTGGAATTGGTTCAATAACATTCTCTGGATAAAAAAATCTTATTTCTCTTTCAGCACTGGAAAAGCTATCACTTCCATGAAATCCATTTCTTTGATCATCAGTTCCATATATTGCCCTCAAACTTTCTGGAGCAGTTAGTTTGGCTTTCATTGTATTCGTAGGACCAATAATATCTCTCCATAAAGAAATAGCATTTTCGTGACTCAAAACAAGAACCTGAATAGGTCCACTACTCATATATGCTATTAAACTTGGAAAAAATAATTTTCCAAAATGTTCCGTATAAAAATCACTTGCTTCTTCAGGAGTCAACTGAATGCCTTTTTTTTGTATTATATTGAAACCATGATCTAATATTCGTTTTTCAATTTCATCACTTTTATGAACAGCATCAGGTTTTATAATTGCCAAAGTTCTTTCTACAAATATATGAACTTTTTTATTATGCTCATAATTTTCGCCTTCCATAACTGTTTTAGTCGTTGTTATGAACTGAA
>comp65651_c0_seq1
AAGTGATTCTCTCACATTGTCGTCATGAATTCTGTAAAAGTTGTATCATAAAATGGATCTATAATTCCGACACTTGTCCGTATGATAGATCACATATAAATACAATTGAAATCAGAAATAGGAAAACTAAAAAGTTTCGTAAAGTTGACATAAAACAAATCATTTCCGAAACTTTATTATCAGAAACAAAAGAAATAAACAAATCAATGTTGGAATATTTGGGAAATATTTCTCAGATTTTAATAAATTGTTGGGGAACCGCCACGCAATTACGGCATATTTCCAATTACTACAGAATACGTAGTGAATATCAACTTGGAGATGAGGATATCACATTTAAAACTATTCATCAAATTATCCAAGAAATTGATACCAAGAATCTTATGCTTATTACTAAAAATTACTTAGCCAAACAGATTTATCCTAATCCCATCATTGAGAAAGCAAATAAATACCAAATCGACTTATCGAATATACATTTAACAACATACAAGGATAGAAAATACATAGCTGAGAAATTTTCAACATTAATAAATAATTTCAGCGAGAAAGTGTTCACTCTCACATTGGAAATTAATGAAGAAACAATAGATGAAAATGCAAAGATAGAAATATTGAAGAATGTGGCTCAGAATTTA
>comp65718_c0_seq1
GCCAACTCTATAATTCTCGCTTACATAAAAAATTAACCATCAATATTAAACTATAAAAGCATTGAAATGAAAATTACAAAACTGCTAAAGTAAGTAATTCATCAAATTCAAGAAAACATGACGTACACTTCAAAATATAGATTACTGTAACATCGAATTTCATCAACCAACTTGTATTTAAAAAACCAAAACATTTTAATTAAGTCTTTTTCAATATATATTTATTGTAAAATATTTGAACTTTAATCGAATCTCTTGTACAAATTCAAAATTTTTACTTATTTTCTTGAATGGTATTCCTTAATTTAATCTCAGAAGCTCCACTAAATTGATTAACCAATTTGGTATTTTTGTAAAAATGAAATGTTGGCATAGATGATACCTCACATTTTTCAGCAGTATCGCTATTTTTATCCACATCAACTTTGGCGAAAACCACATCACCGAACTCTTGGCTTAAATTGTTGAAAATAGGCCCAATTTTTTGACAAGGGCCACACCATGTTGCAGTAAATTCTACAACAACAAGTTGGTCACTAGATTTAATAAGATCATCATATTCAGAAACAGTAGATAGTTCGCGCACCATTCTTTATTATTAATTATTAAGATGCTTTAAATTACTGAACTTAGTCATTTAAACAAAAA
>comp65783_c0_seq1
GTCTTTAAACGAACTAATTAAATTATTAATATTAGGAATATTTAAGCTACTAAAATAATTTTGATAAAATAATATTTCAAATTTCTTATTTTCAACATGGGTAACATATTAAAATTAATTAGTAGAAATATTGAAGAAACTAGAGATGATTCCAATATCTTTATCGATTTTGAAAATTGCGAACCAACTGAAGTGGAAAAACCAATTTATAATCTCATTACTCCGAAATTAGAAAGATCGAAAGATATATTACAGCGTCTCGAAAATTATAAAGGTGCAGCTATTGCTATAAAAGAAGCAATCAGTAATTATACAAACGAAGATTTACAAAAAAAAGCATGGAATGAAGTTGTACCGTTAATTAAAGAATTAAAGATATGTTATGAATTTGCTAATGAATTAGCTGAAACTGTTCCACGAGTAATGGCCGTCTTGTGTTCTTATGAACAATCGATTAATGAACATTTAGAATCTAAACAGGCTACTTTTAAACAATTTGCTGATATTTTAGATTTCATTTTAAAATTTGACAGTTTAAAAATGATGAGTCCATCAATACAAAATGATTTGAGTTATTATCGTCGATGTTGTTCAAGAAGACGAACTTATGGCCAGGATGCAACAGCCAGAGAAGATACGGTAACTGACGAAGTGTGCGGAAATATGTCGTTATTTTATGCAGAATCGACACCAATGTTAAAATTGATTACTAGATCTATTTCAAAATGGCGAGCTGAAGATGTTAGTGTTCCAATTGAAACAACCACAGAATGCTTGGCAACGATGGCTAAAATTTGTCGAGGTATTGTTGCAAATCCAGAATTGCAACATAGATTATTAACACCACCAGATACAGTTATGTTGTGCTTACGTGTCATGACTGCTGTAATTATTATTTACGATTTGTTGGATCCTAATGGTGTTTTTAAAAGAACATCAAAAATCGATATTAAAGCTTGTCTAAAAATATTAAAGGAACAAGGTCTTCATCAAACCTCTCCATTATTCAGCGCTATTAGATTTTCAACGGTTCATTTTAATGATGAAACAACACCTAAAAGTATCAAGTCATTGATTATAGAAGCGACAGCATAAGATATTAAACTGATGTATTTTGAAATAAAAGTAAACAATACTTTTGATATATTTGCTCAATTATCTTGTGAGATTTTGAATATGTTCTTCCTATTGATATTTTCTTTTCAGGAATTTTTTTAAATGTTAAATTTGATAATGATTGTTAAAAAGTTTTTTTATCGAAAAATTAGAATTTTCCATAAAAAATGTTACGTAATACGTCACAAAAAAATTTGTAAATTTATTAATGAAATTAATTTTGTTATTGTATTAGCTGATTTTACATTTTATAATTGCATGATTTTGTTTATTAATTTTTAATTTATGATTTTGTCTAGATTTTCCATTATATTTTTAATAAAGATTGATTGTTTGT
>comp65787_c0_seq1
TTTTTTTAGAAAATCTATTAAATTCCTTAAAAGAATTATGCGTTATCTCAATTCAATTATAACTATTTTATTGGTCGTTTTCATTCAAAGCAATATTTCCCAAAGATTAGCTGATTTGAATCCCTGTGATGAGATTTGCGAACCTCAAAATTTGTGTGATAAACTCTGCTCAATTTATCAAAATTCAGATGCAGAACACGATGAAGCCAAGCGAGCTGTATTTCTACGCCTGGGTCGTAATTTGAAAAGAACATCTTTTCTGAGATTAGGAAGACAACAACAGAAAAAGTCAAAGTTTTTAAGACTCGGAAAGTAAACAAACTAAACTGTTTATTAATTTGTGTGTTATAAAATAAATTTGTTATTGTTAAAAAAAAAAAAAA
>comp65848_c0_seq1
TTTTTTTTGTTTAGATAATTTATAATTTGTGAAATTTCAATCTAGAAATGAGTGATGAATATTTACCATGTGATGACTTCTTTCAATTTAAAAAACTTCTGACAAATCAAAGGAAAAACGACGATAGAATAAATAATGAATTAAATAGTGCACTGCCTACACAATCATTTTCTCAAAAGATAGATTCTAGATCTATTTGTCAATCATTTTATGAAGAATTGATAGCTTCTCATATGTTCCGGGAAAAGACAATCAAAAAATGCATAAACGAAAAAGCTGAATATTTAGATTCTCTTGTAAAGAAAAGTGCTTCTCAGGATATAATAAACAGTGACATTAGGAGGGAGCATAATTTGGTGAAGCAATTTAAAGCAGAATTATTTGAAGAAGAGATTATACAGGATGCTACATTAAAAGTATATTATCTCCGGTGCAGAGATTATTACAAACCAAAAGATATAAAAAAATTCGAATAAAATCTGGAAGAAAAAGTGTTTATTAGGTTATTTTTAGGAATTTTAAATAAATTTATAATTTTGTTGAAAAAAA
>comp65851_c0_seq1
TGGAATACTTTGGAATAATAAAGTGATCCTTTAATTTGTTTTAAAAAGAATATTTAATTCAACAATATTTGATTTCAATAATTTTTAATATTTATAACAATGGGTCCATTAAGAAGATCCAAGAATCCTCCACCTGAAGGTTGGGAATCAATAGAAACAACCCTTGAAGAATTTAATCGCCAAATGCGTGATGCAGAGGTTGATCCTCATGAAGGCAAACGGAAAGTTGAAGCTCTCTGGCCAATTATGAGGATTCACCATAAAAGATCTAAGTATATTTATGATCTATATTTCAAAAGAAAGACAATTTCTAAAGAATTATATGAATACTGTATCCAAAGTAGAATAGCAGATAAAAATTTAATTGCTAAATGGAAGAAAAACGGATATGAGAACTTATGCTGCTTGGCATGCATTCAACAGTCAAATACCACTATGAAAACAAACTGTATTTGTCGAGTACCTAAAGGTAAGCTTGAAGAAGGTAAAATTGTAGAATGCCAGACTTGTGGATGCAGAGGTTGTTCAGGATAACGATGAATTGTTTAGAATAATATTAAAATGTTATTTGTTAAAAAAAAA
>comp65856_c0_seq1
AGTTTGTTGTTGCTTATATAATAGAGTAAATTTGAAATTAAATTATTCAATTATGTTATTATATATTTTTACACTTATTTTAACTGTGTGGATTTCAATTTCAAAATGTGATGTTACTCCAGCTCAACAAAAACAATTGATTGATAGTCATAATGATTATCGTCGAAACGTGGCTCAAGGAAAAGTTAATGGTCAACCTGAAGCTGCAAATATGTTAGAATTGAAATGGAGTGCTGAAGCCGCTAGTAAGGCACAAAAATATGTGAACCAATGCAAATTCGGACATGACCAAGGTAGTGCAAGGAAATATGGAGGTCATCAGTGGGTAGGACAAAATATTGCTTACTGGCATAGTGATGATGCTACTGAGGGTGTAAAGATGTGGTTCGATGAAGTGAAAGGTTATACTTTCAAAACGGAGAAATGTAGTGTTAAAACCTGTTTGCATTATACTCAGGTTGTGTGGGCAAAAACTACGGAAATTGGATGCGGTATTGCTGATTGTTCAAAGAAAGGATTAGGCAAAATCTATTTGGTTTGTAATTATGGACCTGGTGGAAACTGGAATAATGAAAAAGCTTACGAAGTTGGAAAAGCATGTTCTAAGTGTCCTAGTGGAACCTCATGCAAAAATGGATTATGTGGATAACTGAAAATGTTTCAATTTTTTCAAAATAAAATTATTGCTTGATTGAAAAAAAA
>comp65887_c0_seq1
ATTTTATTGTTATTGTTATTTTTGAATTTTCATTAATAATTATTTCTATTAAAATGTCATTGTCTGAAATTTGTGGATTAAGTGATTTCAAATCTCAAAATTGTGATAAATTTTCTGAAAACTCTTTTCTGGATGTTGAAAATTTATATATACCACCAGAATGCGAATTGAATAAATTAACTTCTATTCCTCATGGTATTCAATGTGGTGATACTAAAATTGAATTTGCTTATGGAACAACTACTTTAGCTTTTAAATATAAAAATGGTGTTATTGTTTGTGTTGATTCTCGGGCTTCAATGGGATCTTACATTGCTTCACAAACTGTTAAAAAGGTTATAGAAATTACTCCATACTTATTAGGAACTATGGCTGGTGGTGCTGCGGATTGTATGTTTTGGTTAAGAGTACTTGCGAAGCATTGTAAATTATATGAATTGAGACATAAAGAAAGAATGAGTGTTGCGGCTGCATCTAAGCTCCTAGTTAATATGATTTCTCAATATAAAGGACATAATTTAAGTATGGGAACTATGATTGTTGGATACGATAAAATGGGGCCAGGCTTATATTATGTTGATGATGAAGGAACTAGATTAGAAGGAAATATGTTTTCTTGTGGATCTGGCAGTACTTATGCATATGGTGTGCTAGATACTAATTATAAACACGATATGTCAAATGAAGAAGCATATGACTTGGCCCAAAGAGCAATATATCATGCCACACACAGAGATGGAGCTTCAGGAGGGGTTTGTAATTTATATCATATGAAGGAAACTGGGTGGGAATTTATTAGTCAAACTGATGTCTCGCTATTACATTACAAATATCAGGATGAGAAAAATAAAGCATCAATTTGAATTGACTAAATGAAGTGTTAAAAGTTTAAATATATGTTTTCGCAATTAAAAAAAAAAAA
>comp65949_c0_seq1
TTTTTTTTTCAACGCGTAATTTCTATTGTAAATACAAAACAATTTTATTAAATTAAATCAAAATTTTCTTTTCATTCGGCTGTTATCATGCGATTATTCGTGTTATGAGTACAGTTTTGATAATTGTTCATTCCGTTTAGAATCAATTTATTCGGAACATCCTTCAGCACCCAATTGTGATCAACGATTTCTAGAGCTTCCCATTCTGTTTTAAATGCCTTCTGACTATCTTGTCCAGTTTGTGCAGCCATTGTGCTGGTTGGATCTCTCATCATTGTCGGTTGTTCTGCGGAATTATCTTGACCGAGAACCAACCCGTACATGCTCCTCAGCCCGAAAATATTTAAAAAATACCAAGAAGCTGAGCTCACCCAAGAAGCATCAAGAGATACTAGAGATTCGCATCCTTTTTGTAGCATTGGTTTAAAACGATAAGTAAGAGGAAATGGAACTTTTGTTGTTAGAAATCCAGTAAATGCTGAATTTATCCATGTTCCTATTACTAACATGGGAATTACATTTAATGCATTTCCTTTAACCATTTCTGACATGGCAGATGGATCAGTCATTGGATTTTTAGCTGTGGAATCACGTTTCTGTACTTTGAAAAATCCAGTTTCTGTGTCATTAAAGTAATGTTTTCTCATATTAAAAGCCTGCTTTGTAAGATATTTTCCATTTTCCCGTAACAACCTGCTTCTAATTAAAGCGTGACTATCAACAACAGCTTGTAAATCAGGTTTCTTTTCATTTGTTATTAAAATTGTTATATAATGTCTAATTATACCAAAAAGATAGGTTATTAATGCTAAAGGTAAAAATACCCAAAATCTGATTGCTGAATCTAAAAATAATTCTGCCATTCAGCTCATAAATTAAAATAACAATACGACAG
>comp66220_c0_seq1
ATGTAATTGTTTAACTTATGCATTTATTTTACACAAACTCCGATATTTTTAGAAATCAGCCAAATCAGAAAATAATTATTTGTTTTAAAAATTTGTTGCTATAATTAAATTATTTAAAAATGTCTCTCCAATTAAAGTTTAATCCCAAATTTAAGTGGCCTATAATTATTTGTGTTATTATTTTCTTTTCGTGGATTATAATTAATCAAGTTTTTAATAAAAAAAATTCTGTATACAAAATTAGTACGATTCATGATTTAAATAAAGTGGTTTTAAAGGAATTTGATGATCACCATAAATGGATAAGTCGTCAAATGGAATTAATAAATAATACAATGTTTTTCATGGTTAAACATCGACCGGATGTTAATATTACATTACTAAAAACTCACTTTGATAAACTGAAAACATCACTAACTTTATATAAAGTTGGTGTTGAAGAAAAAATAAAAGTTTTTAGAAATGAATTTATTATGTGAAATATTTATTTTTCTTTTCATACTTGTATTTTAAGTTTTAATATTTTATTGAATGTGGTTTTTTTCAAAATATATTTTATTTGTTGCTTAAAAAAAAAAA
>comp66347_c0_seq1
ATTACAATTTCCTGTTGGTCGTATTCATAGATTTTTGAAATCTAATTCTTCTAACAAAGGACGTATTGGAGCAACTGCTGCTGTTTATACTGCAGCTATTCTCGAATATTTAACAGCTGAAGTACTTGAATTAGCTGGAAATGCCAGTAAAGATTTAAAGGTGAAACGTATTTCACCTCGTCACTTACAATTAGCAATCAGAGGTGACGAAGAACTAGATGTTCTAATCAAAGCTACTATTGCTGGTGGTGGAGTTATTCCTCACATTCACAAAAGTCTTGTAGGAAAGAAACCAGAAACTCAAGCAGATATTTAAAGCTTATGTGTGTTATAAATAGAAATTCATGTTGTTGAATATTTATAAATTAATGAGTGTTTTATGTTGTAAATGTTAAATACATTTTTGTGTTTTAAAAAAAAAA
>comp66389_c0_seq1
ATGATTGTTGTTTTAATTTGTCAGATGAAATAATTAAAAAATTGATTAAAGGACAGTAGTAAAACTTTGCCGTAAAACATGAATGAAACCAATGATGCTCCTAAATTTATCGAGGAAGTAGACAACATTCGCCATGAACTGTTGGAAAAGTTAAAACGAAAGTGGATCTTAATTGATGAAAAGTATGGTATGCGAGAACGCCTTCTTTCAGCAAAAACATGGGCTCAAGAAAATCCTACAGTTACGCTTATTTTGATATCAACCTTTGTTATATGTTCTTTACCATTGTTTTGTTTTCTCATTTCCCTTGGAGGTATCTTTTTCATTATCATAACTGGATTTGTAATGTTTGAAGGTGCACTAATAACTATATCATTGTTGGTTATTGGGTTTCTATTGTTAGTTGGAGCTTTTCTTACATTTGGCTTATCATCTATTTTACTAATTATTTACGTTGTGCTAAAATATGTTGGATCATATGTTGAAAAGCTGAAGTCTTTAACAAATCGAAAACATATTTAGTCAAACGATTAATATTCTTTACGAAAAGAACCTGGTGAAATATATTTACAATTCATTTATTTAACTTTGATTCCATCGATTTTCATTTAATTGGAAAATTTGACTTACTTTGTACAGATTAAATTATTAAAATAAAACGTTTCGCGGTGGAATATGGAAATTCATATTTTTAATAAATTGTAAAATGTTTTGAAAAAAAAAA
>comp66569_c0_seq1
ATCGTTGTATTCCAGTTTTTTAAAAAATTCGAATAGGTATTTAAATTATTATTCCAAGTATTTAATTTAATTTAAATATTTAATTTTTTCCAAAAGAAATATGTCATTCAATTTTAATTACATTATTTACGTTACGTTGCCTAATTTGTGTGCTGTGGTTTTTGGATATTATATTTTATCATTTGTAAAATTATTGCTACGAAATTTTGTATCCCCTATTGTATTTTCAAAACGTAATGAAATCAGAAAAATTGGAAATTGGGCTGTAATAACTGGAGCTACTGATGGGATTGGAAAAGCATTTGCCGAGTTATTAGCTAAAGATAAATTTAATCTTGTGTTAGTAAGCCGAAGTAAGGAAAAATTAGAAAACGTAAAATGCGAAATTGTAGAAAAATATAAAGTTGATGTACAATTAATTTGTGCTGACTTTACCAGATTAGATATTTATGAAAATATTGAAAAGGGATTAAAAAATTTAGATGTGTCACTATTGATAAATAATGTTGGTATGTCATCGGAATTTCCGGATTACTTAACAAGTGAAAGAAATACTCCTCAATATATTATTAATATGATCAATTGTAATTGTTTATCAACGGTGCTAATGACTAGACTGTTGCTTAAACTAAGAATGTCGGATAAAGGTGGAATTGTTTTAAATATATCATCGGCTGCTAGTATGTTCCCAATTCCATTTTTATCCGCATATGGTTCTTCAAAAGCTTTCATTAATTCATTTACCAAGAATATGAGCTCTGAAATGAGAAATAATAGTAAAGTACATTTCCAAACTGCGGCTCCATTTTTTGTTTCATCAAAGATGAGTAGAATGAGAGCTAGTTTAATTGCTCCAAATCCAAAAGTATATGCCAATAGTGTTCTTAATCGATTGGGAACTTGTTCCTTTACTTATGGATATTTTTTACATGAATTACAAGGCTGGATTATTGAACTACTTCCTAATTTTATAATTGAAAAATTAACTTACAATACTAATTTTTCAACCAGGTCAAGAGCCATTCGGAAGGTCGCAAAAATTAATTAGGTTGTTTTTTTCCATAATTTAATTTGTCAAATTATAAATTTTTAGCATTTTTATTTTCTTGTTAACTAAAAAATATTTTTGTATTGAATTAAATACAGTTTAGAGTGTTCTAGAAAAAA
>comp66694_c0_seq1
AATTTTTTTTTTTTTTTTTTCAAATTATGATTAATTATATTTTACTACTACTGGTACTTATTTCAATTGTTCCATATAACAATGCTGAAGAAGCAAAAGATGATAAAAAATTCAAAGAAAATTCTGTAAGGTTAATAAAAAAACTAACGAAAATTTTAAAAGAAGCCTATGGAAAAGGTTCTGTATATTTTCACAAAGTTCTTAACGATCCAGATGTGAAAGGAATTTTAAATCATCTCGGTCCATTGTCTCGAAAGGTTGCCGATTCAATTATTAAAAGTTTTAAAGAACTTGTTGAAAAAATTGACAAAGCCACTGGAAAAGTCTAAGCTATTTGATAATGGCAAAATAAATCATAAATTCAGAATTATTATATTATTAATATTTGATTAATTTTGAATTGATTTTATATGATTTATTATTGACAATTATTTGTTTTAATACTTAATTTGCATGAACAATTTCAAAGTAGATCACTATTTGAAATAAAAAAAA
>comp66737_c0_seq1
AAATTTTTTCACGAGTTTAATTTAAATGTCAACAAGCGATGTGAGTACTAACACTAAACATGAATTAAGAAGAAATTACAATAAAACTTCTGAAACTAAATCTAATATTGAAGGAGACTTGGGTTATGTGTTTTATGATAAGCGTGCAAATATTGTTGATGTTAAAAACACTTCAAAAGTTCCTATTTATACAGAAAACAATGTATATTCTAGTGCTTTACATAAAGATTGTCTTAGGAATGCCAAAAGATGTATGATGGAAGATCCTTTTACAAAATTACTTCTTAAAGTATTGAAATCTAAAGGATGTGAATTTATTCCTGAACGTCATTTGTCTTGTGAGACTTGCAAATCAGTTACCAGTGGTGGTTTTGATGTGAATTTTAAGCAAATTGCTCTTTGCGAAAATAATGTTAATACATATAAGCTAGCTTGTAAAGGTTTACGTCACGAATTAATTCATGCATTTGATTATTGTAGAGCAAAAGTTAATTTTCTTAGTGATTTGCGTCACATTGCTTGTACTGAAATACGAGCCGCAAATTTTTGTCATTGCTCTTTTATAAAATCTTCTGTCGGTGGAATTATTCCATTATTTTCCGTTAAAAACATGCAGCAGTTTTGCATTAAAGAAAAAGCCGCAATTTCGCTTCACACTGTTCGTAATATTACTCGTGAGGAGGCCGATAATGTTGTGGATGAAGTGTTTAATGATTGCGTCGCAGATTTAGAGCCATTCGGTAGAAAAATTAAATACAGAAATTTTAATGATGATTCCAAACGTGCATATTTTGAAGCTAGATATTACGGATATTACAATGATGATTCTGATTAGCAATATTTTCTTTATTTGATGGAAAATTTCAGATTTAATATCGTAATATAATTAGTTGTGGATTTAATAAAAATTTTTGACTTTAAAAAAAAA
>comp66812_c0_seq1
TTTTTTTTTTTTTCATAGAAAAACACTTTTATTACTATAAAACTATTTCTAACTTAATTACACTAAATGCACAAGCAATACATTAATCAAATTTGCCCAAAAGATCTGCTTCCCGAAATAAATAATATTCTTTTTCGTCAAGTAAAAGTTTTGTTCCACCATATTCTGGGAGAAAAACTTTGTCACCTATTTTGACAGTGAGCGGCAATATTTTTCCATCATTGGTTCTCATTCCCTCACCAACAGCAAGAACTTCACCTTCCAAAACCTTGCCTTTAGAAGTTTCAGGTAACATTATTCCTCCTTTTGATGTAGATTGAGCTTCAAACCTTTGGATGAGAACTCTATCAAATAAAGGCAAAAATTTCTTAAATGCTTTTGATGCCATATCAAAAAACGTGGTTTCTAGAAGTTTGTATTGACTTTAAATAAACAACTAAGTTTGTGTTTTTTCAATAGAAAGTTATGGAAA
>comp66826_c0_seq1
ATGTGTTTAGTGTTTATTGTTACTTGTTGGAAATTAAAGTGTTAAATGCTTACTTAAAATAAAATAAGTTTTAAGAGGTATGTTTTTGAATAAAAGAGGCGCTTAAGTAATTTGATTTAAATTTGTTTTAAAAGTTATAATTTTCAAATTTGCTAAAATTTATTTCCAGTAATGCAAGGAATTAAATGTGTTGTAGTTGGTGATGGAGCAGTTGGTAAAACCTGTTTATTGATAAGTTACACAACTAGTGCATTTCCTGGAGAGTATATACCGACCGTTTTTGATAATTATTCAGCCAATATAATGGTCGACAATAAACCTGTTAATTTAGGCTTATGGGATACGGCAGGTCAAGAAGACTATGACCGGTTAAGACCTTTATCATACCCACAAACAGATGTTTTTATCATTTGTTTTTCTCTCGTCAACCCCTCTTCATATGAAAATGTTAGAGCAAAGTGGTATCCTGAAGTGAATAATCACTGTCCTAATACGCCAATCATTTTAGTTGGTACTAAATTGGATTTAAGAGATGATAATCTAACAAATAAAACGGCAGGCCACATTTCGTACCCTCAGGGTTTAATCCTCATGAAAGAAATTGGTGCTAAAAAATATCTAGAATGCTCTGCATTGACACAGAATGGATTAAAAACAGTGTTTGATGAAGCAATCAGGGTTGTTTTGTGCCCCAAACAGAAAAAAAACAAAACGAGATGTTCAATTCTTTGAAAATTAGTTTTGTCTACACTTTTAACAATTTGATGAAAAATCGATAAAATTTATTTGATATAATAATTACAGCATATAATCTTTATTATTATTATTTTTAATAGTATTAATGTTTATAATTATTGATTATTAGTATTATTATTGATTATTATTATGGTAAAATGTGATTGAATTGATTTGTATTTTTACCAAAATCTATATTTACCATAATTTTTTGTTGCTCAATTTCTTATTATTTCGCATCGTTTTTTTTTTCTCGTTTTCTCTGCTCTTTTACACTCTGACTTTCATTACTAATCGAAATTTGATTTTATATCTTTGTCAATAAATATAAAATTAGAAAATTTTCAAAAAAAA
>comp66889_c0_seq1
TTTTTTTTTTTTTTCGAATGGACAAAATTTTATTAAAATTATTAAAAAATAAAATACAGCAGTAATATGATAAAATGATTATAAAAAAAGTTGTTTTTTTGTTAAAATGCTGCTCTATGATATCTTGGTGATGATTTTCTGCGACATAAACAAACACAAATAGTAATAAGAATAATGAGAGCAGCAACAGCAGCAATAACAGAAATTACAATTATGCTTAACTGAGTTAGCCCATAACAACATTTCGCATCAGTGTTATTAACACAGCACTTAGCATTGACAAACTTTTCAAAAAATTCATTGTTTAGGCTACATTCCAATTGTCCACATGCTTTTGAAACTTCATTTTCTAAAGCCTTTTCAAAAACTTTATTTCCTATATTCAACTGCGAATTAATTGGTAAAATTATCGCAATCAAAACTATGAAAAATAATACTGAAGTTTTTATATGCATCATCAAAAAATAATGACAAAAATTATGATTTGTTTAATATATAATTGTTTTAATACTGTAAATCAGTTGAATGCAGTACTACTAGCGTTGGACGGTGGTATTTATGAAACAACAATCAATAAACTGATGCTATATCTTGACATTTG
>comp66908_c0_seq1
AATAATAAAATCAATGCTTTTGTTTAACAACTTAAATTATTAAAATTGTTTTGATATTTATTTGAAATTTTGATGGCTGGTCGGTGGACGAATATTTTAAAAAACAAATGGACGAAAAGAATAGGAGGAACTGTTGTATGTGGAGCTGCAATAACTACTTTAGCAGTATCTTTTGCAGTTACCCCAGCTTATGCATCTGACCTAATTGCACACCCTCCTAGACTACCCTGGTATCATTATGGATTAACTCATTCGTATGATCACGCTGCAATTCGTCGGGGTTATCAGGTTTATAAGGAAGTTTGTGCTGCTTGTCACAGCATGAAGTTCATTTGTTATAGGCACTTAGTTGGAGTTTGCTTTACCGAAGATGAAGCTAAAAGAGAAGCAGCTGAAATAACTGTCACAGATGGACCTAATGAAGAAGGTTTGATGTACGACAGACCTGGAAAATTAGGTGATTATTTCCCTAAGCCATACCGCAATGATGAATTGGCAAGATTAGCGAATAATGGTGCCTTGCCTCCTGACCTAAGTTTAGTCGTTAAAGCCCGAGAAGAAGGAGAAGATTATATATTTCAAATTTTAACAGGTTATTGTGATCCTCCTGCGGGAAGAACACTTGATGAAGGTCAGCACTATAATCCATATTTCCCCGGCGGTGGTATTTCCATGGCGCAAGCGCTTTACAATGAAATAATTGAGTATCCAGACGGAACTCCAGCAACAACAAGTCAGTTAGCCAAAGACGTTATAACATTTCTAACTTGGGCAGGAGATCCCCATCACGATAGTAGGAAAAAATTTGCCCCAAGATTTTTCCTAACGATAGGATGTTTGATAGCAGTTATTTTCTACATTAGAAATATGAAATTTTCGTATCTGAAGAATATAAAATGTGCGTTCACATCCAAACGATACAAAAAAGAACTTTAATAAATTTCATACATTTTAGTAGTTTCTATTTTAAATGCCGTCTTAAAAATATTTGTACTATTGATTATTAATACAGTTCCGGTTTGGAAAAAAAAAAAA
>comp66911_c0_seq1
AAATTTTCGTTTTACACAAATATAAAATGGCTCTTTATTAAAGTTTGTTTAAATTTATATTATTTTGAAGAAATACGAAAATTTTATTTAATGAATGACGAGAAAGCAACAATCTACGTGTCTTCAAGGTATTTAGGACTCATTATTGGAAAAGGTGGATCGAGAATCAGAGAAATATCGGACGAATGCAACTGCAGAATTAATATTAAGAAGGATCAAGCTACTGATGATGAAGTCCCTGTCATATTGGAAGGATCCCAAAGGAACATAAATAAGGCCAAGGACAAAATCGACGATATTACAAAGCGTCCTTTCAAACGGCAGGATAGCGACGACAATGATCGCTCATACAATTCACATTACAATAATTCTAATAAGCGACCTTCGCGCCGAAATGACGACGACGATGAGGACAGAGGATCACGGAGAAAAAAATCCTTCAGTGACCGGCATAATGAACGAGACAGGTCTCGACGATCATCGCGAGATAATGAAACTCGTTATTCAAGTTCTCGAAATTCTCGGCCCTCTTACAATGATCGTGGCCGAAAAGATTAAATTTTAAAAATTAATGTTACTATTTAATATATGAATGGTTTCAGTTTTGAATTAAAGTAATAATCAATAAACTTCAGTAATTTTGAATTATTATTAATAATTGATGAGAAGAATGAAAGTTCTTAAATTGGGCAATTTAATGGAATAATGCGAAGACTGAACTTCATAATTATTATTAGTTTTTATCAAGTGGAAATTTAATATTTTGGGTATGAAATGAAGTACTTAATTTGTGTTTCCACAATTTGTAAATGATTTTTAAGTATCCTAATGTTTGGACGTTGTAAACTTGATTAATTATCTAAACTGTTTCATAATAAATTAGACCTTTTTTCCAAATTTATTTTCTAACTTAATGTAATACGGTGAGAGTTATAATTTGTTCAACAGCAAGTTTTACTTATTTTTTGGTGTTTCGTTTATTAAAAATCTATTATTCATAACATG
>comp66971_c0_seq1
TTTTTTTTTTTTTTTTAAAGTAAAGCATATATTTAACTTTAATTAACAAACAATCGAAATCTGTGGTCCTAACGAGGACCGTTTCTCATTCTCAGATGGTCGAAGAAAGCAAGAAATTTATTTCGATCCAGTATATTTAGTAACAGCTTTAGTTCCTTCACTTACAGCATGTTTTGCCAATTCTCCTGGTAAAATCAATCTAACTGCAGTTTGAATCTCTCTACTTGTAATAGTGGATTTTTTATTGTAGCTAGCTAATTTGCTAGCTTCAGAAGCGATTCTTTCGAATACATCGTTGACAAAACTGTTCATAATTGACATGGCTTTACCAGAAATTCCAGTATCAGGATGAACTTGTCTCAGAACCTTGTAAATATAAATACCATAACTTTCTTTACGTTTATGGCTTTTTTTCTTTTTCTCCGACTTCACCACCACATCTTTAGAGATTTTCTTTGCAGATTTTGCAGCAATTTTTCCTTTTGGAGCCATTTAAAAAATAGTTGTAATATACTTATGAATTAAGAAATTATATTTATTATGTAACTAAACTTGATTTTTCTTACAGATATTACG
>comp67018_c0_seq1
TTATCATCATTAATAATTTTTATCATAAAATGGATAATGATGATGAAATAGATCGAGTAATCATAATTCCAGTTGACAGTAGTGATTATACGAAAAGAACAATTGATTGGTATGTGGACAACTTAATGAAGCCAAATGACATGGTTCATATGGTAAACATTGTCGAACCGATTTACAATGCTTCATCAGGTGGGCTCGCAATGGAAGCAGCAATGCTGACAATCAGTGATGATGTGGAAGTAAAAATAAAAAAACAAATTGATAAAGGAAAAATATTAGTGAAACGGTACATTCACGAATTAAGAGACAAAGGTGGAAAAGGTAAAGGTTATATTAGAATCGATGCCAATGTTGGCGAAGGAATTATCAAAGTGTGTCATGAACATAAAGCAGATATTATTTTGATTTCCAATCGAGGGGAAGGATTATTAAGGCGAACCTTTCTTGGATCTGTTACTGATTATGTTCTTCATCATGCCGACACACCGGTTGTAATAGTACCTCCTAAACATCACTGAATTTAATAATGACTTAATTTGCATATTGAAATTCTAAATAAATTTATATTTGTTGTTATTATAAAAAAAAAA
>comp67028_c0_seq1
TTTTTTTTTTCTATCTATTTTTTTTATTCTGTACGCAAATTACAAATTAAGAGTTTTCAAAAACATAACACGACAATATTTTATTCCATTTTTTGTCGTTTACTTGGTAATTCCTGTCTAGAAACTCCACCAAAATATTCGATATCAGCCTGTGTTATTACTCTGTCTCTCTTTAAGCTTCTTGCGGCTTTCTTATGTGGCTTGGATTTTTCATGTGAGTCTAAAACTTCTTGTGAAACGAAATATCTATCACAAACAATGCAGTAAATTTGGCCCAGTGCTGGCTTATCTTCATCCATTATTTTAGCTCTTTTTAAACAACGCACTTTATTTTCTGGCATATTATTCTCAAAAGTTTGATCGAAATCAGTTCCATTACGAAACTTAAG
>comp67036_c0_seq1
AAAAGTAAAAAAATATATTTGATTTAATTGAAAAATATTTAATAAGTGTATTGTGTATTGTTTTTGTTTATATATTTGATTATATATTTGATGTTTTGATTATTGCAGAATCCATGGATGTTTATCTTATGGTAAAAAGAAAAAAAACCACAATATTTTTAGATTGTAAGGAAAATACCACGATAAATGAAATTAAGAAAATGATTGAAGGGATCTTAAAAGTTCAACCTGAAAATCAGTTATTATATAAAGATAAAACCGTAATGGAGGATTCTAAAACCGTGGCCGAATACAATCTCAATAGTTTGACATCTAGAGCACAAACTCCATCTTTATTGGGATTGTGCTTAAGAGATCTTGAAATCGGAAATTTTGAGACCTTAGAAATAATACCTTTATCTGTTCCTCCTGAATTGCCTGAGGTAATGAGGACTCAAGATCAGTCTCCATTGCAAGCTGGAACGGAAACAAAATAAAAATTATTTTAATTAAATACAATGTATTGCTTGATTTTCTTTAATAAAATGATTTTGAAAAAAATAATACAAAATTTCAATATCCGAGTAATAAACAGTGTGAATAAAAAAAAA
>comp67081_c0_seq1
TTTGTTTTAACTAGTTTTAAAATACCAGTAAATTCAAACGCGTTATTTTTGTTGATTTTAACTAAAATGGCGACATTATTTGAGGATATTTTTGGAGTTAAAGAAATGGATAAAGATGGAAAGCGATTTGATAAAGTGTCACGAATATTTTGCAATGGTGAATCTTTTAAAATGGAACTTATATTAGATGTACAAACACAAATATATCCTCTTGCACCTGGGGACAAATTTAGATTTTGTCTGATAAGAAATCTTAGAATGGAGTCTACCGGAATGCACATGGATGCTGATGATATTAGTAGAAATTTAGATGATGACGCTGAAATGTGTGAAGATTCAGAAGAAATTGAAGAGCAAAAAATGAGCAATTTTGATTACTGTATGTATGGAAAAATTTATAGGATAATACCTAGCCAGTCAGATGAAGGTGAAATTTTATCCACGTATGTTTCTTTTGGTGGGTTGTTAATGATGCTAAAAGGTGCAGCTACTAATTTGAGTGGTTTTAAAGTTGGACAGCACATTTATTTGTTAATGAAAAAGTTGGCATTCTAATAAATGTGACTTTGCAATTAAAAAAAAAAA
>comp67100_c0_seq1
TTTTTTTTTTTTCAACACGACCATTATTTATTCAATAAAACATTGTTCATTGTCTCCCCACATGTCATACACTCCAACGAAATATCAATTATCGTTTTTTATTGTCCCAGTCTTCATAATATGATGGTACTGACAATCGTTTGTGTGCTGACGATCTTTTCTTTCTGGCATCCCACTCGTCATAATATGTTGGTACAGACAGTCTTTTGTCACTTCTTTTGTTCGGATCCATTTCGTCCCAGTAAGTTGGGATCGACAGTTTCTTTTGCATATTCATTGATTCCATGTTCTCTGGAAGCATGAAGCAGAGATAACAAATAACAACTAAAATTGGAATGGCATTCATATTTATAATTTACCTAATTTTTTTTATTATACAAAGGATGTGTTGTC
>comp67182_c0_seq1
TTTTAATATATCAATTTGTTTGTTTAGATAATAATTTTTATTATCAATAAATCGCATTACTTAAATATGACTTGGGCTGCTTGGGATAATAACTTAGACACTTATATGAACAACAATTTTCCTGAATGCAATACTGTTACTATTGCTACTGAAGGTGGAGACTGTATCTGTACTACACGAAATAAAGATAATGGACCCACTCCAGCTGTGTCTGAAATTACTACCATAGCCAATTTCATAAAATCTAAATCATCTTTTGATGGTTTACAATATGGCAACAATAAATTGATGTTTACTAGAGACATTGAAGATAGTATATCAATTTTCAATTTCAAGGGTGATGTGAAAGGAGCTATTGCTGCTTGTAAATCAGCATCTGGAAATTTTCTAATTATTGCTGGCGGGGCTGGGGCTGACAAAAATAGTCAAGGTGTTGGTGTACAAGCTATTAGATTTGTTGAATTTTTGAAAAATTCATTGTAATTACTTTGATATCATTTAGTTGAGTTTACTAATTGAATTTTGAGTATTATTTTGATTTATTTAGGAATTGTTGAATTACTTATGCTTGTTGTATTTTTAAAATTTCATTTACAAACTGGCCACATTTAATGTTTGTGCTTCTCATTGATTTCTAGTTGCAATTATGTCAAACTACCTAGTGGTTTTGAATTCGTCTTGCTATTCATAAATTTATTTGGATTTTCTAAATAAATGTTTCTTTGTATTTCTATTTTAAATTATTTTGTAATCTGTAATTTTATTCAAAGTAAATGTTATTAGTTGCGAAAAAAAAA
>comp67216_c0_seq1
TTTTTATGTAAAATAATTATAAATACGATCAAAAAAGGCAAATATTTGTTTAAATTATTGAAAAAAAACTAGATAATTAAATTTAAAAATGAAACTTTTAATAAATTCTGTTGAGAGCTTTGTTCACGACTGCAATGATAATGAAACTGTTGCCGATTTAAAAAATTTCTTGGCTAACAGAGATGAACTTCCAGTTTTCGAAATTAAATGTCTTGTTGGAAGCAACATTCTTGATAACGAAATCGTTCTCTCAACTCTTGGTGAAATGGCTACTATTAATGTCGAAATTCCACTTAAGGGAGGTAAAGTTCACGGTTCTCTAGCTCGTGCTGGTAAAGTCAAAAATCAAACCCCTAAAGTTGAAAAGCAAGAAAAGAGAAAGCAACCACGTGGACGTGCCAAGAGACGTATGCAATACAACAGACGATTTGTCAATGTTGTTTCCACTCAAGGTAGAAAGAAGGGACCCAACTCAAATGCTAAGTAGATTAAAAATAAATAATTTTGGAATTTGAAAAAAAAAAAAAAAA
>comp67230_c0_seq1
GTTTAATTCATTGAAATGAAGACTTTTACTATTTTCTTGTTAGTTTGCATTGTAGTTTGTAATTATGTCGATTCGAAGGGGAAAAAGGATGATTCTGAACAATTTGATACTCTAGCAAAAAATCTTGGCTTAACGAAAGATCAAGTTACAAATTTGTTGAATAATATAAAAAAGACTCTACCGAAATCTGATTACAAAGAAGTTATGAGGTTATTCAAAAAATTGAATAAATTACAAGATACTTTCATAAAATTAGCAAACCGTTTTAATACAACAAATACGGAAATTTATGAAGTGTACACTAAACTATTTACAATTAAAGAAAAATATTTCCCAGGTAAACCAATGGAACAATTATTGATGTGATACATAACTTAATTTGAAACAAATATTTTACAATTTCAAATATAAATATTATGTTTTAAAAAAAAAAAAAAAAAAA
>comp67243_c0_seq1
TCTATCTTGATGTCAAGCAAAACTTAAGAGGGAAATTTATAAAAATAGCTGAAGTTGGAATAGGTGGAAGAAAGTCCAGAATTTTAATGTCCCTGTCAACAGCAGCAGAATTTCGCGATAAGCTGAATGACTTAAGCAATTGCTATAATGGATTAGCACCACATAATGCTGAAAATTTAGCTGCTGACGGTAGATTGCAATCTGATACCATTGTTAAAGATACAAGAAGATATTACTTGGATTTAAAGGAAAATGCTCGAGGTCGATTTTTACGAGTTACAATGGTTGCACCATCAAATCGATCCCAGATTGCAATTCCCGCTCAAGGAATAATAGAATTAAGAAATGCATTAACTGAATTAATCAAAGAATATGGAGGTGATGATAACGGCAGTGAAGATATAGAACTTCCAGAACCAAAATCATTTCGTATTGATAATAAAATGTTTTATTTTGATGTTGGATGCAATCGCCGAGGAGTTTTTTTGAGAGTATCAGAAGTACGAACTAATTATCGAACAGCAATTACCATACCTGAAAAATCATGGGCAAGTTTCAAAGAAATAATCAATGAAATGTCAGCACAGATGACATCTAAAGCTAACGGTTTATTAAAAACTGAGCCTGGTAACACAGCTCAGGGAGATGGTAAATAACAGTTTTTGTTATAAATGGTTTTGTATGTATTTTTGAATTTTGCTAAATTTCATCTATCGTGTTTGCTGATATAATATTGTATGATTATGCACGGTGAGGTTCATTGTTTATTGTTATAATGTTACTCTGTTAGCTGCTTTAATTGAAATATATTTCTTAGCAAGTGTGAAAAAAAAAAA
>comp67249_c0_seq1
TTTTTTTTTTTTTAAAATCCAAATAATTTTATTCATTAAATCATTGTTTTTTAACTTCGGATAAAAGAGCTTCCCAGTTAGTGCTGTTGTTTGGGATATTTAAGATAACAGCTGTTGAGCAAGATACTGTCTTTCTTGGGTTTAAATCCTTGTCTAATTTACAGAGACCAGCATATTCTCCAAGTTTTTTATTGTTTTCAACTTTCAAAAGAGGAATTTTGTGCTCCTTGCATAGAGCTTCAATAAGTTTAGTGTAGTTAGCATCGTCACAATTTTTAGCTAAGATGCACATTAAAGCTTTTTGGCTTTCAATAGCTTTAGTAGCTTGATGAATTCCACAACTTAAACCTCTAACGGAAACAGCGTCCTTCAAAACAGATTGTAGAAGTGAATCAATGTTTTTTTCTTCAGTCATCATTTTTATAAGATTTTCAAATTTATTTTTAGAAATATAAACAAATTATTATAACAAATACATTTAATTTGG
>comp67255_c0_seq1
TTTTTTTTTTCAAAACAATTTATATATATATTATAAAATCTCTGAAGAATTATTTAATAACTTGCATGGCAACGACAAAATTGAACACTAAAATTCAAAATATAAAAATTTATAATGTAAATTTTCAACAATCATTAAAAACCAAAAACACTAATTAAATTATTAAACTTATGTCCTAACATTATTTAATGCAATCAATATCCTGTTTGAAAAATTAACTATTTAGCACTCTAATTTCCGAATATTACATCTAAACAACACATCAAGCTGCATTCTCCTCATGATCATTGACTCCATATATTTTAATATGTCCGTTTTTCATCATCCTAACCGGGATCAAATCTTCTTGATCAGGCTCATTGAAAAGTAGTTTGAAATTAGTATTTTTCATTCGTTTTCTTCGTGGCTCTTTGGTTGTTACACGATTTACATCAATATCTGGATTGTACATAAGATGTCTAAATGAACTAAGTATCCCTAAAACACCACCAACACCACAAAAAAATAACACGGCAAGTACCGGTTTTAGATGATACATATGTGTAGGCATTATCCCATGAAGTTTAGAGAAAACGGATTTACCACTCTTTGGAGACATTTTAAAATATTTACAAAAACAAAAGTCTAGAAAAACAAAATAATTTTTTAATTATAATTGTTTTATATGTTAATTTAGTTGAACTACGTATATGTACTGAAATGTAGGTCTTTTACGTGTAGTAATATTATGCAATATTAGCAATTATTTTAAGTGA
>comp67275_c0_seq1
ACTAATGTAGAAATGTATAATGACAACAATTAAGCGATACGACATTGATTTACTATTATTATCAAAGTTCAAATTAAATTGAACTTTAGACTTGAAATTCAACTGTTAATAGATCTTAGTATTAAATCCACTTTTCCATCGTAAATCTTTATTACTAATTAGAAAATGCTGAAACTAATATTGCTAATAACTTTGATTTGTGTGGTAGAGATATTCGTTTCGGTTTCACCATTATCAGTTAGTGGAAAAAACCAAAATGAAGATTCTTCATCGTCAAAAGCTGTTGACAAAAATCCACTTAATTCGGAAATGATTGTCAAATTGAATTCTGAACTTTTTCCATTAGAAAATGTAATTGAAGGTGCTTCAATGCAATCAAAGAAAAAGAAAAATCGTCGAAGGAAGAACGGTCGAAAACAAAAGAAACGAAAGAATCGTAAAAATAAACGAAAGAATGGGAAAGGAAAGAATAAGAAAAATAGAAAAGGAAAGCGAAATAATACAAAGAAAAGACAATTGGAAATGAATATTTAATTATATAAATAAATACCATCGAAAGTAAATGCTTAATAAAAATTTGATTATATTTTTATTAAAACTGAATAATTTAAAATATTTGTGTATTTAATTTTTACTGGTTTCATTTATTTTTTGATTGTTGTTGCTTATTTATTCAATTAAAATATATTATGTCTATTATTAAAAAAAAA
>comp67309_c0_seq1
TTTACTTATAAAATTATAATAAAAATCTATTTACAAGTAGAAAGAAATTTGTTTAAATATTTAAAAATTCAGAATTAAAAAATATTTAACTATGGCACCTAAATTAGATCCAACTGCAATTACTTATGTTTACTTAAGAGTAGTCGGAGGAGAAGTTGGAGCAGTTGCCTCATTGGCACCAAAATTGGGTCCTTTGGGTCTTTCTCCAAAGAAAGTTGGTGACGATATTGCTAAGGCTACAACAGAATGGAAAGGCCTTAGAATCACTGTTAAATTGACAATCCAAAACAGACAAGCTGAAATTTCTGTTGTACCAAATGCAGCTTCTCTCTTGGTTAAAGAATTAAAGGAACCAGCTCGAGATAGAAAAAAGGTTAAAAACATTAAACATGATGGAAATGTAAATTTCGATGCCGTCATTGAAATTGCCAAGATTATGAGACCAAGATCATGTGGAAAAACCTTACAAGATACAGTGAAAGAAATTTTAGGTACAGCCAGATCCATTGGTTGTACCATTGACAACGAATCACCACAAACAATTATTGAAAAATTGAATGGGGGAGAGTTAACTGTTTAAAAATAAAATATATTTTATGGATTTAAAAAAAAAAAAAAAAA
>comp67320_c0_seq1
GAAATTGAATAAATATTTTTTTATCCATTGTTTAACTATTTAAAAACATTGAATTAGTTTATATAAAGTTGATATACCAAAAATAAACAAGATGTCACTTTGTAGATTTAACATGATGCGTACTTTTCTAACCAAAAATGTACAAAAGTTAAGTCCAGTCGTTTCAAATAAAGATTGCCAATTACATACTTCTGCAGTTAAAAATGATATTGATCAAGCAGCCAAATACATTGGTGCCGGTGCAGCTACAGCTGGAGTAGCTGGTTCTGGGGCAGGTATTGGAACAGTATTTGGAAGCCTAGTTATCGGTTATGCAAGGAATCCTGGGCTTAAACAGCAGTTATTTTCATATGCCATTTTAGGATTCGCTCTTAGTGAAGCCATGGGTCTTTTCTGTCTTATGATGGCTTTTTTGATATTGTATGCCTTTTAGTATGATTTTTAGAGTTTAGGCTGTTTTATAAATTGGAATGATGGAAAAATAGTGTTGAGTAGTTGTCGATTTGACAAATAAAATGTTGAAATTTTCGTAACTTATTGGTTTGTCAACATTGAAAATAGAATGATGAAAAGGTGAAAAAAAAAA
>comp67331_c0_seq1
TTTTAATATAGAACAAAAAAAAGAATTTGAAAGTAACGTAGTTTTTGATCATTTTTATATTTTCAGTAATTCATTGAATAAGTTATATTATAAAAGATATGGTTAACTTATGTATTACTTGTTATATTTCCGTACGTGAAAAAATTTTTATGTATATAAAATGATTTCCAGTTTTATTTTCCACTAATCATGACACTGATATCATCACCTTGGATTGAAGAGCAATTTAAATCTCGAGAAGAGCTTGTTCATATTGCAAAGTTATCAGAACAGGCTGAAAGATATGAAGATATGGCATGCGCAATGAAGAAAGTTACAGAAATGGGCGAAGAATTAAGCAATGAAGAACGAAATTTGTTATCTGTCGCTTATAAAAATGTAGTTGGTGCCAGAAGGTCGGCATGGCGAGTAATTACAAGTATTGAGCAAAAAACTGAGGGCAGTGAAAAAAAACAAATGTTTGCAAATGAGTACAGGTTAAAAATTGAATCTGAACTAAATGCTATTTGCAATGATGTTTTAAAACTGCTGATAGATTATTTGATACCATTGGCAACAAAGAGTGGTCAAGCAGAGAGTGAAGTATTTTTTCTTAAGATGCAAGGGGATTATTATCGATATCTCGCTGAAGTGGCTTCAACCCAAAATAAATCTGATATTGTCAAAAACAGTTTAAATGCTTATTTAAATGCCACTTCAAGTGCATCTAAACTTCACACCACTCACCCTATCAGGCTTGGCTTAGCTTTAAACTTTTCAGTTTTCTATTATGAGATTAAAAATAATCGGCCAGAAGCATGCAAACTAGCTAAAACTGCATTTGATGATGCTATTGCAGATATTGATCATTTGCAAGAAGATTCCTACAAAGATAGTACACTGATTATGCAGTTATTGAGGGATAATTTAACTTTATGGACATCTGATGATCAAGGAGACGACAATGAAGGAGTTGATACTTAAATATATAACTAACTAGTCAATATATTTGTATTAGTTTGAATAAATTATTTCTATATGTAAAAAAAAAAAAAAA
>comp67337_c0_seq1
ATTAAAATAAAATTATATAAATAGTCTTAAGAGTTTTGTTTATTTACTTATAAAATTTCAATAACAATAAATTCAATTTTTTATTAATCATGTCTGAAACTCAAGTTACTGGTCATGTTAAGTGGTTTAGCTCGAAGAATGGATACGGATTCATTAGCGTAGATGATGATAACAATTCTAAGGATATCTTTGTTCATCATTCATCAATCGCCGCTGGTAACGCCAACTCTCTTGCCGATGGTGAAGAAGTTTTATTTGATATAGTTCAAGGTGCAAAAGGTTTAGAAGCAAGAAACGTAACTGGGCCTAATGGAGGGGATGTTATTGGTGGTAAGCCTTATGAGCCCAATGATCGTTCCAATAACAGAGGTGGAGATAGAGACGATTATCGCAATCAATCTTCAGGTTACTCTGGAAATGGGCAAAGATATGGAGGCGGAGGTCGAGGTGGATATGGAGGTGACGATAGACGCAGTGGTGGTCGTGGTGGATATGGGGGAGATGATAGACGAAGTGGTCGTGGAGGTTACGGAGGCGATGATAGAAGGGGTGGTAGAGGAGGATATGGGGGAGATAGAAGACGTGATCAAGACGATGGATATTAATGTAAAATAAACGTTGTAAATGTCAATTTTGTATAATATTTTTAAAACACGACAGTCTTCGTTTTTAAAATGTTTGATTTTTATATCCAATATTAAATCAAATGATTGAATCTTATCGAAAGTGTGTTTCTATGTATTTAGGTTATTATTTAATAAATTTGTGTATTGTTTAAAAAAAAAAAAAAAA
>comp67383_c0_seq1
TTTCAAGGTCACTTAAATTTTTTTGTTTGTTTAAATACTTGTTTAACCTAAACACTTTTATTTTGAAAGTGGTTCCACGATGTTAATTTACAAAGATATCATTTCTGGTGATGAAATAGGTAGTGATTCGTATCCAATGAAGCTTATAGATGACATTGTGTATGAATTTGATGGGAAAAATATTACCATTAGAAATGGTATCCCTGAAGATAAAATTGGTGGTAACAAATCTGCAGATGTAGAGGAAGATGATTATTCTGACACAACTGAAACACAAATCGATATTGTTTACGCAAATCGTCTTGTAGAGATTAGTTACGGCAAAAAGGAATATACAACATATATTAAAGAATATATGAAAAGAATTCTTGATATATTAAAAACGAAAAATCCTGATAGAGTTAATGTATTCAAAACTAATGCTCAAAAGTATGTAACGGAAATTCTGAAGAATTTTAAGGAATTTAAGTTTTACACTGGTGAAACTATGAATCCTGAAGCAATGGTAATATTATGTAATTACCGGGAGGATCAAATTACTCCTTATTTTATCGTTTTTAAAGATGGTATTGAAGAAGAAAAATGCTGAGGCAATTTCGCCATTGGAATGTTATTAATAATAAATTTGATGACTTAAAAAAAAAAAAAAAAA
>comp67387_c0_seq1
TTTTTTTTTTTTTTGTAACAAAAATTAAATTTATTTTAATTATTCTTTAAAAAAAACATTGAATTCTCATGTTTTCTCGAAATCAAACATGTTTTGTTGTACAACATAACACTTCAACACTGTCAATACGATGTTCTACTCCACCGTGTGGAAAATAACCACAACCGTGCTGGGGAAAATATTTTCCAACAACAACTTGTCCACCAACATTACTTCTTGCTACGTAAAGTGGCTGCCCATCATTCAGACCACCAACAATTGCTCCTTTCGGTACATTTTCCCCATCAGCCCATTTCCATTCATAACCTTTGTGGTGTAAAATACTTGATTCCACCAACACTTCATAATAATTTTTACTATGCTCTACACCTCCATATGATACAAAAACTTCATTCCAGCCTTCAACTAATTTTCCAGGAATGTATTGACCTTCGTGTTTTGCTCTTGCAACAAAAGTCTGATCTCCAGCTCTCACAGCTTTTGGAGGAATAAAACCATTGTTTGCTTTTACCCACGATAGACACAATTCGACTCCTGTTCCGTATTGACCAGATACTTTACTCATTTTGTAATATTAAAACTAATTTAATTATCATTTAGTCTTCGTATTTATATTATAAAGTTTTGTATGTATTGAGCGGCTTATTTGAAATGTTTTCGTATAATTTACGTGACTGTTGATCGA
>comp67399_c0_seq1
GCAAAATCTGCACACAGGTTCCCTCAGGTTTCTGTATGAGTATTGATTATTGATATGAAATCATCTCCAACAGTTCATGCACACTAAAGTAGCCAATCAGGAAAATCGGTGTGCACTTTACGTTTATATTAAAGGTCTAACAAAATCAGAATTCTCCAAATTTCCTGCCCCTTTTCTAGATAGAAAGCAGTGTAAATCATAATTTCGGTTTTATTTTTATCAAAAAAAAAAAACAGATCAAACATAAAAAATGACAGCCCTTTCTAAATCCGAAATTGAAGATATTCGTGAAGTTTTCGACCTTTTCGATTTCTGGGATGGTCGGGATGGTATGGTTGATGCAGTCAAAGTTGGAGATTTGTTGAGGTGTAATGGTATGAATCCTACTAACAGGATATGCATCAAACACGGTGCTACAGAGAAAATGGGGTTGAAACAGTACAAATTCGAAGAGTTTGTTCCGATCTATGAAAAGATCATCCAAGAAAAGGAAAGTGGAACATTCGCAGACTATATGGAAGCCTTCAAAACTTTTGATCGAGAAGGACAAGGTTTCATTTCTCTTGCAGAGATGCGACACGTTTTAACTATGTACGGAGAAAAGTTGTCAGAAGAAGAAACAGATAATATACTTAAATTTACTGACATTCACGAAGACATTGATGGTAACGTGAAATACGAAGATTTCATAAAAAAGGTTCTCGAAGGACCGAAAACCAAGTAAAAATATCTGGATACCATAGTTATCAGAGACCTTTTCCAGTTCCAACATTGTTCTATCTGATTGCATGATGGCTACATTATTTTGCATGTGTTTATATTTTTGATGCGGTCAGTGTACATCCTGGAGCGTGATCAATTAAATCGTAATTACTAGATATAATCAATTGTGTAATTTTGCCTACCTTGTTTAATTTTGAAATATAACGATGGTCAAACAGTGAAAAAAAAAAAA
>comp67402_c0_seq1
TTTTTTTTTTGAAAATTAAAACAATTTATTAATAGTAACTACGAAAAGTCAGATTTGTCATAAAAAATTTAGTACCAAATTAAATTCTTTCATATTTTCTTATTGCTACAACTTTGTCATATTCTAAAGTCATAACATATTTTCCATCAATTAATTCCCTAGTCACAACATTATCGCCTTTATCTCTCTTTTGAGTATGCACAAATTTAGTGTCTGATACTTTCTTTACAATCGCTTTGCCTGTTTGTTCATCAGGTGATATTTCTTCAAATTCTTCATCAAGTTTAAATTTTAAATCTGTCGTCTTGAAAGTAGTGATTGTTTTAATATGAGTTACTCCATCTGTTACAGTGATTTCCTGCGTTGGTTTACTGTTACTCGCTAGTTTTCTTGTAATTACACCAACACCAAGTTGTTTCATATAATTTTCAAAGTTCTCAGTTTCTGTTAAATGCCATTTTCCAACAAAAGCATCCATTTGAGAAAAAAGCTAAAGAAAAATACGTAAAAAAAAAAAAAAAAAA
>comp67409_c0_seq1
GAAAATTTAATTTTTTATTAATAATAATATTCAAATTTGTTTAAATTCACTTTATAACATAAAAAAAGTAACTTTAAAAAAATGGATGCATCTAAGAAACGTGTTTTTAAAAAATTTTACTATAGAGGAATTGATTTAGATCAATTACTTGAAATGAACAATCAACAATTCTCTGAGCTTGTTAGAGCTAGAATTCGAAGACGTATAAATCGTGGACTCAAAAGATCTCAAGAAACTCTTCTTAAAAAACTAAGAAAGGCTAAAAAGGCTATAACAGAAATTGGAGAAAAACCAAGTGTTGTCAAAACACATCAAAGAAACATGATAATTTTCCCTGAAATGGTAGGATCCATGGTTGGTGTGTATAATGGGAAAACTTTTACTCAAGTGGAAATCAAACCAGAAATGATTGGCCATTACTTAGGTGAATTCAGTTTGACATATAAGCCTGTAAAGCACGGAAGACCAGGTATTGGTGCTACTCACAGTTCACGATTTATACCATTGAAATAATCTGTGGTTAATAATAAAAATTTGGAATACTTTGAAAAAAAAAAAAAA
>comp67421_c0_seq1
TTTTTTTTTTTGCGTTTTTAGTTTTTGTAATTTATAAAAATAACAAAAAATCCATTGTTACAAAATTTTTTTACACATAATCACAACAAATATAAGACAAGGCAATCATTTCATTAATTATAACACCCCTAATCATTTGTAACATTAATAAATAAACATTAATATTAATTTATTTAATCAAAATTGTTAATCCAATAAATATTCAAACACATTTAAAAAATATCCAAACATTACTAACGAGCTATGGTGTATAAAATATACAATTAAACAATAAGATACATCGACATAAAAACTATAAAACACCCTAAAAATTTTAAGATGCTTGCTTAGTTGCAGCAGGTGTTGTTTCACCTTTCTTTTTTAGGAGCGAGGGATGTATGCAAGGAAGGACTCCACCTGAACTTATATGTACATTCTTTAATAACTCGTTTAGTTCTGCATCGTTTCTAACCCCCAACATTATGTGGCGAGGAGTAATTGTACGTCTTTTGTTAGCTTTAGCTGCATTCCCTGACAATTCATTAACTTCAGCAACCAAATATTCAATAACTGCTGACATATATACTGCTGCTCCTGCAGATATTCTTTGAGCATAACGTCCTTTTTTTAGATATCTCTGTAATCTACTTACAGGCATAACTAAACCAGCTTTTTGAGTTTTAGTCTGACGCTTACCACCAGGTTGTTTACGTGCTTTTCCTCTTCCAGACATTGTTATTATAATATAAATTTATTACTAACACGAAACAAAATGGCTCCTGAATATTGTAAAACAAAACTTTATTTAAAAAAAAA
>comp67430_c0_seq1
TTTTTTTTTTTTAAACAATCAAGTTGGTTTTTATTCGTAAAAAAATCAGTTATAACTAATATTTTCAAATATTAATCGAACGAAATGTTTTAAACCATAAAAAAACCCCTACTCAATTGTTTTTCTCCGCTTCGATATCGATTTGCGATGGAAGTCGCTGTTTTACTTCAGTAGTTACTGGCCTCAATTCATGTTCTTTAGTTATCTCAGACAACAACTGAACTTCTTGTTTTTCTTTTATAATATCTTCTACATTTGGTAGAACTGTTTTCTCAGTCGTTTCAACATGCTTCAATTTTGTACCTTTTTCAATTTCATCTTTCAATTCTTGTTCGGTTTTTTCTTGTTTGATCGTATCATGGTCTGGTAATATGACTTTCTCTTGAGCATCAACATGTTTCAATTTATCTTTCTGAAATTCATGCACTTCATTAAGAACTGGTGATGTTGGCACATTGGTTTCAGTAGTTTCACTCATTATTAATTAAGTTCTAATAAATTTTCTTAGATAACTAAAAATATGAG
>comp67443_c0_seq1
ATATTAGTTTATAAATACAATATTGTTTGAACGGTTTTTTCGAAATTTAAATTTCAAATAATATCAATAACTACGTGACATAAGACAGCTTTATCAATTTTAAAAAAATACGGCTTCTGTAAAATTTTTCATGACAATAAATTATTTTCGAATTTATTCACCACTCTTGAATTTATCGAGATGTTTTGCAGCTAACGCAGTTCCATTACAAGGTTCTGCGCATACTTTAGCTGTTAAAAAGAAAATTGATGAAACACGTAGTAAAGCATTATTAGGCGGTGGCATCAAGAGAATTGAAGCTCAACATAGCAAAGGAAAATTAACAGCTCGTGAGAGAATTCATTTATTGTGTGATGAAAATGAATTTGTTGAATGGGATTCATTTATGGAGCATGACTGTTCAGATTTTGGAATGGAAGCTAATAGATTTCCTGGTGATAGTGTAGTGACTGGTTATGGTAAAATACATGGCAGACCAGCGTTTATTTTCAGTCAAGACTTTACAGTTTTTGGTGGAAGTCTTAGCATGGCTCATGCTAAAAAAATATGTAAAGTAATGGATCAGGCAATGTTAGTTGGAGCACCGGTCATTGGACTAAATGATTCTGGAGGTGCTCGTATTCAAGAAGGCGTCGCATCACTTGCAGGGTATGCTGAAATATTTCAAAGAAATGTAATGGCTTCTGGTGTTATTCCTCAAATATCATTGATTATGGGACCTTGTGCAGGAGGTGCTGTTTATTCTCCGGCATTAACAGATTTTACTTTTATGGTGAAAGATTCGAGTTATCTATTTATTACTGGTCCAGATGTTGTAAAATCTGTAACGAATGAAGATGTGACTCAAGAAGAATTGGGTGGAGCTAAGACACATACTACAGTTTCTGGAGTTGCACATAAGGCGTTCGAGAATGATGTTGATGCCTTAATGGAATTAAGAGAATTTTTTACATTTCTTCCACAAAGTAATCGTTTGCACTCTCCAATTCGTCATAGTCACGATCCACCCGATAGAACGGTACCTTCCTTGGATACAATTGTTCCATTAGAGTCTACTGCTGCTTATAACATGCTGGATGTCATATACGGAGTTGTAGATGAAAGTGAATTTTTTGAAATTATGCCTACTTATGCCAAAAATATTATAATTGGTTTTGGCCGTATGCATGGACGAACCGTAGGAATTATAGGAAATCAACCTAAAGTTGCAGCTGGGTGTTTGGATATAAATGCATCGGTTAAAGGAGCACGATTTGTACGATTTTGTGACGCGTTCAATATCCCACTGCTTACGTTTGTTGATGTACCTGGATTTTTACCGGGAACTGTTCAAGAATATGGTGGAATAATTCGTCATGGAGCAAAATTACTTTATGCATATGCTGAAGCAACTGTACCAAAAATAACAATTATAACACGTAAAGCTTATGGTGGTGCATATGACGTAATGAGTTCAAAACATTTACGAGGAGACATTAATTATGCTTGGCCAACAGCGGAGGTGGCAGTTATGGGTGCAAAGGGGGCGGTTCAAATCATCTTTAGAGGATCTGGATCAGAACAACTCACCAGGGAAGCTGAATATGTTGATAAGTTTGCAAATCCTTTCCCTGCTGCTGTTAGAGGATTTGTTGATGATATTATTGAGCCGAGAAGGACTAGAGCAAAAATATGTCAAGATTTGGATCTATTACAACATAAGCAGCTCATAAATCCTTGGAAAAAACATGGAAATATTCCTTTGTGAATTGATAAATTATAAAATAGTTTAAATATATACTCATAGTAATATTATTTTGTTATGATTAATAAATTTATTGATTAGTTTAAAAAAAAAAAAA
>comp67467_c0_seq1
GAAAATTTGTTTTAATCTTTTAAAAACATTTAAAATCGAAGTTTTAAAAAATGGGATTAGAAACTGATCTAAAGACTCACGAAATTGTGTCAGAATCTGAATCTGAAGAATCTGCACCAGAATTAGAATCCGGTGAAGTTAAAGGCGATGGAGCAACTGGAGATCATGATGATCCATTAAGTAAGAGTAAACAATCTCGTAGTGAAAAGAAAGCCCGAAAAGCAATGAGCAAATTAGGTCTTAAACACGTAACTGGAGTTAATCGCGTTGCTATTCGAAAATCTAAAAATATATTATTTGTTGTTGGACAACCTGAAGTTTATAAATCACCTGCTTCTGATACATATGTTGTTTTTGGTGAAGCTAAAATTGAAGATATTTCAGCCCAAGCACAAATTGCTGCTGCAGAAAAGATCGCAAAATCTAAGGCGAGTGAATCCACAGATAACACGACTGTTTCCGCAGCCCCTGCTGCTCCAGTAGCTGAAACTATACAAGAAGAATCTGACGGTGAAGAAGAAGATGCAACTAACTTATGTGAAAATGATATTAAACTTATTATGGATCAGGCTCAAGTTAGTAGAAATAAAGCCATTAGAGCTCTTAAAAATGCAGATAATGATATGGTCAACGCTATTATGGAATTAACCAACTAAATACAATTTTTATATTTAATAAAATTTGGAAATTGAAAAAAAAAAAA
>comp67469_c0_seq1
TTTTGATATATAAATGATACCTGAATAAATTATTTTTGAATTTGTTTATAATTTAATTTATGGAAGGAATAAAAGTTAATAAGGAAAGGTTGGATAAACTGAATAAGTTATCTGATAATGTTAGAATTGGTGGGAAAGGTTCGGCTAGACGTAAGAAGAAGGTAGTTACGAAAAATAATGTTAGTGATGAAAAAAAGCTACAAACTACATTGAAAAGGCTAGGTGTTAATCCTATTCCAACAATCGAAGAAGTGAACATGTTTAAAGATGATGGCACTTTGATTCATTTTAAGAATCCTAAAGTTCAAGCTTCTCTTCAGTGTAATACAATTTCTATATCGGGTCAATCGGAAATTAAAAATTTAAGTGAAATGCTTCCAAGTGTTTGGCAACAATTGGGTCCACTAAATATTCAAAACATCAAAAAAATTGCTGAAGAAATGCGAGAAAATATTGAAAATAAATCAACTTCTCAAATTAATGAAGATGATGATGTCCCAACATTAGTTGAAAACTTTGATGAGCAAAGCAAGCTTCAGTAATGTTAAATACGCAAAAATGTTATTTTTTGTTAAAATAAATTTGGATAGCATGTCCATTCTTTATTAAATAAATTAGAAAATTTTGAAAAAAAA
>comp67518_c0_seq1
GTTTGTTTTAATTATTATAATTACTGTAATATAAAAATATTCGAAAAATTGATAATGCCTAATAACAAAGCAAAAATTGCAGCCAAAAAGAAGAAGTCTGTGAAAAAGGTTGCACCTGTTCCAGAAATAATTAAAGCTAAGACTCTTAAAAAGAAAATCACTAACCCACTTTTTGAATCCAAACCAAAAAATTTTGCTATTGGTCAAGATATTCAACCAAAACGTGATTTAACTAGATTTGTCAAATGGCCAAAATATATCCGTTTGCAAAGACACAAATCTATTCTCAACAAAAGGTTGAAAATGCCTGCTGTTATCAACCAATTTAATAATGCTATTGATAAACCAAACGCAAAAGCAATTATTAAATTAATGGGTAAATACAGACCAGAAAGCAAACAAGAAAAGGCCGCTACACTTAAATTGAGAGCTGCAGAAAGAGTTGAAGGTAAAGCAGAAACCATTGAATCTAAACCCGCTCTTGTTAGATACGGTATTAGAGAAGTAACTACTTTGGTTGAACAAAAAAAGGCACAGATGGTAGTTATTGCTCACGATGTTGACCCAATTGAAATTGTTTTGCATTTACCAGCTTTGTGCAGGAAAATGGGTGTCCCTTATTGTATCCTTAAGGGTAAAGCTATTCTCGGCCAAATCGTTCGCAAGAAGACTTGCTCTGCATTGGCTTTAGTTAATGTAAATGCTGAAGATAAGGCTGCTCTTGGTAAATTAACAGAAATAATTATGACCAATTTCAATAACAGAGGTGAAGAAATCAGAAAGCACGTTGGTGGTGGTATTATGGGTTTGAAATCACAGGCTAAAATAACAAAATTAAAGAAATTGCAAGAAAAAGAAAATGCAGTTAAACTTGGTTAAGTTGCATTAAATAAAAATTGGATTTAAAAAAAAAAAAAAA
>comp67522_c0_seq1
CACAACGTAATATATTTTGTGATTGGTTTAATGTTGACAATATAAATAGTTGCAGTAAGAATTTTGTGTTTTTGGTTCTAAGATATAATTTCAAATGGCTCCGAAAGTTTCCGGTAAAGCTGCAAAAAAAGCTACCAAAGCTAAAGTGCAAAAAGTAGATAAAAAGAAACATCGTAAAAGGAAAGAAAGCTACGCTATATATATTTACAAAGTACTACGTCAAGTTCATCCAGATACTGGTATTTCAGGAAAGGCTATGTCTATAATGAATAGCTTTGTAAATGACGTTTTTGAAAGAATAGCATCAGAGGCAAGTCGATTAGCACACTACAATAAAAAATCGACCATCACAAGCAGGGAAATCCAAACAAGTGTTCGTTTATTGTTACCAGGAGAATTAGCGAAGCATGCGGTTAGTGAGGGTACCAAAGCAGTGACAAAGTACACTGGTTCAAAATAAAAACTTAATTTGTTTATTAGTTGTAACTTAATTTTGATTTTGGTCAAATACAATTTAATGATTTAAAAAAAAAAAA
>comp67572_c0_seq1
TTTTTTTTTTACCCAAAACTCAATATATTTATTAAGTAATAATCAAATGTTAATTATTGCTTGCTTATTTAATAAAGTGAGTTACAAGAACAATGAGAAGAGTTCCCACAGTTAAAGCGCAAGCTGTCAAAGTCCATGGAAACATAACATATGATACCCAAATTCCACTGGAAATTAGCAAACTGGTTCCAGCTATAATCATAAATATAATCGATAGCATTTTCAATTTTTGATTTTCCTGGAAACTTTCTACGAATAATGCTAAAATCTCGAATATAATCATGATGGCCAATGCAATAATGGATATATAAAGAAAGGCACTGTAAACTTTAGTATTTATTTCTGGAACTTGAGGTGTAAAAAATAAATCTTTCGCCACAGTGACAATGACAAAACTCATTGCAACAATAAAAATCAAAACACTAACTTTTCTTACTGCAGTTTCAACCATTTTTCAAATGGAAAAAAAAAAAAAAAAAAAAAAA
>comp67611_c0_seq1
TTTATACACCACGTTATCCAAAATTAGAATACGGTCAAACAATTTTGTTAGTATGTACAATATGTTACTGTTTAGCCTATTTTATATTGGATGATATAATCGTAAAACCAATATTTAAAGCTGAAATTTAGTAATATGATACCAGATTCGAATTTGTTCATCTATAAGTATGTCTCGAGCGGGTAGTGGGCGTCAAGCTTCCTTATCATGGCAACCAGGACAATTTGGTCAAGTTCCTTACAATGCTATTCAAGCCGATCCTGGCTTATACATTGTACGTTGTCGAACTGGCGGAGATTTGACCATTGGAAAAACCAAAGTTGGTCATAACACTGCGTATTTTCCATATGCTGGAAGAGAAGATAGTATTCCAAATTATGAGGTATTGTGTGATACTGGTCTACATGTTTTTGGTGGAGAACACTATTGGCAGCACATGTCAAATGGAAATGTGCCTCATAATGCTGTAGTTGGAGGTCATACGTCTGGCAATGAACCTCTATATGTTGCAAGAGCTCGTATTCAAGGTGAAATGTGTGTAGGCAAAGTATGTCAATCACATGGATGCGCTTTTATGCCATATGGCGGAAAAGAGCACACTATACATCATTATGAAGTCCTATGTTTCTCTGATTAATCTTCAGTAAAATTGATACTACTGACTAAAATAAGTTTTACTTGAATAAAAATTTTATTAATTAAAAAAAAAAAAAAA
>comp67620_c0_seq1
ATAATAATAATAATAATAATAAATGAACTTAATCACAATCTCTGTACTATCTGAGGTTATTCAATTATGAAATGCGGTGGCCTTGTTGAATCACTATCCACAAATTCAAGATTATAATATTAAATTAGATAATAATAAAAACTAGAGTCCTTGAACATTGGTCGAAAACTTGAGTATTTGCTTAGTGGTTGATTTAAATTGGTAATGATAACTTAATAAAATTATTATTTGCTCCAGGCATAATTTCATCAGGTAAAGAAATTCCAGCAAACGATTAAATTCTCTAATGGTTGTCTTATTTACTGTAATTTTACTTGGAATAGGATACAGTGCCATTGCAGATTCGATAACTCCTACTTGCGTTAATGTTCATAAAATATGTTCTGAAAACGGAGTTGATAAATTTATGTTTGATGATGGATGCGGTAGAATGTGCAGTTGTATGGAGGATAAATTAAACGGAGAAACAATATGGAAAGCTTTGTGTCCAAAAACTGCTTGCGATCCGAAAATTGCACATTTATATAAATTTGAACCAGATGAATACAAAATCCATTGTAAAAAAATTTTAAAGAAAGCCAAAGTGATTACAATGGAAAATGATGAAATCTTTTAATACGAATATTAAACAATTTGTTTATTTATAAAAATGAAGTGATGAATTCCAAATGATTCATTTCTCTCTTAATGAAAGCCAATAGTATATGAAAATAAAATAATATTAATTTAAAAAAAAAAAAATTTTAAAAAAAAAAAAAAAAAAATTCTCGTATGTTATTGTTAGGGTTAGGCTAGGGTAAGGGTTATAAAATTAAAATGTGTAAGAACTGTTCTTCTCAGTTTGTTGCCTGCAAAATTCTCTACCTACTAACCATGACCTTGACCTACTTTTTTTTTTTTGACCAAAGATCCGTATGTTATTGTTAGGGTTAGGCTAGGGTAAGGGTTATAAAATTAAAATGTGTAAGAACTGTTCTTCTCAGTTTGTTGCCTGCAAAATTCTCTACCTACTAACCATGACCTTGACCTACTTTTTTTTTTTTGACCAAAGATC
>comp67626_c0_seq1
TTTTTTTTTTTTTTACAAATTTTTAAACATTTTTAATAAGTAAACCAAATGAGCAGATAAGAAGTTTACATAAAACTTGAAATATTTTCCTGGAATAGAAATTTAATAGTCACTATAAATTGAATCAAAATTATTTTCCTGAATTTGCCAATTGTACGGGTCTAAATTCTTTTCACAGGTTTCTTCATACTGAGCATATATTCCTTGGCATCTTTTCTCCAATCTGCAATTGATAAATTCACATTTATCTGTCATGCGATCATATTCATCGCTACAATAATCGCTAATCGCCACACAGGCCTGGTTGCAAGTTATATCAAGGAAATTAATCATAACTTTGCATTTCTTCCCTTTCTTTCCACAAGATTGTAGAATAAATCCCTCGTGTTTGTTACATCCATTGGTCAATTTTCTAAATGCAATATCGCATTGTTTATCGATATGAGTAGCATATCTATCACAATAGTTGTCTGCTGTCAAATAAGCTTTATCACAATGCTCAGCAAATGGAATTAGATCTTCGCATTCTGATTCTCCAAATCTCCGTTGAATATCAATTGCTATGCTATGTGAAATAGCAAATAAAAAAATTAAAAAAAGAGTAAAGCTATTCATTGTTTCTAAAAACTATAAACCAAAAATAATGAAAAATTGAAAATTGTTACACATCTTTATCAGATAAAGAGTAGGCAACGTTGTAGGTTAACGAGTAGGCGATGCTACGTTCACTTCAATTGTATGTGTACCACTTATTATAATGGCTTGAATGAATT
>comp67670_c0_seq1
TTTTTTTTTTTTTTCCAAGTAAACATATATTTAATTTAAGCAATCAATTGGTATGGTAAAGGCTTCAAGAAAACGACATTGTTCTTTTTGGTTTTAACAACATGAGCAGCAGTTGGTTGTGCTGGTTGTCTTTTTAAAGTAACGAAATTGCCAGTTTCTTTGGCTATTCTCTTAATTTCATCATTTTTCTTGACTCTGTTAAGGAAGTCTTCCCGGCAATTAGATTTCTTTACGTGTTCAATTCTAACATTGATTTTCTTTGGAATAATACGATTTCCGACACGTTTATTCACAATAAGACCAAGAGCATGTTGGGTTACATTGTAAACTCGACCAGTTCTTCCGTGATAGCATTTGTGTGGCATACCCTTTTGAACTGAACCATCACCTTTAATATCAACATAATCACCTCTTTTGTATACAGTTAAAAATGTTGATGTGGGCAAAGTTCCATGCTTTCTAAAAGCCTTACTGAACAAATATCTGGTTCCACGTCTATAACCCTTGGTATTGACCATATTGTTTCAAATTTATTATATTTAATAATAACTTCAAATTAAAACAATTTTCATTTAGATTAATATTTAACACTTTTAAATAAATATTTAATGAAATTTTTAAAGAAA
>comp67683_c0_seq1
TAAATATAGTGTCATATATTATGTTACAATTTTTGTTTTTACGACAAAAAATTATTAACAAACATCAAAACATTAATAAAATATTATAAGATCATAATATAACTATTTAAATGTAATAAAAACAATCGTAAAAACAAAGTAAAAAGAAATTCTGAAATTTTCATCATTGAGAAAATAGTAAAAAACAAATAACGCAACATTGGTTATCAAATTTTAAATTAATTTCAAAATATTAAATATTGTAAATCAATGTATTTCCGGTATTTCTTGATCCATAAACGTTTTAATGCGTTCTAACAACTCTCTTTTAACCATTTCAGGAATCAAAGTTCGCGCAACGGGTGTAACTTCTTGAACAATTTCATCTATGGTTATATTAGATATACCTTTATTCTTAATTAGCTCTTTACAATGCTTTTTTAATTCTTCCCTCCATCCGCATTCCTCTAATCTTTGACGTAACAAGTCTTTTAGCTTCTCTCGTTCCCCACTTTGAACTAATTTTTGATTAATTTTATTTCTTATTTCTTCTTTTTCCATTAAAAAATTATTTTTCAAAATCGCTCTACAAAAGTATGTATTTTTAAACAAGTATGTATTTAA
>comp67684_c0_seq1
TTTTGTTATAAAGAGTCAACTAAAACATTTGAACCGCGGGAGTTCATGACTTTAAACAATGTATTTTCAGATTTAAAAGATTTAAGGTTTAGTTGGAAAAATGGATTTTTTCACGCTTCTGAAATTACTGATCATATAGCATTAGGCTATCGTGAAAATGTTCCAAAGTATCTTAGGCGAAATGTACGAATGACCGTACTTTTTAGTGCTGTTTTTTGGTGTTTTCAAACATACGTGGGTTATCATAATTTTGAATTAATTTATGGGCACCATTCGGTTAGACCACAAATTTGGACAAATGCAGAATTAGGTATACCAGACGATTAAAATTTAACTTAATTGTAGTTAGTTAATAAACCCATTAGATTGTAAAAAAAAAAAAAA
>comp67708_c0_seq1
AACAATGAAATCAATTATTCTGTGTTTTCTAGCATTAATTTCTACTCAAGTTATAAACGAAGCTAATGCAAAAGAACCGTTTTGCTTAGTTGGTTGTTGGAATTCGGCATATAAATGTGATAAATTATGCGACAACAATCCCGATGGATCTGGCATTGCTGTAATGTATTGTAGAAACGCTTGTAAAATGGAATTGCAAGAATGTGTTGAGGATGGATGCAAAAAAAAGAAAGAAGTTGTCGCAGATCCGGTACCAAAGAAAGGAAATTGTAAAGTAATCTGTTGGGAAAATGCTAAAACCTGCAACGACAAATGTTTAAATGGAGAGGATAAAAGAGGTTTATCAGTTATAAATTGCACGAAAACGTGCAAAAGTGATCTAAATAAGTGTGTTAATGTGCAATGTCAGAATAAAATAAATTTATAGAATTTATAGAATAAAATTTATTAGAAGTCAAAAAAAAA
>comp67743_c0_seq1
TTACTTAATTGTAATTATTAGTTTAAGTAGTTGTTTATTTACGTATTTAGTTTCATTACCATTTTTCAATCATGTCTAATATAATTGAATCAAGAGTTAGTGGTCATGTTAAGTGGTTTAATTCTAAGTCTGGATATGGATTTATTCAAAGGGAAGATGGAAATGATTCAGATGTTTTTGTTCACCATTCTTCTATTGCTGCTACTAATGCTAATTCTTTGGCCGACGGAGAAGAAGTACAATTTGATGTTGTACAAGGATCTAAAGGATTGGAAGCCAGAAATGTAACTGGACCGAATGGGGGGAATGTAGTGGGAGGCAAACCATTTTTTCAACAAAGTGACAACAGATCATATGGTAATAGAGGTGGGGATAGAAGTGATTATAGAAATCAATCTTATTCTGGTAATGGTGGGCAGAGACGAGACTATGGTGACGATAGGCGAGGTGGTAGAGGAGGTTACGGTGGTGGAGGATATGGAGACAGAAGACGCCAACAAGACGACAGTTATTAAGTGTGTTAAACTATCCTGTCACGTGGAATTTGAAAAATTACTTAAGTTTTTTTAATCGACAGAATAAATTAGTGAAAGTTAAAAAAAAAAAA
>comp67750_c0_seq1
TTTAAAGTTTTGTTTAAACAAATCTTGTAAAAATAAACATTTTAAACTTATAAAATTATGCTTAAACAAAGTTTTAGGGTGGTTTCAATACCTTTTAGACAAAATTTGATACAGAATCGAAATATCATTTCCGTTGCAGGAAATATGTTTAATCTCAGAAATGGAAATAATATCATTAATAAGAATGTTTTGATGATTTCAAAACAGAATTATTGTCGTTTTTTAAATTTTAAACCACCTAAAACTGAAGAAGAGATCAAAGAAATAGTAATCCGTGCTTGCAAGGAATTTGAAAAAATTCCTGCTGACAAAGTGAGTTTGGAATCGAAATTTATGGAAGAATTAGGATTGGATAGTCTAGATCATGTAGAACTGATAATGGCAATTGAAGATGAATTTGAATTCGAGATCCCAGTCGAGGAATCAGAGAAAATGAAAACCCCACTTGATGTCGTCAAATATATTGATAATCGAATGAAAACTCATTCAAATATGACAATATGATGGATTCCCGGAATAATATAGCTTATGTAATAAATACAATGATAACCAAGAAAAAAAAAA
>comp67769_c0_seq1
TATATTTTAACTATCAAATCCTCAAATCCTTTTTTTATTTTTGCTTTTCTTTTAAATTCTTTTTGATACTACTTTTTATTAATTATAGTTTTTATTCCTGATGTCATTTCTCTATCTTTTTAATATTCGTTTTAAATTAATTTTAATTCTCTCGTTATACAAACTATTTATATATAAAATTTCATCGATAAAAAATAAAAACTGCATTTTACAAATAAAAACTTAAAAAAAATAATAAATTAACAAAAATTTTCAGTTATACAATTATATATGAAAATCAATATTTTGATTTTTACTTATTGAAAAATATGTTTAAAAAATTTTCAACTTTGAACTAAATTACTCAAACGTTCTCAATTTATATTTAAAACAATTGATTACTAATTAGATTCATTATAGAAATATGGATAATACGGAAACTTCTTCCCCAAATATCATTGATAACAATATTAATGAAGAAAATGAAGAGGATGATGGAAATTTCGATTTAATTGATTCTCAAAATTGTAATAATTCGTTTGATGAAGTCGATCATAGAACTTTATGGGAATTTCATGAGAATGGAAATATTCCAGATAATGCCGTGTATGCCGGTATTAATTGTTATGTGATAAGAGCTATGTTTAAAGGGCAAAGATTTATTGGATCAATAATAAAAGGGGATTGTTGTGCAACTATTCCGTTTCGAAAGTTTTCACATTCAAAATATGAATACCAAGTTTTATTAGAATCAAAAAGAAATAATTTCACCAAACTAAAATGGGAATGGACAGATGGACGAACTTTACCAGAAGGTGCAATTATCGGAGGTCTAGATAATGCTCAAATACTTTTTATTGGGAGAGCAGCTATTAAAAATCAGCTTTTAGTTGGTTCTTTTCGTTTGGATAATGGTCTTCTTTATGTCCCTTATAAAGGGGAGGTTCGGCCAATATTAGGCTGTGATATTTTATGTAATGTTGAAGAGTGAATCGGTTAAATATGAAACTTTGATAAGGACAAAATTATAAAAATAAAATTTATTATTTAAAAAAAAAA
>comp67790_c0_seq1
AAAAACTTTCCCATAAATAAACGCTAACAAATTTATTAAAAATCTAATGATTTTCCCATTGTTGAAATGTAAAATAGAGATTTCTTTAACCAAAACTCTGTAGTTAGATAATTATGTGCAATTAAACTATTTTGAAAATTACAGTTAAACAAAGTTAATTGGTCTGACAGAAGTATTTAACAGTCGGTCAATTACTGCGGTTTATTGTTGGAAAAAAAATGATATTAAAATTATTTATATTATTTTCGATATGTGTATTTTCTCTTAATGGTTTTTGGTGTCCTCCTTGTGACAGATCAGAATGTGAATCAGTAAGTTCCAGCTGCCCATCATCTAGAATAGTTCCCGATATTTGTAGTTGTTGCAATGTTTGCGGGGCTGATGAAGGAGAAGTTTGTTCGTCAGGACAAGCAAAACGATGCGCTAATGGTTTACGATGTGAAACTAATTTTGGCTGTCGTTATAAATACTATCTTCCATGGGAACTACCAGTAACTGGAAAATGTGTCAAAGAAAAACAGGATGAAGATGATACTCCCAGTTATTGTTATGACATGGGATGGATTATGAAACAACAAAGCCAATAAACTTTTACTGAATCATTACTGTCGTATTTTGTTTATAAATAATTAAACATTACAAAACTTTAAAAAAAAAA
>comp67838_c0_seq1
TTTTATCAAGCTATTTGGTATTACTTTTCAATTGCTTAGTTTAGAATCTACATTTACGTTTTCGTAAATACAATTTCACATGTTGTTTCCAGATAACCAAATATGGATAATTGTTGTCGGTTTTCTAATTGCTTTTATATTAGCATTTGGAATTGGAGCCAATGATGTTGCAAATTCATTTGGCACAAGTGTGGGGTCAAAAGTGTTGACACTTAAGCAAGCTTGTATTTTAGCATCAATTTTTGAGATACTGGGGTCAGTGTTATTAGGAGCTAAAGTGTCTGATACTATACGGAAAGGAGTGATATTACCAAAATATTATACTACAGAAAATATGACTGATGGTATTAAAATAATGATGATGGGACAATTGTCTTCTTTATCAGGTGCATGCGTTTGGATGATGATAGCAACCTTTTTCAAACTACCAGTATCGGGATCCCATAGTATTGTTGGAGCTGTTGTTGGATTTGCGCTTATTGTTCACGGAGTGAAAGGAATTGATTGGATCAAACTCGGCTTAATTGTTTCCTCGTGGTTTATTTCGCCGATATTAAGTGGATCTGTATCAGTTCTGACGTTTTTTATATTTGATCGATTTATCTTGAAGAAGAGTGACCCTTTGGAGCCTGGACTTGCATTTCTACCATTTATCTATTCAATTACAATCTTAATAAATGCTTTCTCAATACTTATCAGTGGACCACCGTTGCTTGGTTTTGATAAAATACCCCTTTATGGAACATTTATTGTCAGTTTTGGATTAGCAATAATTACAATTCTAATTGTTAGATTTTTGGTTGTTCCCTATTTGAGGAAAAAAATCTCAGAAAACTGTTCCACAGTTACTGCTAAAATGAATTTTGGTAATGGCAGTACCGCGGTGGAAGATAATCATTCTAATATTAACGGTCATGTTGAAACCCATTTAGACAACAATATTGTTAAAATAATTGCTAAACCAAAACACATTCCAATTAAAGACAAACCAGAGCAATGTGAATTATTTTCAGGTCTGCAGATTTTAACTGCTGTTTTTGGTGGATTTGCTCACGGTGGAAACGATGTTAGTAACGCTATTGGTCCATTGGTTGGATTGTGGATTATCGGTCTTACACAGGATCTTTTAAGTAAAATGGCAATTCCCATTTGGATTTTACTTTACGGTGGATTCGGTATTACAATTGGATTATGGATATGGGGTAGACGAGTCATCAAAACAATGGGAGATGAATTAACAACAATTACACCATCAAGTGGTGTGTGTATCGAACTTGGTTCAGCAATAACTGTAACTGTAGCCTCGAATATTGGTCTACCAATATCTACTACTCATTGTAAAGTTGGCTCAATTGTCGCTGTTGGTAGATATCGATCCAACGAAAATGTTGACTGGAAAATATTTCGGCATATTTGTTTTGCGTGGTTTATTACTTTACCAGTTACTGGGGGAGTAAGCGCGTTAATAATGTTCTGTCTGAAAACCTGGGCAGTATAATATTTTCCGAATACTTTAGATTAGTCGTATCGTATTTTTATTCATTTTATGCAGAATTTTTGTACTGATTACAAAAGTCGCATTATTTCTGAAATCATTTTAAAAGAAGATTTTGTTAATTTCTGTTAGATTTTATTAATTAATAAAAATTGATATGATTTCAAAAAAAAAA
>comp67919_c0_seq1
ACTATGGCAAAAAATAATTAATAACCTAATAAATAAAAAGAAATCTAATAAAATTAAGGTTGTTTTAATATACATTGAAAACAATTATTTAAAATTTGATTACACTAAATTGGAAATGGCAAACCCATTTAGTGCTTTTGAAATGGGTACTACACCGAAAATTGATGAAGAATTTTATAATGTAGCTTATAACCCTTTGTCAACGCAAAATAATTCTGTAGTTATTTCATACTGTAGGTCTGCAATGGCAGCTATTTCTGGAACCACTGCTGGAATACTTGGTTTAACAGGATTACTGGGATTTGTCTTTTATGTAGTTGCTAGTGGTTTCATGTCAATTTTACTTATGGTAAAAGCGGGTAAAAATTGGAACAATTTTTTCCTGACCAGATCACCATTGTTGACCCATGGAATTTTTGGTGAACTGACGACTTACATATTATTTTGGACATTTATTTACGGAATGGTACATGTATATTAAAATAAATTTTAACTCTTAAAAAAAAAAAAA
>comp67929_c0_seq1
TAAAAACAAACTCATAGAATAAAAAGGATAGAAATATGCAATTAAACACATTAAATACCGTTTAGTTTTATTTCATAGCAAATGCTTTTAATATCTTCAATTACATTATTCCAAAATCCAATACGAACTGGTTCTTTATTGACAATTTTGGTGTTTTTGGCCAATATATTCACAAATGTCAACAGTCGTAATGTTCATTGTGTGGAACGAATGGAGTGGTGTTTGAAATATGTCACAACAATGTATCAAACGAATAATCATTGTTTAGATTGGTGTGGATCTCTAATGAAAAATTCAAAATTAACAACATCTTTGGTTTCGAATTTAAATGATTTCATTAGCTGTTGCATGCATTTTGCTGCTTCCGAAAAATTGAAAAGATCAAAATTTATTGAAGATGAAAAACCATTGATATTTTATCGGGCTTAACATTTTATGTTAAATATTTTTACAAATAAATTCATACCCATTATTAAAAAAAAAAA
>comp67930_c0_seq1
AAATGTTCTCCTATATTTGTTTAACCATGCTTATAATTTTTTAAAATAAATATTGTTAGTTAAATTATTTTGAATTAATGAGCTTAATTAAATATTTAACAAAAAACATAAAATTTATAAATTCAAATTCTTTAGTATTTAGTAAAAGTAGTTCAATTTTAATTTATCGAAGCTTTTCATTGATTGAAAAGGATGTATCATTTATTAAAAGACATAATACTTTGAGTGATGAGCAAAAGAAAAAAATTGAAGAAGAAGTTGATGGAAAATTCAAAAATTGGGTATCCTATGGGTTTTCGTTTACTGATCCTGACAAAGATAAATATTTATACAATGCTGTGCAATTCTTAGTGTTTTCTGTATTGTGCTGCAGTTTCGTGTTTATACTTATGTACACTCCAAAATCGAAAGAAAGGGATTGGTGTATGCGCGAAGCATATCTTGAACTAGAACGAAGAGAGAAATTAGGTCTCCATTTAATAGATCCAAATTATGTTCCTCTTGAACGCATTGTATTACCAACAGAGGAAGAATTAATAAATGTTAAAATTATTTTATAATTTCAATTATAACACTTAATATAAAAAAAAAA
>comp67939_c0_seq1
AATTACTTTAGTTTCTAACTGTTAAATTATTTGAAAATACTTGGATAACATTAACCAAACAATTATTCGTTGGTAAAATATTATTATTGAGAATTAAAAGCATTTATTAAAACCTAGTTGACATCGACTAAACTATATAATTTTAAATATAAATGAAACGAAATTCAATTCATAATCTATTAAAATAAATTATCAGTTGACTTGTTTAAATGTATTCGCTGTAAATAGTTAAATTAAAATTGATGTCTATTTTTCAAAAGTTACATAGACTTAGTCTAATTTATAAACAAAACGGAGGTCTAATAGGCTGTTTAAAGACTCTTTATAGAACCGATGAATTAAAATGGGGTACAGAGGTTGGTGAAGACAAATATGGTAATAAGTATTTTGAAAATAAAGAATACTTTTTTGGTAGAAGTAGATGGATAATATTCAAGAAAAAATCTGGAATAAATTATGATGCTACAGAAATACCTTCTGATTGGCATCGCTGGATGCATTACATGTGCGATGAACCTCCAACAGTCAAACCATTGGATAGTAAAAAGTGGATGATAGATCATCAAGATAATATGAGCGGAACTTCTAAGGAATATGTACCTTATTCGACTACCAGACCAAAGATCGAAGCTTGGGATCCATCTGCAAAATGAATTTATTTAAATTTAGTTTAATAAATATATATTATAGTCAAAAAAAAA
>comp67993_c0_seq1
TTTTAATTGAAATTAATTAAATAACATTAAAAAATTTCACACGAAATGTCAAAACTGTCTAAATCTACTTAAACAAAAAAGTATTTTTCAAAAAAAAAACGGAATGAAAAAATTAATCAATAAAACAATTTCATTAAAAACACCAAAATCAATCAAATAACCACATTAATAAAATGAAAAATAAGTCTCTCAATTTATTTTCTAACACCAATCAAATTACAATCTATAAAATAGATACAAATAATCAGTCATCATCATCTTCATGGAATGAAATCATAACATATTTTCACAATACACAGTAAAAGAATTTACATTATCAATTACATCAGAGCAACAGTGAAAAAAATAAACAATTATTTACTGACAAAATCAGAATAAATCAAATAATTCGATCTCGATGTTTATTACAATATCGTACAACCCAAACGCTTCTTTTTTCGTTTATTTGGTTCTTTTGTTAATTTGTGACCATTTTCTGGAGTTTTGGCGTTTTGTCCACGGCTGTCAAACTTTTTCTTGATTTCCATTGTTAATAATCTGAAAGCTTGATCAACATTTTCACTGGATTTTGCACTTGTTTCGGAAAATAAAATACCATGCTCCTGTGATACCTTGAAACCACTATCACGGGAAATTTCTCGACGATCATCTAAATCATTTTTATTTCCAATAAGCATTTTTTCAACATCACTGTTGGCATGCTCAGCAATATTCTGCATCCATTGATTAATGTTATTGAATGAACTAGCATTGGTGACATCGTATACAAGCATAATACCCGTAGCACCTCGATAATATGACGTCGTTATAGTTCTAAATCTTTCTTGTCCAGCAGTATCCCAGACCTGAAGCTTAACTTTTTTACCCTCTAAATCCATGGTCTTGATTTTAAAGTCAATTCCAATAGTTGTGATAAATGAAGTGGAAAATGTTTCATCTGCGAATCTGACAAGTAAACTCGTTTTGCCAACTCCAGAATCACCAATTAACAATAACTTAAATAAATAATCGTAATCTTTTGACATTATAATTTATTAGGAAAGACAAATTTTGAAAGTTTACTGTTTGCTTGCTTGTTATGATGTATATAAACAAAAAAA
>comp67993_c0_seq2
CAATAATAATAATAAAATCAATAAATAACAAATTTACATTTACTGACAAAATCAGAATAAATCAAATAATTCGATCTCGATGTTTATTACAATATCGTACAACCCAAACGCTTCTTTTTTCGTTTATTTGGTTCTTTTGTTAATTTGTGACCATTTTCTGGAGTTTTGGCGTTTTGTCCACGGCTGTCAAACTTTTTCTTGATTTCCATTGTTAATAATCTGAAAGCTTGATCAACATTTTCACTGGATTTTGCACTTGTTTCGGAAAATAAAATACCATGCTCCTGTGATACCTTGAAACCACTATCACGGGAAATTTCTCGACGATCATCTAAATCATTTTTATTTCCAATAAGCATTTTTTCAACATCACTGTTGGCATGCTCAGCAATATTCTGCATCCATTGATTAATGTTATTGAATGAACTAGCATTGGTGACATCGTATACAAGCATAATACCCGTAGCACCTCGATAATATGACGTCGTTATAGTTCTAAATCTTTCTTGTCCAGCAGTATCCCAGACCTGAAGCTTAACTTTTTTACCCTCTAAATCCATGGTCTTGATTTTAAAGTCAATTCCAATAGTTGTGATAAATGAAGTGGAAAATGTTTCATCTGCGAATCTGACAAGTAAACTCGTTTTGCCAACTCCAGAATCACCAATTAACAATAACTTAAATAAATAATCGTAATCTTTTGACATTATAATTTATTAGGAAAGACAAATTTTGAAAGTTTACTGTTTGCTTGCTTGTTATGATGTATATAAACAAAAAAA
>comp68006_c0_seq1
TTTTTTTTTTTTAATTCCAATTTCTATTTATATTAAATTATTTTGCTTTAGCTGTAGCTTTCTTGGTTTTAGCTGTTCCTCTTAATTTCTTCATTCTGTTCTTCTTTTCTTTACGTTGTTTTCTTGTGGAAGTATCTTTAGTACCAAAGCCATGTCTCAATAAACGATGTTTGGGTTCAAATTTCTTTGCATAATCCAAAGTGTCATATATAAGAGCAAAACCTGTAGATTTTCCACCACCGAAGTTGGTTTGAAAGTGAAAAGCAAAAACAACATCTGGTGTAGTTTTGTACATTTTGGCTAAATGGTCACGGATTTCAGTTTTAGGAACGGTAGCACGTCCTGGATGAAGAACATCGACAACCATTTGCTTTCTTTGTAACAATCTGTTGGTCAAGAATTTTCTTGTTTTTACGACAATAGTCATTTTAGATTTAAATTGTAATTTTAACTTTGTATTTAATTATTTAAACAAATTTTATTGAATTTTCAGTAAAAATAAAATTGAA
>comp68034_c0_seq1
GGTTATTTCTAGGACAATTTATTATTTTATTTTCCGTTCTTATTTTCATAATTAATTGTGAAAATGCTCAAGAAAAGGAAACGTTAGAATTATTTGAAACTGATGATTTGGTGATGAAATCATTTGAAGAAGATCCCGAAGAGTTTGAACAATTTGAAGCAAACCAAGAAAAGCTATTGAAAAAATGTCAACAAAAGAGAATAAATTGTCCTAGAAATAACCAAAAATGTAAAATATGTATTCTTGAACGTAGAAGAAAAGGATTAATTTGCCATAGAACTGGAAGAATATTTTGTGCTAAGAAAATTTGAACACCAATTTAACGTTGAAATTTTTTTCATTGACAATTTTATTTAATTTTAGGTTTTTTAATAAATGATTTTAAAGCTTTAAAAAAAAAAAAA
>comp68036_c0_seq1
TTTTTTTTTTCTAATGGAAGAATATATTTACCATATAAAACCGTCATGGCAAATCTTAATCACCGTTATTATATATATTTAAACTTGGTAATCACATTTTTATTAAGTGCAACATGAAGCTAGTCGGCTTCTCCACTTTCAAATAAATATCTACTGATAATTATATAAGTTTTCCAAATATAATTCCGAGCAAGAACATAGTAAGAGCAAGGATTATAGCTGCAATATTAAACACTTGAGAGTGATAATTAATTCTAGCATTAATTATATCAGGCTGGTTTGAAAGTGGAATATTTTTGTCCTGCATAGCTATTTGTCGAAGACGTATTTCATTCATTTTTAATTTTTGATTTTCTTGCATCCATCCTTCAATCTCAGACTTTAATTTATCGATGTCATTTTCTTCTGTTAAAGTGCAAAAATTTGACTTTTCAATTATCTCATTGATGTCACCGCAATTTTCCGGTATTTCAAAAACACATCTCAGTTTAAAGTCCATAATGTCAGAAGAATGAGCATTTTTCCAAACTTGTTCTAGATTTTCATATGTATCTGGTAAAATTAAAGACTGCACCATAAACTTATGTTTACTTTTTTCATTTGGATCATATTTGAAAGGTTGTAGCATCACTGCAATGTCAAAACTCTTTTTTGGTTCAATATTTCCAGAATTAGGTCTAACACAATACTGTTTGGGTGCTGTTGTTTTCACTTTAAAACAAACATTATTATTAGTAGGATTTGTTAACTTGAGATGTGACGTTACGACTTGAGTAAAAGGTCCATAAAACTTAAGTTCATTATTTGGACTAATTTGTAAAATTTGTTCCTTTCTTTCTAGAGACATTTATCTTTGAAACTAATCGATTAAAATTGAAATTTAATAAATCCAAATTAATACAACTGAATTGTTACAATTTCCACTGAAAATTAAAATATCGCAATGAAATGTGTAAACGACTTTAATTTTAG
>comp68045_c0_seq1
ATTTGTTTTAACGGACCTTTTGTTTGTTCATAAATAGTCAGATTTTTGTTTGATTAATATATCTCTTGGAACTATTAAATATTTTTCACTTGCAATGAATCCAGAATATGATTATTTATTCAAATTGTTGTTAATTGGAGATTCTGGTGTTGGAAAATCTTGTATATTGTTACGATTTGCAGATGATACATACACAGATAGTTATATAAGTACTATTGGAGTTGATTTCAAAATAAGAACGATTGAATTAGATGGAAAAACAGTTAAACTTCAAATTTGGGACACAGCTGGACAAGAAAGATTTAGAACAATCACGTCGTCATATTATCGTGGTGCCCATGGAATTATTGTGGTGTATGACGTCACAGATCAAACCTCATTTAATAATGTCAAAAATTGGCTCAATGAGATCGAAAGATATGCTAATGAAAATGTTAATAAATTATTGGTAGGGAATAAAAGTGACATGGTCAGCAAGAAAGTTGTTGATAGCGGCACTGCAAAAGAATTTGCGGATTCTTTAAACATTCCATTCTTGGAAACCAGTGCAAGAGATTCCACTAATGTCGAAAAGACATTTATCACAATGGCCCAAGAAATTAAAAACAGATTGGGACCAGCAGCAGCAGCGTCTAATCAAAGACCCAGTGTGAGAGTAGGTGGAGCTACGAAACCAATCAAATCGAGTTCTGGATGCTGTTAATATGGATGATATTCAAATGTTGATGATATATTATTTCAATAAACTGTTATTGTCTCGCTGATTATAAATTTGTGATAGGTCTGGTGTTGAGGTTCTTTTACCGCGATCCTGTGTTTTGTATGTTGACTGCGTTCATTGGCATATCCGTAATCGTTTGTGTGTACTTTGTATAAGTTTGTGTACACCTATTGGTCAGCTGTTCTCCTGTATGATTATCACAATCATCATTTTGCAGTGTTCTGTGTAGGCCAACATCATAAGCTGACTTATTCGTTGTTAATTGTGTTTTTTGCTGACTATGATTTTTATTGTGGTGATATGATATGACCATAATAGTGTTATTAATTTTGCAATAATCAATCGAGACCTTCATTGTCGACTTTTTAACTGAAACTCGTACCTTTTTATTAAAATTTAACTATGATTATCATTATTTCCAAAAATAAATCCATACAACAATTTAATTTGAATTACTAATTTTAATAATCAATAGCAATTCCTTATTACTTTACTATGCATCATTTGAACTTCGGACATTTTATATGATTGGAATGATTTTTGAAGAGGTTGTGATCACATGAAATTATCTTGAAAAATTGCGAATTTAATTTTAAGATGGTTGAGAGAATTGTTTATCAAATGTGATTATCATTAATTTTGAATAGATTCATGTAGCAACAAACCTCCAATTCTAAATTGTGAGATTATCGAATTTTTCTCTTTGGATTCGTTTTAAATGATTAATAAGTAAAGATAAAACAGACAACTGTTGATAATTGCCAAGTAATCGAATTTCTTTCTATCTCTAATAAATTATTTTTAACGTAATTTAAATATGAAAAATTAGTGTGGTTGAATATTTTGAACTGATTCCAAATGTAATTTGCTGAAAATGTGATTGTAAATATCATTTTCATGGCTTCCTCAAATCAATCTTTAACATATTTCCAACGAAAATAAATTAAATAAGAATACCAA
>comp68056_c0_seq1
AAACACCATCATCAATTTCATCTACAACACCAACAGTATCATCATCAACTTCATCAATCACGACAATAAATCCTACATCTCAAACAGCCTCTTCAACAAATAATCCAACAACAACATTATCGTCATCATCGATTTTACCAAGTAGTACAACCTCAACATTATCAATATCCACCAATATTCCTACAACTCAAACATCTGCTACAACATCCAATTCAATAACATCAACATTACAATCAACAAATATTCCTTCAACATCATCATTGTCTTCATCAACATTAACAAGTACTCAAACACCATCATCAATTTCATCTACAACACCAACAGTATCATCATCAACTTCATCAATCACGACAATAAATCCTACATCTCAAACAGCCTCTTCAACAAATAATCCAACAACAACATTATCGTCATCATCGATTTTACCAAGTAGTACAACCTCAACATTATCAATATCCACCAATATTCCTACAACTCAAACATCTGCTACAACATCCAATTCAATAACATCAACATTACAATCAACAAATATTCCTTCAACATCATCATTGTCTTCATCAACATTAACAAGTACTC
>comp68097_c1_seq1
TATACTTGTACTTCACATAATCCGAGAAAATCAAATTTGTACCTTACTATTTTAACAAACTGTCCACTTAACTCACAATCAAAATTATTGGTACTATATGTCGACAGATTACCAACAACTTGGTTTTCAATAAAACCGCATTCACCCACTTTCGAAGAATCAGATTCCCATACTTCAATTCTTGTCGTAAATAATATGGTATTTGTTATTTTAATTAAAGTAAAGCTCATTCTTCCATAAACGACAACTCTCTTTATTTGAAATATGTTTCCTAAATCCACCTCCCACCACGGGTTTTCTTCTATTTCTGTCAAAGAACATTTATCTTCATCATTATTGAAATCAATATTTTCACTTATTAGACCATTAACTGCATATTTACTTGACAAATTAAATATTGTGCTGGACTGTTTAGTAGGCTTATTTTCACTAAGAAGCCTGAAAATTCCATTTGTGAAAAATATAATATTCGTGTACAATATAAATTTGAAGAGAGCAACAAAATTAACCATTTCTTTCAAAATGTGAATGTTTATTGATA
>comp68174_c0_seq1
GATAACTTAAAGATGTCATATTTGAACCGAAATTCAATTAGAGTCAGCTGATACAAAGTTATAAGTAGTATATCTACGTAATTAATAATTTCTAATTTACATTTTCATTAGTAAGTTCTCCCATGTTCTCATTTACAGAAAATGTTGTTGTGATCTCAGTTTCACTTGTATCAATATTCGGATTATATTTTCTTTCTTGTGTTTTCAGTCAATTAATCAAAAGCTACAGATTTCTGAAGCCGAAAGAAAAAATATTCTGGCATATGACCATTATACGAGCGATATTTGGTATATTTGGCACATATGTTGGAATAAAAACACTTTTGTTTTCTGATGAACTCAATGAAAATGTGGTTCACGGAGAAACATATCTGAGTAATTGTGCTATATCAATAACAACTGGATTTTTCTTATTCGAATGTTTAATGGTGACCTCATCAGACTTATATTATGGTGGATTTCAAGTTCTACTCAATCTCCATCATTGGCTGGGTTTGATCAATTTTTTCTTGGGATCTTTTCTTGGGAAAATGCATTTCTTTGCCTGTAGTGGTTTGATTTTAGAAATGACAACCCCGTTTTCTGCTATTTGTTGGACATTACTAAAATGTCATTTGAGTGAAACAAAATTATGGAAAGCTAATCAATTTCTATTAGTACATTTATTTCATTTACGATCATTTATCGAATGTTATTTATGGTATATTACTTATAAAAACTTCAGTTCCATTATAACAAATGTACCGATTTATTTTCTCATACTGATATACGGCGGTTTGATCACAGTGACATTTTTAATGACCCCTTATTGGACGTATAGAAAAACACAACAACTAATTATGCCTTTTGATTTTAATTTTCAGAATTCAATGGCAAATGGAGATATTAAGAAAAAATAAATTGTTTTAATAGAATAAAGATTTTAATATTTTTTTAAAAAAAAA
>comp68177_c0_seq1
TTTTTTTTTTTTAAAGAGACCAATTGTATTTATTAGACAAATAATATTCGAAATAATTCTAAACCTAATAACTAAGAAAAATAATATTTAAATAGGCCATTTCCATTGATTTTTCGGAGCTGCTTCTACAAGTGGTTCCCAAGGCTTCCATTCCAAGAATTTCCGTGAAAGATTCAGTTCATTTTCAGCCTGAATTATAACTTCTTCAATCTGTCCACTATTAATTTTCATTTCCAATTCCGATATATCTGGAGTATTTTTAACCAAATCTAGTCTTTGGTTTATGAGAGTTTCCGTATGTTGTTTATACACTGCATCTGATGGCATTTTCGCTAAAACCTTCAATATTCTCCCATAAATAGTTGTCAGTTCCTTATGAGGATTTTCAGCAACTGCGAGTTTTGTTAAACCCGTCGTTAATTTTGTTATTTTGGACATTGAAAAAAAAAAAAAA
>comp68191_c0_seq1
AAAAATAATATATGTGTTTGATTTTAAAAAAATAAGGATGAAAATTTTCAAGTTTTAATAAACAAAATTTTAAATAAATTATATTTTAAACTAATGCAGCCTTTTAATTTTCAAAATTATCAAGGATCGTCTAGCAGTACTTTCAATTTTTCCAAAACCATTTCCGATGTTTTCAGTGATACTGAAACTATTAAATGTGAATATTGTGATAATCTTATAGATAAAAAAGCATCTAAATGTCAAGTTTGTAATTCTTCAATTCATGAAATGCCAAGTAGAAAAGTTTTTGTAAAAAATGAAACATCCAAAGGATTTAAAGCAGTTCAGATGAGTAATATGGGAAAACAAAACCCATTTAATAAATTGCTAACCAGCAAAAAGGATTGGGAGTGTCATAATTGCCACACTATCAATTCGAAAAATGTTTTATATTGTGAAAAATGTTCATGTAAAAAACGCTATTCGAAAATAGAAAGCACCATTCCAATTAAGAAAGCAAGATTAGATTGTGAGTGGACATGTAGCATGTGTAGTTTTGTAAATAGGAATTCTTATTATAACTGTGAAATTTGTTTCCAAGGTCGGAGTAGTTAATTTGTTGATGATTAATATTCACTTATTTTTCATTGTATATTTAATTGATGTTAACATGACTGATTCTTACAAACACTTCATATATTTGTTTTTCAATATATTTTTCTTGATTAAAAAAAAA
>comp68199_c0_seq1
TTTAAATATAGTAAAAACTTTCGAAATTAAAAGCATAAATTTGTTTAAATAGTATCTTTCCTGATTAATAATAAAATTTCAAAAATGCCACCAAAATCTAATGCTAAAGGAGGTAAATCTGATAAAGGCAAAACGCCGACAAAAACAAAACCAACGTCATCCGGATCAGGTGGAAAACAAAAAAAGAAGAAGTGGTCAAAAGGAAAAGTTCGTGATAAGCTGAATAACGCTTGTCTTTTTGATCAAGTCACATATGATAAATTATACAAGGAAGTCCCTAGCTATAAAGTGATCACTCCCTCAATCGTTAGCGAACGATTGAAAATTAGAGTGTCACTTGCAAGAAAAGCTCTTAAGGAATTGCTTGAGCGTGGGTTAATTATACAATCATGCGCTCACAATATGCAGGAAATCTTCTCAAGATCAACAAAGAACGATTGATTATGTCTTAAATAAAATTTGGATTTAGTTAAAAAAAAAAAAAAAA
>comp68208_c0_seq1
TTTTTTTTTTTTGACAATAACCATAATATTATTCACTTAAATAACATAACATATTTTCAAGACAACAATTAAAACAAAAATAATAAAATGTCAACTAATTGAAAACGTTTTTAAAAGAAATTGATGTTTTCATTTAACATTAAAAAACATTATTCACTTGCGATGGTACTTGTATTTGTCTCCATCTTTTGTTTTAAAATATTTCCAGACATCATCTTCATCATAGTAATCATCGTCACCATAACTATGTTTGTCATAAAAATGGTAGTCATCATCTACAATATAACCGTCAGTATCCGTTTCTCCGTTTTTAACAGTTTCAGATGAATCCATTGAAGTGAAACAATCAATAATAACAAACAAAAATTCTAAATAAACTCCAGTAAGCGGTGTTCTATTTATATCTTTCAAAGGGAACAGAAAGAAAAGAAACAACCTAAAAATTTTTAACAATACTACAATAATACAATATGAAAAAAAA
>comp68275_c0_seq1
TTTTTTTGATCGAGAAGAAATATTTATTTTTGACATTAATCTAGAAAATCAAGTTTGCAATTAAATCAAAACCAATTCAAATAAATAGAAATGAAGAAGACTATCAAATACAACCAATATTATTATCAATATAGGTACAGGTCATAAAAAACAGTTTAATAAGGAATAAATATACAACTGATATGAAAAAAACGTGGAACACAGCCTATTTTTGACCAAAAAGACAAATCATTCCATTCAATGAATCCAGACAAATCCGCAAGCTATCGTCGACAGAGCTATCAAAATTATCCACGACAAGCGCATTTGTTTACCCGATAATGTGGCGTAATAATTACATAATTCTCCTTCACAACATTCCGCACATTTCCAATCCATATAATATTCTCTATAGCAAGACGATGCATATTGATCTTTGACTTTAAAACATTGTGCTTTAGAAACACAAGATTTCTTTATAAAATGACGTCTTTCCATAATATATAACCAATATGGTGGAGTTTCATAAGTTATTTCTGTCAAGCAAAAATCTTCATTTTCCAAACACTGCATTGATGTCTTAATGCATTTGTCATTATTTCCTTCCTGAGTATTGCATACATAACATTCCATTAAATCAACTTTATAGACATTACTAAAAAGTATGAGTAAAGATAAAGCAATCAAATAAAATTTCATTTCCCTATTTTAAAATATAGTTCATTTAAGCAGATTATTTAAACACAAA
>comp68300_c0_seq1
TTTTTTTTTTTTTTTTTTTAATATATAATAATTTATTCAGAATCCATGCACTTTAATCATATTTTCAGCTACAAGTTTATTTTTGGTTAAAAATTCTTGAATATTTTTCCTTTGATCCCCTTGGAGTTGCATCACTTCACCATATTCTTCATGGGGTACTATCGTACCATTACAGCAAAATTCTTTTTTGCATACTTTAAGAATTCTCTTCTTATCATACTTTTCAGGAATACCTTGAACAGTGGTTAACGTTTTTCTGCCATTTCTTTGTTGAATTCGAACATGAATAACATTTTCACTTTTCCCGTCCCTATCTTCACTTTCAGCAAAAGGATCAAAAGTTTGTAAATTTTGAATTGACATAAACAACTTATAATTTCGTTTGTAATTTGATGGATATAAACAAGAATCTAAAATTTAAATTCAAA
>comp68332_c0_seq1
TTTACTGCAGAGGCCTGAAACACCTACATTGATTGTGTTTAGAAAAAAACAATTTGAATTGTTGGTGATTGGAAGTTACGCACCTACGCTTTTGATATTTAAATCATTTCAAAAAGTTAATTTCATATAACTTTTGAAAATATTCCAAAAATGAAACTATTTATTTTTTTGGTAGTTTTGATTGTTGCCATCGAAAGCAAGAAGCATGATTATAGATTCTATAATTCGGTAACAAAATGTGACAGAGATTGGGCAAGAGCTGACAGAAAATGTGATGAGAAGGGCTATGTTTTGCACAAAACTTGCTTTGAACGTCGAGAACATGTTCATTTGAAATACGAAAGAGAGATGAAAAATCACAAATGTAAAAATGTTGAAACTGAAGCTTGTCGAGTCGAAATCGATTTATTGCTAAACAACTTAGATAAAGGTTTAAAAGAAGTGAGAAATTGGTGTTACGGAAAATTGAAAATTATTGATGAAAAATGCGATAAATTGGCCGATCAGTTGCATGCCAGATGTGATCCGATTTACAGTAGATATGGCAAATGCGATCGAATGAGAATCCATAAAATCTTTAAGAATCATCTGTAAACTCGATATTCTTTTGGTAATACTTTGCCGTTAATTTAAAAAATATATTCTTTGTTTTATTGCTTAGCTTATTTAGAAAAGAAGCATCATTTTATGCAATGAGTTTATGTAGTAAATTAATTTCAATGTAAGAAATAAATGTGTATTTATATGATTATGATCAAGCATTTCAAAAATAAATATGAAATATTGAAAAAAAA
>comp68379_c0_seq1
ATAATTGAATATTTGTTTAAATATTTTGAACATACTCGAAATATACGATTTAAATTTTAATATGGATCAAAACGAAAGAGCTTTTCAAAAACAAGAAGTAAGAGGTAAAAAGGGTTCTAGAAATCGTTACTATAAAAGCATCGGATTGGGATATAAGACCCCAAGAGAAGCTATAAATGGAAATTATATTGACAAAAAATGCCCATTTACTTCTGATGTAAAAATCAGAGGACGTATTCTTAGTGGTATTGTCATGAAATTGAAAATGAAAGGAACCCTTGTTATCAGACGAGATTATTTGCATTACGTCCGTAAATATAACAGATTCGAAAAACGACACAAGAACCTTTCTGTCCACGTTTCACCAGCATTCAGAGATATTGATGTTGGAGATACCGTTATCGTTGGAGAATGCAGACCATTGGCTAAAACAGTCAGTTTCAATGTTTTGAAAATCTCAAAGGCTGCATCTGATAAATCAAAAAAGAAATTCTAAATGATTAATAAATAATTTGGATTACTAAAAAAAAAAAAAA
>comp68386_c0_seq1
AATTTTAAATAAATTACACTGTACTTAAATAATCCGTGTTTAAATAATTTAATTAAAAAATAATTATATCAATACGTATCTGATTTTTTAATTGAAATTAAAGATTTTAAAATATGGACTGTATTTATGAGCCTATATTTAGTATTATTCTATGTCCAAATTTAAAAATTAAACGACCTTGGTGGTTTAGACGACCTTCTGCTATGGTTGTATTTTCTATGGTTTTAGTTTCATACTTTCTTATAACTGGCGGTGTAATATATGATGTTATTAACGAGCCTCCTAGTATTGGATCACAAACTGATGAAAGGGGGAATTCAAAACCAGTTGCATTTATGACGCATCGTGTTAATGGTCAATATATTATGGAAGGATTAGCGGCCAGTTTTATGTTTACATTAGGTGCGTTGGGATTTATAATTTTAGATCAAACCAATAAGTCAGCCTTACCGAAACTAAATCGAATTTTATTATTGGTCTTTGGATTATTTTGTGTATTAGTTTCATATTTCTGCTGCCGACTTTTTATGAAAATCAAATTACCAGGATACATGAGTTCATAGTAAGTCTATTTGGAATGAATTACTCGAAAATAGCAATATTTTTTAAAGTGTTGGATTGGAATAAATGATTTGTATACTTTTTAAAAAAAAAA
>comp68536_c0_seq1
ATTTTGGTTAAAAATTAAATTTATCTTTAAATTAGTATTTGTTTAAATAACTAATATCATTAAGATTTAAAGTTTTCAAAATTTTATTTTATTGAAATGAGGTATATTTCTGCCTATATGTTATGTCTTTTGACTGGTAAAACACCTAAACCAGCTGATATTGAAAATGTTTTAAGCAGTGTAGGTGTTGAATGTGACAAAAAAGCTGTTACTGAACTTTTCAACTCAATCAAAGAACAATCGATTGAAAGTTTAATTAATGCCGGTATTTCTAAATTAGCTTCAGTCCCCGCTGGAGGAGCAGCTGCACCTTCATCTGCTGCACCAGCTGCTGCAACTTCAGCCCAAGCTACAAAAGCTGAAGAAGCTAAAGCTGAAAAAGAATCTTCATCTGAAAGTGAAGCTGACATGGGCTTCGGTCTTTTTGATTAAATAAAAATGTTAATTT
>comp68891_c0_seq1
ATATATATATATATATATATATTTGTTGTGAAAAATCATCAACTAATAAAATTAAAACTGAGCAAAAAATTGTGGAAACATTCCAAATTTTCGCTGAAATATTTTTTTATTGCAAAAAATATTTTATTTTTGAATCATTTACCAACTAAAGTAAGAAATTCTTCTCTGGTTTTTGGATCTTCTCTAAAAGTTCCTAACATTGTACTAGTAATTGTTTTTGCGTTTATTTTCTGTACTCCTCTCATTATCATACACATATGGGTCGCTTCTATGATTACTCCAACTCCACTTGGATCAATAGCTTTTGTTAAAGCTACTGCTATTTCTTTGGTTAATCTTTCTTGGACTTGTAGTCTTCTACTAAACACTTCGACAATTCTAGCAATTTTACTAATACCGATAATTCGATTATTTGGTAAATAACCAATTGAAACCTTTCCTATAAATGGCACTAAATGATGTTCACATAAAGAAAACATTTCAATGTCTTTAACGACAACCATTTCATCATGATCTTCAATAAAAATGGCATTGTTTAAAATCTCATCAATATTATCTTCGTAACCTTTGGTAAAATAAAGCATAGCTTTTGCTGCTCTGTCAGGAGTTTTTAATAAACCTTGTCTAGTTGTATTTTCTCCAACTGATAATAAAATATTTTTATAATGCTCTGCAATTAAATCTACTTTATCTTTTCTAGAATCATCTTTATCTTGAAAATCTCTTTGGAAATCATTTTCTGAATATTTTCTTCTTCTTTCTCTATGATTACAATTGGTATATTGATATTCGTTTGAATTTTCGGCCATGACAAGACGGTGACCAGAATATATAATACTTGAATAATTAGCAACTAGTATGACAGTTAATGATTAAGTAATCTAAGCTAAATAAAATTTGAATGAACATACATAATGAATTAATATATAAATAAGAAAACAGCCACTCAAAATAGAGTTGACAATTTTTCAGAAGGCCAACTAATCCATTCTAATCACGATCGACAAAA
>comp68897_c0_seq1
CGAAGGAAAAACAATTTAGCTTATCTATAAACTGCTGCTTCATATTTTATTTACAATATTTATTCTTTTGATTAAACAATTAATTGAAAACTAATTAACAAATTAAAATATTCAGAACTTAAGGATAAAATTTTTTAAAAGTTTTCATTCCTGGCTTCAAATGGTATGGATCAAATGGATCGTCAGGATAAAATTTAGATGACCTATAATACTCATTGTTCATATTGTCCAGCAAGAACGATTTATCTTTCCCAGTTAAAACATAATTTTTATTTTCATTAATGACCCAGTTTGGTTTATGTTTCCGTACGTATTTTGGAATGGGTATATGTGCATATATACCAGATCTTAATCTAAAAAATCTTTGTTCTACTCCTTTAAAATGATGATCAGGATTCCCATCTAAATCCATGTAAACTTTGATTTCTCTTCTCAATGGTCTATTTAAATTTAAAAAATTAGTTGATGAAATTGCTCTACTATTAATTATAATGGACAGAGAAGATTTTACAAAATTAGACAAAAAATTCATCTAAAAATATTATATATTATTTAAACAAGCATTAAAG
>comp69075_c0_seq1
TTTAAATATTGTTTTAATTTTATTATACTTTGAATATTGTGTAAACGTAATTGTCAATAGTGGAATTTTTGAATTAGCGCGAATTGTAAACTTTCACTGAAAATGGATGGACTCAGTGAATTCAAAGCGAAAATATTTGAAGTAACCGGTAAACGAAAAATTGATTATAAGGAATTATCAAGAAAAGCTGCTGAAACAGGTGATTATAGTTATTTATTGGACGATTTACCCTACGATTCTAAATATCCCAACGTTGATCAATCAAGAAATTGTTTTGATAATTATGCAAATTATCATAGATGTCGTAACAAGTATGGTGAAAGTTTTAAGCCTTGTAACGGTTTCAAAGTCTTATATAAAATGAATTGTTTTGATTTTCAAATTGAGGAATGGAATTCGGATATAACTAAGTTTCCAGCTGATTTAAGTTAACATATAGTTAGATCGGTTTTATTAGTTGAATTACAAATTTAGAATTGTTAAAAAAAAAAAAAAA
>comp69081_c0_seq1
AATTAATCCAATGTTAAATTTTTTTAATTATCATTTTTACATATATAACTTTTTGATTTATTTTGATTATTTTTGAATGGATTAGACATCAACGAATTGAATTTTTAAATGGGTAACTCTGCCAGTTTTAACGCGACTATCAATGCGCGACTTTCACAATTAGAATCTATGGATATAAATCTTTCCAAATCTCTCTCTAAATATTCTTCTAGCTCTAATAAATGCGCTGCATGTCAAACAACTTTTAATATTATATCATTCAAAAAGCGAAAATGTGTGAATTGTATGGAAAATTATTGTACTGAATGTGTCATGCATTATAAAGATAATATTTTTATCTGCTATAGATGTCAAATTTTCATTTCACCTGATTTTGGGTGGTCCGAATTAATGAAATTGAAATCCAAGGATCTTATTTGGTATTTAAATCGAAAGAATATTCCGTGTTCTGACTGCAAAGAAAAAGAACAATTAGTAGAACTAATTCTTGAAAAATTTAGAATTCCATCTAATATTAACAGATTTGTTAATGTCGAGCAGTTTAATGAATCAGAAAACATAGCTAATGCTGAACAGGAATTCAACAATACTTTAAATACAAATATTGTCAATAATTGTTCAACTAATGTCATAAATTCAGAAAATGTTTCCAATTGTTCGATTCCTTCTAGTTCCAAAAAGAATTCAAATATTAGAAAATTCCCTCCACCAACCTATGAAGAAGCAATGGAAGGAGGATACTCGTCATCCCCAGTAACCAGAAACGAGAGAGTGCCTATTGAGGATATCACTAATATTGCTGAAATTGAACTTCTTTCCATTAAGCAACTTAAAGATATGCTCGCATACAATAAAGTAGATTATAAAGGGTGCGTTGAACGTCACGAATTAGTCAGTAGAGTAGAACGTTTATGGACTGCGTACAACAGTGATTTAAATTCTTTTCAAGATGAAAACACAGATAAATTATCATCAGTAAAAGAATGTGCCATTTGTATGGACAGACCAGTGGATTGTGTTTTAATTGAATGTGGTCATATGCTTTGTTGTGTTAGATGTGGTTCAAAATTAGCTGAATGTCCTATTTGTCGGCAGAATGTAGTGCGTTGTATTCGTGTATTTCCAGCTCAGTAAATGAGAGCCAAGTTAAATTATCTCTGAGAATATCTCACAAAAATATACAGTGCTTGTAAAACCTTAAATCCCAATTTTTTTCAAAGTATACGGACTGTTAAATTATAATTGATGGTAACAAATTTTCTCTAAACAGATGTGTCCTGATTGTGATGTAATTTATTATAATTATAATTTTCATTTAAAAAAAA
>comp69170_c0_seq1
TGTAACACACGCACATTTGTTTGTAAAATTACATTTGACGACTAAGTAGTTATGAATCAGAGGTTAGAAAATATTACACACCTACACGCAAAAATCAGTTGGTATAAATACCGTTATTTTGTTACAATTAATCAGCTAAAAATGTCCGACGAAGTTAAAATCGACGTTAATGAAATTGGAGCTTTTAACAAAGAAACACTTAAGCATATTGAGGTTCTAGAGAAAGATAGTTTACCTGATGCTGAAACCCTAGCTCTAGAGAAAAAGGAGCATTCTTTAAGGGAAGAAATTGAAAAAGGTACTAACTTGAAGCATGTTGAAGTAGAAGAAAAGGTTGCATTGCCAACGAAAGAAGATATTGAAGCTGAAAAACAACATGCTTAATTAAATGACTCCTCGGAATGCTTTTTATATACAGTCAAGCAATTGAATAAATTTTTGTTACTTTTAATTTGGTTTTGTCGATTATTTTCTAATTAAATTCGCATTTTTGTTTGACTTTATTCACGGTTTGTTGCAAAAGATTTTTAATGTATTTAGTTTTTCTGTTAATACAGAATTTGTTAATTCCAAAAAAAAAA
>comp69221_c0_seq1
ATTTGGAAGTACAAATTATTTATCAAAATTATAAATAAAAATTCACGGCTTTACATCAAAGGTCATATTAGCAATCAATAAACCATCAAATAAACAATATTATTAAATATTATTTATTTATCATAAATGTCTACGTTCATAACAAATTGTTAACAGTTAAATCATGATAAAAAAATGTAAATTTTTTTATTCTTTTATTTTGTCCATAAACTTAGCCATTTTAATATCTCTCATGGATAATCCATTGACATCGTGACTGCTGAGAGTTACTGAAACTTTATTATAAACATTAAACCATTCTGGATGATGATCCATTTTCTCAGCAAGCATTGCTACACTAGTCATAAACGAGAAAGCTTGATTAAAATTCTTAAATTGAAAATCTTTATGCAAAGCATCTCTATCTTCTAATATTTTCCAGTTATAAGGAGGAGCCAATAAGACAGCTAATTCCTTTTCTCTTTCGTCGCATGATAACTTAGTTTTATATTCATGAGACATTCTAATTATTCTATTTATAATTAAATTACTTTTCAATAATGAATATATGACCTTGAAATTCATTCAGATCAAGATTATTTTTTAACATTTTTAAACAACATTTCAG
>comp69300_c0_seq1
GTAGTAATTTAATCGATTAATTGCAATATGGCTTCCTTATTTAAAGGGAAAAGAAAATGGCGTATTAAGCTTCCTTGTATTTCTAAATTTAAACCATGTAAGTTTAAAAAGATTAATCTCGTTGGAAATAGAGTTAGAAAAATTATTTCATCCGATAAGAAGTCGAGTAATTTATCTATTGAAAATAATCGACAATTTGACGATGCTTGGTGGGATCCAGGTGGAATTAAAGTGGATAATGAACTGGAATGTATTTATGACGAAGTCTATGACAATCAAGGAATGGAAGTAGAGAAAATAGATTATTATGAAACGTTCTTGAATCCACCTCAAGGATCGTTAAATAACATGAAAAAATTGAAAATGAAAGATATAAAGAGTGAAATTTTTAACCTCCACGCTAAATTGATTGATTTGCAAAACATGGAGAGTCAATATTTACAACAATTGAAAAAGTGTTACAATGATATGGAAATTTTAATAGAATTAAAATAATTTTTTGTGTGGGAAAAAAAAAAAA
>comp69301_c0_seq1
TTTGCAAATAATTATAATATTACAAATTCTAAAATTAGTAATTTCAAATAAAAATCATCATACAAAGAAATATAATATTTGACTTATTAAAAGATGCGAAGTATCAAATGTGTAGTCGTTGGAGATGGTGCTGTTGGAAAAACTTGCATATTAATTAGCTATACTACTGATGCCTTTCCTATGGTACATGTACCAACAGTTTTTGACAATATGTCAGCAAATGTTATGATGAATGGTATACCGATTAATCTTGGTTTGTGGGATACTGCAGGCCAAGAAGAGTATGATAGACTTCGACCATTATCATACCCTGAAACTGATGTTTTTCTTATTTGTTTTTCTCTAGTAAATCGAGATTCGTTTACTAATGTTAAAGAGAAATGGTATAAAGAAGTATCACATTTTTCAAAAGAAACTCCCATAATTCTTGTTGGCACAAAACTGGATTTACGAGACGATAATATTGTAGATGAAAACGATAAAAGACAAATACGTACATCTCCTGTTACATATCAACAAGGTTTAGCTTTGTGTCAAGAAATCGGAGCTGTGAAATACATTGAATGTTCCGCAAGAACTCAAGTCAATTTGAAAAAAGTTTTTGAAGAAGCGATTCGAGTTGTATTAAATAAACCAAAACCGCAAAGTCAACGATTTAAATTATGCTCTTTATTGTAAACATTCTCTATTTGCTTATTTTGATTGTTTTTGATTTATTAAAATTAACCTGTTAAAAAAAAAAA
>comp69481_c0_seq1
TTTAAATAACTGTTGTCAAGACAATTGTACAAATTTATATTTGAAATAATAAATTAGAACAAAATTTGTAATTTTATTATACAAAATTTTTGTTGAAAGATTTATTTTCAAATAATATAAATCAATATTTAATGTCTAGTGTTTCAAGTGAAAATGAAAGTGAATATGCCCAAAGATGTGTAGACTTAGCAATTAGTAAATGTATTTTGGGTCTTCAAAAAAAAACAGAAGAACCAGAAAATGTTGCAGATAATTTTGAATTTATAACCCATGATAAAGTATCAAAAGATCCTTATAAATCAGCACTAGATTACTTGGAAAGACATTCAATTTTATATTTATTTCAAAAAATGACATCAGAGTTATTGCTTGATAAACCGGATGACGCTGTAGAATTTATGATTCAATTTGTGGAAAAAAATTATCCTAGCAATTGAAATCAATTTTACATTGGTTTTATCAATTAAAAAAAATTTTTCTCAGCTTTGATATTAAAATAAAAATTGCGATAAAAAGTTAAAAAAAA
>comp69621_c0_seq1
TGATTCGTCTACACTTTTTAATTTTTTTCCATTTTATTAAAATAAATTAACCAAAATTATGCAAAATTTATAAAACAATAATTTTATTTAATATGCATATTGCTAACAAATTCAGAAATCTCATTTTCTTTCTTATCTATCTCTAAAATCGTTTTATTACTTGGTTCTAGTTTTACATTTTCAGCTTTTTCTGGCAGTTTTTGGTCTTTTTCTAGCTCTTCGAGACTATCCTTTTCATTTGATTCGTCTACACTTTTTAATTCTTTGACAATTTTATCGATCTGTTTGCAAAACTCCTCAGCATCTTCTTTTAATGTAAATTTAGCAGCAAAGCAACAATTTTCATGGATTTCGTCTGACCAATCTTTAGCAGTGAACCAAACCAAAGTTGTACCTTTTTTATTGTGCTTAACCGCATGAAAATGCTTATGCACCAAATGGTTTAAACAAACTTTTTTCACCTGATTTCTACGCATTAAAATGCGGTATCTACTACTGTCCTTTTCTTTCAATATTTTTAATTTTCCTATACCTCTTTCTTTCCATTCATTAGGAATTACAGTAGTATCATATAAATATGCAGTAACTTCTCTCTCGAAAAGAATCTCGGCGTCCTCAAGTTCGTTTCGAACTAATGGTAAATTAACAATAGGAGTAAAGTTTCCCTCTATTTCAATATTTTCATCATCAGACATTTTCTTATATATTATAAAGAATTATCAGTAAAATCCAAGAGTTAGTACAACGATCTTCGAAAATATGAATATTTAAACAATGTTTAAAATAAA
>comp69702_c0_seq1
GTTAAATTTCAATAAAATCTCTGTTGTTTAATTGAAGAAATCATTGTGAATACAAAAAATAAATATCAATCAAACAATTTTTTGGTGTAACGATGTGTAAAAACGGATGATGAATCAGTCGATAATTTACATGAAATCAAGTGATACACATCAAAGGGAATTAAATCTGTTTAGTAGCATGCAAACAGAAATGCTTCGTGTGCGGTTTTCTCGTCAAATATAACACGATAAATGGACTAAATTTTGTTTTCCAAAACGATGTATTCGATATTTAAAATTTTTGGAGTGTTATTGATAATAAATATTGTAAAAGCAAATCATATTTCTGAACTACAATCTATTATTATCAGTAAATCTAATGATTGTTCAGTAAGAGCTAAGTCAGGAGATTTTGTATCATATCATTATGTTGGTACGTTTTATGAAAATGGAGACAAATTTGACAGTAGTCATGACAGAAATCAACCGTATAAATTCACTATTGATCGAGGAGAAGTTATTGAAGGCATGAATGAAGGAATTAAAGGAATGTGTGTTGGAGAAAAACGAGTCATAACTATTCCGTCATTTATGGCCTACGGAGAACATGGATATCCTCCGGTGATTCCACCTGATTCTGATCTTGTTTTTCAAGTGGAAATGTTGGAAATTATTGGAAAATCTGATTTGTAGATTTTATCATATTTATATTTTTTGGATTTTCAAAAAAAAAATGTTTTTTTTAATATTAACAATTATTCTTTTAAAAAAAAA
>comp69786_c0_seq1
TTAACAAGGCTGTTTTTATTTAATAAAAATTATTTTATTAATTAAAAATAAATAAAATATAAAATATCGTATAATTCAAAAGTATATTGGAAATTGTGATAAAATACTAGGTAGAATTTTTTTTTATAACTGATAAAATTTATTTGATAATAGTTCAATAATCTTTGCTAATATTCTTCATAGAAAAATCGATAAGATTGTCTGTAAATTCATTTTTACTATCAAATCATCTACGAAATCTCTGTGACCTCCATAAAGAAGGAATTTCTGAATATCGATAAATCACACGTGGAGCAGAATATGGATTTTCTACTGCATCTGCTGGTAATGGAACTGATCGTTTACCAAATCTTTGTGGTCGCCAATCTCTTGGTATAACTTGTCGTTTTTGAATATCACTATCAACATAAAATACTTGACAGTTTCCCACTACAAATAAAAGTACAGGAAGAATTATTGAGACGGATATCATTGAAATGATTTTGAATTTCGTTATTTTATTAATTTTTTTATAAATGTAAAAAAAAA
>comp69950_c0_seq1
TTTTTTTAATATAATGTTTAAATATATTGATTTAAATATTAATAAATAAAAATTTGATAATATTTTAAAAAGTTATCAAGAAATTCAGAATTTTTAATACTATTTTAATAGAATTTTATATTAAAAAATTCTTGATATCTTATAGTAATAGTAATGCTGCGTCGAATTTACAATCCACTTAAATTCATTCAAAATGTTAAAAAAATATCAACTAGTTCATCATTACAAGCTGAATTGCCTTTAACATTTGCATCACCTGGTCAAGTATTTTACAAAGAAAAGGTTGTCAAACAAGTTGATGTGCCTACTTTGTCTGGTAGTTTTGGTATTGTGGCTGAACATGTTCCAACAATTGGTTGTTTAAAACCTGGAGTTGTGGTTATTACAGAAGACGACGGAGCAATAAAAAAATTTTTCGTTAGCAGCGGGACGGTAACTGTTAATGATAATTCAAGTGTTCAAATTTTAGCTGAAGAAGCTATTACGTTAGATATGCTAGATCGCGCTTCTATTACTGAAGGTTTGTCCAAAGCTCAGCAAGATATGTCATCAGCCTCATCGGATGAACTTAAAGCTGAAGCTCAAATTGCATTAGACTGTTGGGAAGCTCTAAATAAGGCTGTCGACGAAAAATAATGAAAAATGTTATTCAATTAAATTAATTGGTTTCATTGAAAAAAAAA
>comp70179_c0_seq1
TTTTTATTCATATTTAGTAATTGTTTAAATATCTTAGATTGTCGAAATATTTTAAAAAGAAATCAATCCTTTATTAACTTTTCTTTCGTTAATAAAATTTTGAATGACTTCTAAAGAATCTAAGGCTCTAAAGTTTGATAATCCAGGTCCTCTTACTTCAAACGGGTCGATAGACGATAATACAAGAAAAAGAAGGTCTAAAAAAACTAATAAATATGGAGATAATCGTGTTCATGATGCCAAAGGAAAATTAATTGCTACAGGTCAGGATTTATGTGATTGCTTAAATACTCAATGTCCGGGTTGTTTTTGGCCTTGTACAAAATGTAGTTCAACTAAATGCGGTAAAGATTGTCGAGTTAATAGGCATTTTGCATTAAATCAGATGGTAGTTAATTACTGATAAATCAAATTGCATTTAAAACTTTATTTAATGATTTTGTAATGTAATATTATTTGTGAAATTTAGTGCTTAATTAATTTATTAATATTGGAATTATCATTATTGTATGTTTAAGGTTAATTCTTTTGTAATTAAATTTTTGTTACGAAAAAAAAAAAAA
>comp70251_c0_seq1
AAAATTTCTATTTAAATTATTTGAGACATGGAAATTATTTAAGTACATATTTGTTTATAAAAGAAATAATTAAAATAAATATTCAAATAAATGCCTAAATATTATTGTGACTATTGTGATATGTATCTGACTCACGATTCACGGTCCGTTAGAAAAACTCATTTATCCGGAAAATTTCATTTGGAAAATTACCAAGCTTATTACGTAGATATAATGAAAAAGAGAGCCCAAAAAATGGTTGACGAGGAATTGGCTTCATTTTCAATAACTCACATCAATCCTATAATTGATCAGACAGCGTTTTTTCCTGTTGCATCTACAGTAAATGGGTTTATGTATGTAAAACAAGTAAAGGAAATAACCGATCAAGCGTATATTCAGAATTCATTTTTGGCTCAACAAAATCCACTCATGAATATTCAAAATCAAATGCCACCACCACAAGTTTTCCAGTAAATAACTGATATTATCAATTTAACTGAATTTTTAATACTTTTATAATGTTGTTGGTCACAAATTTTGAATTATAGTTTCTTTTTTCTTGAAAAAAAAAAA
>comp70297_c0_seq1
AATAACAGCCAATATCAATGAGGAAGTGTGTGATTGAGTTTACCTGTCAAATATTTCCGCTAGCACGCATGCACAACTAACTATATTAAAACCAATCATCAAATGTCTAATTTAGATTGGTTACAATTTATCTGTATTGAAACCACTACATAGCCTGGTAGTTGATTTTAGAAGTCTCATAAGTATTTGATAACTAGTTTAAAGCACGCAAACAACTACGGCACACTTGTGAAAAAGGATCCAGATTTCGATTAGTCAGCACGATTATCACTAAATATTTCTGTTGTTTAACTCAGTTGGTATACACAATTATTGTATTTCACTTCTTTTTGTTAATTTTTTTACTTCCGTAAATATTCTTTTAAATTATTTTGATATTTGAATATCTTTTATGGGTCATGGAAAACACAATTAAAGCCCACTCGAATTCAGAAACAAATAATGAAAATTTATACTCATCTTTACTTCCTGATCTCCCATTGGATTTATCAAGGGCCAATCAAAAATCTGAAAAAAATAGTGAAATAGAAAACAATCTGATGTTTCAATATTTGGAAAATTACCCTTTAAATGTTGAACAAATGTTGAAATTTCTTTCAGGTATGAGAAACCATGGCGGAATATTGCCGGAAAATATTTTCAATAGTTTCTTTCAAAATCTATCCAATTTCAATAATGTTTTTCCAAATACATTGAAAACTGAAGATTTATTAGTAAATCGATTTGATCATTCACTTTCAGATTCCTTTCTTTCAACTTCAAGTTTTCCAACAAAAGAAAATAATCCCGACCAGAATTCTGAATCTGAAACCAGATCTTTATCAATGAAAAATTCTTTATTCAATTCCAACCCAGCTAAAAGTGGATGTCATCTGTGGCAATTTCTTTTAAAATTGCTCGACGATTCAAGATACAATCCCAGTATCATCAAATGGATCGACAAAAACTCGAAAACATTTAAACTTGTTCAAAGTGCTTCTGTGGCAAAACTATGGGGAGAACAGAAAAAGAAACCTAGAATGAATTATGAAACAATGGGTCGTGCATTGAGGTATTATTATGCAAGAAATATAATGCGGAAAATTAGTGGCCAGCGCTTAGTTTATCAATTTATTGCCAGCTCAGATTCTGATTTGACGTGATTAAAAAAGGAATTTTTAATTTCATTTCGTAAATGATATTGCTCAAAGATATTTTTGTTTCACTGAATTTCCTTGAATTTTTATAAAGAAACAAAAAATTGCTCATCTTGTTAAATCTTTATCATTTGTATCTTCTTTTATGAATTTTGCAAAGAAATGTTTAATTTTGTTTTAAAAAAAAA
>comp70355_c0_seq1
ACATTTAATCAATTAAAGTAATCAATAATTTAAATAGTTACCCACTGTAAGACAAACAAAAAATTATATTCAGATTGATGAAATACAAAAACTGTCAGAGCAAACATTAATGATTTCCATTATAAAAATGGCAACCAAATAAATCAATAAGTTTATCTGTAAAAACCAAAAAATATTTTAAATTACTAATGACCAGATACCAAAATAAAAATATAAACAACCAATTAATTCTCATATTTATAATAAAGACTAGATAATAAAGTTATAATTAGATTATTCCACAACATGCTCTTTTGCCTTTTGATCCTGGAATATTTACATGTTCAACTTGAATAGGATCTTCTTTTGTTGTCAATATTTTTGACGTTACTTCAACAACAACTGGTCCTTCTCCGTTTTCTTGTTTAATTTCTACATTTTCAGAGGGAGCAATGAAAACCTGCTCAGTAATTATTGGTGAAATCTCTTCTTTGATCATATCGTTAGGCGTTGAATTACGATTAAGTGAGTTTATTCTTGAATTTGGATCTGATATAATAACTTTATCACGGAAAATAGTTGAATTTTTCAGTATTTCATCTGCTTCTCGACATAAATCACCATCTGGTCGAAAAGGATTTTCATCACTCATTTATAATAGTTTATTGAATTACAATAAAAATATTACAAAAACAAAGATTTTGAATATTGAAAATGTTCAAATATGATATCAACCTTGAAATATACAAACAAAACAAATATCTCTTCAGATCGAA
>comp70492_c0_seq1
AAAGATATGGTTACTGTTGTTCCTTTGTTCCATTATATATTGTGCAGCAATATCTTATTGTTATTACTATTCAAAAGTATTGATGCAGACATCTCAAAAATTAGTAACAATAAGCCAACTACACAGTCCAGCACGAGTTATTTTAGGGATAGTTATGATTACGGAGTCATAAAGACAAATACGTCAAGTTGGTATGCAGTTGACGGCGATACCAGACAAGATATGATGAAAGATACTGGTGTTATGTGTAGTGCTACAAATAAAGAGTCTAATCCATGGTGGCTTGTGGATTTAAAAGGAACATATACAATTAAAAAAGTTGTCATTTATAGAAAATCAGTCTGTTGCAGAGAAAGTTTAATTAATTCAAAAGTTGAAATATTCAATGGAGATGACTCAAATATATGTGGTGAAATTGTAGATGATCAATACATATATACGTTTGAATGTGAATTCACAGGACGGTTCGTTAGAATAAAAAAGTATAAAGACAATGAAGCTCTCATATTGTGTGAAGTAGAGGTG
>comp70572_c0_seq1
TTTTTTTTTTAAATTCTGGAGATATGAATTTTGTTTTTAATTATTAATTAAATATCAATTTTTCAAGATAATTGTCATATTTTATTTAATAATTGAAATGAATTGCGATGTATATATTGAAGATGTGTCTTCTGATTATAATATTATGGATTTAATATTATTTGCAAATTGTATTGGAATAAACAATGAAACTGAATCACATTTAATGTATATAGCCGAAGAAGGTATTCTCAAAAAATTACCGTCTTTTTACATTGTTGTAAAAGATAGATATGGCGTGCCTTACTTTTATAATGTTATTACAGAAGAATCTACTTGGTTACATCCAGTAATTAAAAGATACCAAGAATTAGTGAAAGCAGTTAGAAATTCGTTATCAAACTGTACAAGTGTTTCGATGATGTCTTACCTTTATGATGACAAAATAAATTTTTTGGATAATATTAAGTTAAATAAATTATCCATTCAAAAGATCACCGCTGATTTGGAAAAATATTATTATGAAGATATTGCACCAAATGTTAAGTACATGTGAAATATTATATAAAAATGATTTCTATCTATTAAAGTTAATTGTTATTAAAAAAAAAA
>comp70614_c0_seq1
GAAATTATTAGAAATTTGACGTTTATTTAAACTTAATTTTAGCGGGAATTCAAAATTGTTTGTTATTTTTTTATTATCAAAGTAGATTTATTAGTTGGCTTTTATTGAACTTAATGTCTAAGCACTACACTCCTACATCAACTTGCAGGAAAACTTTTATTCAAAGGGATTTTTCTCAAGGGACTGAGGTTCGTTTCCAAGAGTTTCCTTTGCCTCAAGAACTTGAAGAATTGATCGAACCAGAATTATTCAAAGAAGCAATTCGTCAGATTAATTGTATTTTTGATAGAGCTGAAACATTGTCTATGAACACATGCATTGAAAATTGCCTTGGTTGTCTTACTGCTTATTTGTTATTTCTCTGCATTCCCACGTATTATGAAAAGTGTATGAAAGAACTCTGTATGCTCATTCAAAACCTTAATGATAAGGTATTTGTTCCCAGGAACCTCATGATCGTAAATCCAATGGAGCGTGGTTTACGTGTGATAGAAGTGTGTATATTTGACAGTAATACAGCAAATGATGCGTTTTGATTAATATTTAATTTTCCAGTTACGTTTTAAATAATCATCACGTGCAAATCAAATTTCTTATTACTGT
>comp70618_c0_seq1
TTTAAATAATTTATTCAAATATTCAAATGCTTGATAACAACGATCCTATAATTTTTTCAGTCCGAGAAAGACGTTCACTTCGAATTGCAGATGAAGATGATGATAATCATCGTGATTTAATTGACGATGAAGAAATTTTCGATCATATTAGAGATATTATGGATCCTGAACATCCACTTACCTTGGAACAATTAAACATTGTTTCAATTGATAAAGTTCAGTGTGATGATAATAAATCAACAGTAACTGTTTATTTCCAACCAACTGTGCCTAAATGTTCTACACCTGGTTCAATAGGCTTATCTATTAAAATAAAATTATTGCAAAGTTTGCCCAGTAGATTCAAGATCACAGTTCTGATTTATCCAGGTAGTCATGATAAAGAACACGAAATTAATAAACAACTAAATGATAAAGAGAGAATAATAGCAGCGTCTGAAAATGACAATGTTTTTTATATTATGAAAGCAGCTTTAAATATTGATAAATATAGAAATTTTAGTGTTTAATTTTAAATAAATTTCCTTTAAAAAAAAA
>comp70657_c0_seq1
TTTTTTTTTTTTTATTAAAAAGAATTATGAATTTATTGAGAACATAACAATTGCAATTCATAATCAAATTTCTAAGTAATTCTAAACTGGATAAGAAACCTAATAATAACTGATCACTTTCGATTTTCCCTCCATTCGTCCATTTCATTTTTGTGGTCTATGAAATTAAATACCAAGTTGTAAATACAGTAAGCCACAACCCAGACCATACAAAAAGAGTAAGCAAAATAAAATTTCATTCTAAATTTTTTAAATGGAGTACTCATCCATTCATGTTCCGTGGAATTCAGTAATTCAAAACTTTTCATTTGCTTTTTCATATATTTAGGGTGATTAGGAATAATTCCTAATGGAAACAATCCTTTTTTTCCAAGAGAGTTTTTCATGCTACCTACAGGAAAACCGGTACAGTAACATTTTCTTAATAATTTAAAAGACATTTTTTAAACTTAAATGTTACTTGTTATTTATGTTATGGCAAATTTAAACGAAACATATATTGTTAAAG
>comp70703_c0_seq1
TTTTTTTTTAATTGGAATTATTTACATTTAGAGTTAATACAAAACGATAAAAACATTTATTTAAAATCCTCTTCCTCCCCTACCTCCACGTCCACCACGATTAGTAATTCCACGACCTCTGGAAGCTCCTCTTCCTTGTTGATTTCCAGCATATCCTCTTCCAGTTCCTCGAAATTGTGATGCACCAGAAGTTGTACGAGGAGGAGCTTTGATTTTAACTTCTTCATTTACATTATCAATAACATCTGGTGGAATACGAATAAATTTAATAGTATTTCCTTTGATATAAACCTCGGGTATACTCCAGAATTTATCACCATCTTTTGATGTGCAAATAGCTTTTTTTAACTGAATGTTCATAAAACTGTCACATACTGCCAAATGACCATTGTATGTTTCATTATTCTTCAATTCAACTAAAATTGGCTTATTAATACAAGCTCTTATTAGACTGAGAGGCAACATTTTTAAAAAGTATAGAAATTCAAAAATAAATATAATTTATGCATTATTAAAACAAGATAAGAAAAAAA
>comp70730_c0_seq1
TTTTTTTTGAAAATTTTATTGTTATTTTATTAAATTACCAATTTCGATTATTTTTATTTTTTTATTTTATAAAGAAAGTAACTGATAATAACAGAAAATGTCGTATATGCTACCTCATTTATCGAATGGTTGGCAAGTTGATCAAGCAATTTTATCGGAAGAAGATAGAGTTGTAGTGATCAGGTTTGGTCATGATTGGGATCCGCAATGTATGGTTATGGATGAAACATTGTTTAAAATTGCAGAAAAAGTCAAGAATTTTGCAGTGTTTTATTTGGTTGATGTTACCGAAGTACCCGATTTTAATAAAATGTATGAGTTGTATGATCCGTGCACCGTCATGTTTTTCTACAGAAACAGACATATTATGATTGATTTGGGTACTGGAAACAATAATAAAATCAATTGGCCAATTGAACATGACCAAGAAATGATTGATATTATTGAAACAGTTTTTAGAGGTGCACGAAAAGGTCGTGGTCTCGTTGTTTCACCCAAAGATTACTCAACAAAATATCGTTATTAATTACTGTAATTTGTTATAATAAAGTTTTTCTGTATTTAGAAAAAAA
>comp70737_c0_seq1
TTTTTTTTTAACAAAATTTGTTTTAATTTTTACACTAAATTACTTTTTGTTTTGTTTTTAGAAGTATATTGTACAGTAATTTTAAGTTAAGGAAAATATGACAATTCCTCCAGGTGATATTGAAAAGGGTAAAAAAATATTTGTTCAAAAATGTGCTCAGTGTCATACACTTGAGAAGGGTGGAAAACATAAAACTGGACCAAATTTATATGGTCTTTTTGGACGAAAAACAGCTCAGGCACCGGGATTCGATTACACTGCAGCAAATAAGAAAAAAGGAATTATATGGGGAGTAGATACTCTTTTTGAATACTTAGAGAATCCCAAAAAATATATACCAGGAACGAAAATGGTTTTTGCGGGAATAAAAAAAGAAAACGAGCGAGCAGATTTAATTGCGTATTTAGAAAAATCAACGAAAGAATAAATTTAATTAGTGACCTTCCCATAGTGTACTTATTTGTGAATGCTGGTTTTACTAGTGAATTGTAGAGTTATTTCATACATTTTTAGTAGGAATAAATAATTCAGGGCAAAAAAAAAAA
>comp70779_c0_seq1
ATGATATCAAGAAAATATAATTCTTTAAATTTGTTTAAATAAAATCTTCGTTTAAAAAAACATCAATGGAAGAAGAAAAAGAATACGATTTAACTAAAGAAGAAGAAGAGTATTATGATAGCTTATCGTATGGAAAGAAAGCTGAATTTGCTACTGTCATCAGTAAACCCATGGCTCCTGAAAAATTAGGCAAAAAAATGATGAAACTTCTTTCAAGCGCAAGCAAACAGAAAAAACTTATATTAGGTGTGAAATCCGTTCCAAAAGCTATTCGTAAGAAAAAGAAAGGAATAGTTATTATTGCTGGTGATGTAACTCCTATTGATGTAGTTATTCATATTCCAAAATTATGCGAAGCCTCAAATGTGCCATATTGTTTCTTACCTTGTAGAAGAGATGTCGGTATTGCTTGTGGATCTAAAAAGTCTATTGCCATTGTAATGATAGAAGATGATGAATCATATTCTTCTAAATTTAATAAATTAAGCAAAAAAGTTATCAAATTACCATTACCTATTGTATAAATAAATTTATTAATATAAAAAAAAAA
>comp70780_c0_seq1
GTACATTGATTGTTTGAACTAAATAATAAATAAATAATCAACGTTGATTTATTAAAATTATGAATTGTTTGCAAAGTCTTCAAGATCGCGTTGAAAGTATTCCACATCATTTGGATTTTGTTGGCCAAAAGTTTGCTGAAAAAATATTTCAGAGTATAATAGTAATTTGTGGCATAATTGGATTCATATGGGGTTACTATTGCCAACAAATTTCCCAAACTTTGTGTGTTTTGGGAGGTGGATTTGTTCTTAGTGTTTTGCTGGTTGTAATTCCTTGGCCGTTTTATAGAAGATATCCACTAAGTTGGCAAAAAGTAACGGATAGTGAGTTGCACGCTGAAGCCGGTGATGTCAAGAAAGAAAAACCCACCACTAAACCAAAAAAAAATAAAAAGACCGAGAAAACCCAATGAATAATTCTTTTTATGATAAAATTTTTGTATCAATAAATGTTTGGTTATGGCAATTAACTATTTGTCTGTAATTACTGTTTTCAAGTTAAATAAATTTATTTATTGACTTTCAATAATGCATAAAAAAAA
>comp70816_c0_seq1
GCATAAAGGTTTTCAACAATCGTCCCAAACATTACTCGTATATTGAATAAATGAATTACTCGCAATTTATTGAACATGAAAACACACAAAAAGGTTCAATAATAATTTAAATGTTACTTACATTTTTCATTAAATTAATTAGTAAGCTTATGAAATATTATTTTTATTTTAAATAGTTCCCATGCAAATTTAAAAATTAAATTATTTAAACAAATCAGTTTCTAAATTTAATTAAATTAACCAGTAACTTATTTAATTTGATCGAACAGTTAAATGTTATTAAAATAATTATTATATTCAGTAAAATGACACAGTATGCAATAGATGTCTATGTGAATGTTCTGAGAAATGCTGTATAACTTCGTCTATATCATTGTCTATATCGTCACTTTGAACAATCATGGAAACTAAATCACATATCAAAAATGCTCCTAATGTTGCTTCTTCATGATTATCTTGAATGTCAATATTAATTATATGAACCGGGCGATGTCCTAACTTGTTATCCCTGTTTTCCAAGCACTCCAAAACAACGTCATAAACTCTCTCCTCAACAGTTACAATTATGTCAAAAAGCTCGGTTGCATCCTGAAATCTTTCAGGTTTCGATTTAATCCGACGATTACGCTCAAGCATATTTAAAACCCCATTTTGGGTGTATAATGCTTTATCTCGTTTAGATAATTCATCAAACATGTGATCATATGTTGTTTCAAATGAGAAAATATTTGGTTCACTTTGACTAGGTCCCGGTAGTTTGACTTGAGATCCAATACCAAATGATTTAACAAGGTAACCTTTTTTGTTAAGAAAATGATGAGCTTCCATACTTCTGTTCTGATTACTAGAGCAAACAACAGCAATTTTAATATCAGACGACATTTCTCAATACACAAATTCACAAATCGCTAAGTGCCAAATTAGTTTACTAAATTCAAAAAGTGAAAACAATATATACAAACAGTTATATATTTAAACAATCATAATTTTA
>comp70872_c0_seq1
GCTCTTCATTATGCTCTCCATTGTTAAAGAAATAATCATCATAATCATTGATTACGTAATTTTCTAAAACTCCTTCAAGGTCTTCTACTCCCATTATATCAACTCCAAATTCATCAGGATTTATTCTTACTTCAGGATCGAAAATTATCATTTGTTGAATAATATTTCCATTGAGTTCATCATATATAAACAGTTCAGTTATTACTGACTTATCCATTGGACACTTATTAGATGTTTTCAACCATTCAGTAATACATGAATGACAATATTGGTGAATACAAGTTCCTGGTTGTCCAATAAAAGATGAACATTCAGATAAACAAATCGGACATTCGATTGATCCCATTTTCAATAAATAAATTGTGATATATTATTAATCAAACA
>comp70874_c0_seq1
AAATATGATCAAATATTTCAATGTTCTCGGCAAATTGGAGTTATTACATGACTTTTTTATTTCAGTCATCGTGATTGGATGAAAATTAGAATTTAAACGAAAGTTTCACAACCAACGATCAGCGTTCATAATAACCTATGATTCATTTATCAAAACTAACTTTGATAACTATTTTTGCCAGTTTCATTTCGGGTTTTCACATGCAATTCTCTGAATCAAGTAATTGTTATCCGGAAAATAACTATAAATACAACAGAAAAACTGGATTTTTCATGTGTAAATCATCAAGTGCCAACGATTGTTTAAATATGTGCACTCATGCAGGGTGTAATGAGTGGTCATTTCACAACACTCTCGATCCCTATGATAGATTTCCTCAAAATAATCATATTTGTCGATGTTTGAGGTTTCTCAACTCTTGTTATTACGGTGTAATGAACTTAAAGATGCGTCGCGAAAAATTTTTTGTTTAAATCTAACTTATCTCATGTCTATAAATTATTTAATAAATAATAGATTATGGAAAAAAAAA
>comp70957_c0_seq1
TTTTTTTTAACGTTTTGTAAGTATTTATTAATCAAATACCGCTTGTCAAAATATACATGTAATAAGTTCTTATTCATTCACACTGGAAGGATTTTTTAAAGGCAACCATTTCTTTGTGAGCCTTTGTTACGTGGAACATAGGCCCATGTCCTGGAATTATCACGTCAGCCATATTTACTATAATTCGCCTAGATTTCATTTGTAAATTTTCATCGCTACTTTGTTCTATCCAAAGATTGGCATTATTAATATCCTTTTCGCTTTCAAATATATCACCAGAAATAACCACATTTCCGAGTTCAGGAACATTTTTAATTAGTATCGATACGTCATTTTCACTATGACCAGGAGTAGCGATTACTGAGACTTGTTCGTCTATTTCATATGGAATATTTAAGTCGAACCCATGAGTTATATACTTCCCATGTTGATTTATATCGAAGCCTACCAAATGCACTGCATTTGGAAATAAATTGAGATTTCCTACATGATCCGAATGACAATGAGTTCCAATTACGTAATCAATATCAGAAATTCTCGATAGCTTATGCTCTTCTAAAAAATTCAAAACTAAATCTTTATCCCATGCACTACCCGGATCCACTAAAATATTTTTAGGGCCTTTAATTAAAACGATAGAACAAAAAGCCTTGGAATGACCATCGCAAACTTCACTCATTCCATCTCTAAGAACAGTAACAGAGTAGGACTCTGGTAACATTTAGTACTAAAATATTTGATAAAATAGATAAAAGTTACGTTTAAAAAGTTTCAGTTACCTAAAACGAATAAACAAAACACGTCCCTTTTAGAATTTTCG
>comp70959_c0_seq1
GTTTAAAATAAGTAATTGAGGATTTGTTACTTAATTTGCTTGTTTAACTATTAACAAAAGAATCGAATTTAGCGTGTGATTGTCAATTGATTTTTCAGATTTAAAAAGTCTATACATGATTTTAAAAATATATTTTCATTAAGAAAATGACAGATAGAACATCGTTGGCAAAACGATTAATTAAAGATCTAGTAATACCAAAACCAGATGATTTAGGAGTTAATAATCGTGGAAAATTATCCAATAATGAAATATCGTCAGATGGTTATGTTATTGTCTCGTTTAGAAATCGAAAAAAAGCACAAATACAAACTGCAACGTTTTCAGATGTTTCGAAAAATTCATCAGAAGCTATGAATATTTTGAAGAATCAAACCAATTCAATAAATCAAACGTGTAAAACGGAAGAACAAAATAATATGCCGGATGAAGATAGTTTCTATGGAGAAGCGTTTTGGATTGGATCGGAAGATGAAGAAGAAGGTGAAGGACAAGACGAATTGAAAGGAAATAACAACAATAATAATAATATTAACAACAATAATAATTGTAATAATAACAACAATACTGGAGTGAGCAATGCGACACCAACAGGAGCAGGAGGAGCAGCAGAGAGTGACAAATCCAGTCAGAATAATGATAATGAATCAATAAACAGTCACACACAACCACACAAACAGAAGATGTCGAGATTGACAGCGTTATCGAAGGGATTGTTGACAACAGATTCGAATTCAGTAAAGAAGGCCACTGGAAAACACAAAAGCTACTTCGGTGACAGCAGAGCTGTTTATTACGGTGGCGGAGAGGATGGGCGGAAAATGTTACGCTGCAGAGAATGCGGCAAACATTACCGGAACGACTACAGTCTCAGACATCACATCTGTTTACGACGCAAAGAAGTTTGGAAAAAAGGAGATGTTCCTAAGGAACTAGTCGATGGACAATTGATTTATTTCTGTCCGACTTGCTCGAAACCATTCAGATGGATGGGAAATTTGACTCGTCATTTCTATGTGCACACAGGCCAAAGATTTTTCAAGTGCGATATTTGTGACAAGGAATTTTTCTCAGCCTATCAAGTACGCCGCCATATGAACTCGCACACCGGGATGCGCTACAAATGTAGGATTTGCGATAAACCGTTTACATGTGTGTACGCGTGCACCTGGCATATGCGGCAACACACTACAGACTTGAACAATCCTATTTCAGAGTCGGTGCTCTCCATTCCAATCACCTCATCGTCTTCATCCAGCGAAACGTTGGCTTCCAAGATGATCGCCTCTGTGCCTTCTAACAATAATACCATCTCTACTAACATTAAAAAGTCTACTTCTTCTGCAAAACCAGAAAATACGGAAAAAATTTGAAAAATCCGCGCCTTATTCGGATTGTACAGCTTCAATAAAAAAGCAACATAATTGCCCAATAATTTGTTGCTTATTCTTTCCATTAATATTTGCTCATTAACCTTTATGTTTCATTATAGAAAATTTTAATATATATATATA
>comp70967_c0_seq1
ATGAATGATTTTACCAAATTTCTTGACTTTTTAAAGAATTCTTTCAATCAATATCATTGAAATTGTTCATCATTCTGTAAAATACATGTTTGTTCCCTCGTATTAGAATCCATAAATACTCTCTCAATATTCATCGTTATCATTCAATAATTATGAAAACTTTTCTCATTGTTGTATTTGCATTGCTTTTTATTTATGCAGAATGTCGATCTAGAAGAAGATTAACTAATTTCCAGAAGCGAGCATTGAATGCGGAATGTCAAAAAGAGCTTGATAACTTGAATGCTGGTTATAGCAAAGCTGGTGATAAAATCGATACCGATTGTGATGCTGCATTTAAGAAAATAAATGATGATTATGCCGCAGCATTCAAAAGTATCGAATCAAAATGTGGTGCGGATTTGGATAAAATGACAAAAGAATGTTTTGAAGAAATAATGAAAGTTGATGATTCATTTTCTAAAGAAATAGATAAACTTGATTCAACCTGTGATGCAGAATTTCTTAAAACCGTTAAAGATAGTGCCACAGCTAGAAAGAAATTGTTGGCAGAATGTTCAAGTTCTCGTTAAATGAAAAATGTTTAATAAAATTTTGATTCTTTCAAAAAAAAA
>comp71058_c0_seq1
ATTTTCTGTTGCAGAATTACTTGATGACTCCCAACGTAAGTTTCCACCGATAATTCAATCACTAATAAATAAGTCATCTGTCGACAATGTTGATATTATGAAAAAGCAAACTCTTTCAAATCGTTATAATGATGATGTAATGAGGATATTGACAAAAGATACAATTCAACCGATATCAACAGTTATGCAAAGAATTCCAATAAATCGACCCCTGCCAATTTCTCATCAGTTCAATTTATCACCGATTTTCAGTGGTCATCATTCACAAATTTCATCAGGAACAGATATTTGTAATCCATTATGGGCTAATAATTATCGACGATTACCTCTATTTCACAGATTTATCGGTCATGATCATCAACATCAGCCGTTCATTTTCCCCGGATTTCGCAAACCAAAACGTATTAGAACAGCGTTCTCTCCATCTCAGTTGATGAGACTTGAGGACGCATTTGAAAAAAATCACTATGTTGTTGGATTAGAGAGAAAGAAATTAGCAGCTTCATTAAATTTAACAGAAACTCAGGTAAAAGTCTGGTTTCAAAACCGTCGAACAAAATACAAAAGAGGAAAATCTGAAACAGATGAGAACGATGTAATCAATGTAGATATGGAAGATTCAACAATAGACAACGATATGAAAG
>comp71067_c0_seq1
AGAAATAAATTTTCACAAAGATCACTCATGCTTGCAATACTTACAACAGCATTAGTTATTTTAATTAATTTGAACAACATTTATGGAACAAGCTCAGATGAAAAAATGCTTAATTATATTCAGAATTATTGTTACGAAACTTGTTTTGATGTTCCATGTAAACTTCAATGTATTTATGAATTGACCTCAAAGCAAACACAACCGAAGCGATCATATTTCTTAAGACTAGGAAGATCTATGAAACGATCACAGTTTTTAAAGTTGGGTCAAGAACCAATTAAAAGATCTCAATTCTTGAGACTTGGTTAAATGAATATAAATGAGAAAATAGTAAAAACAATTCACTATATTATTATTATTTTGTTTTTTGTTAAATAAATACATTGAATAAATTGAAAAACATCTAAAGTTGAAAAAAAAAAA
>comp71076_c0_seq1
AATCTATATAAAATTTATATGACATGGGAATATCTTGTATTGCAGTGATAGGAAAAGACAATTACCCACTATTAATTAATACGAATAGTGAAGCTGATTCTTTATTTATTCAATATAATATTCATTCAGCATTGGATGTAGTTCAAGAAAAATTTGCTAAATTTGCGAGCACAGATGCAAAAGAGATGTTTCTTGGATTATTATATCCCACTGAGGATCATCGTATTTATGGATATATAACAAATACAAAAGTTAAATTAATTATCATGGTTGAAGTTAATTCTTCTGTGTTAATTCGTGACAGCGAAATTCATGAAATATTTCGTAAATTGCACGCAGCTTATGTGGAATTGTTATTTTGCCCATTTTACACTTTAAACACTCCAATAAAATCTCTCAGATTCAACAGGATTGTAAATGAGTTGATGCATTCCAATGAGAAATGGTAAAAGTATTTATTTTGTTTTTGAAAAATTTGGTTCAATAAGTTGAATAAAAAAACACTTCGAAAAAAAAAA
>comp71101_c0_seq1
GGATGTCGTGAAAATAACATTGGATTAGATTGGATTATTACATAAATATTCTTGTACAATAAGACCACTTTTATTAAATTGTTGATGAACCATTTAGAGACATCTAGTGTAGTATTTCTATTAATATTTCTCTTGACTGGTATAAATTCCCAACAGACTCCTATTCAATGTAATGATTTCAATGCATATATTATCGATTATTTTTTCAACAAAATTATATCAAATTTGGAGAATAAATCATTTTCCGATTACTACAGTTCATCGATGAATCTTACAAATTTGACAACAAAGAATTTGAATGAAATTAAAAGAGTTTGCCCTGTTATTTTCAAGAAAAACAATTTTTCAGAACATAACGAAAATGTAACGATTTCACTTTGTTTAAAAGGAACAAATATTTCGTTAAACGGGAATATGATGTATCGTTTTTGGAAACATATTCATGGTCCTGATTTTGTTGATATTCTCATTAGATCTATTGACTTTTCAGTAAATATCTCTTTGAATTTTGAAAAAAAACAAGTGCTCGTTGAAAATGTGTTGATTACTATTAGTGAACCTTTACAAATAGATATTGAAGGATCTGGTTTTATTGCCAAATGGAAATCCTGGATTATCTGGGTTCTAAACAGCACTATCATTCCATTGCTCATAGAAGGATTCAGCAAAGATTTAAAATTACTTTTTCAAACAAAAATCAACGATTTAATAACTGTGTTTAACACTTTGATTCGATCGTATAATCTTCTGGAATTCTTAGACTGAATTCCTTTCAATTGAGTTGATAAAATCTAAACTGACATAATTTATGGATTTTCGCAACGATTTTCTTAAATAAAAAATGAATTTTTTTATACTAAAAAAAAA
>comp71115_c0_seq1
TTTTTTTTTATTTGTACTCCAAGAGTTTTATTAAAATTTGAAAAATATTTTTATCAGAACATTTTAGTTATTTTTTATTTTGTCCTATACTACTTTTTTGATAATGAGTGAACTTTTTAAAAAAGCTATCGCAGTTGCTGTCCCTTTTTGCGGTAGTCTTCCAACTCAGCTTTTTATGAAAAAAGAAATTTCTGGATGGTACAAAACAATTAAAAAACCATGTTTTACTCCTCCAAATTATGTATTTGGTCCTGTATGGACTGCACTTTATGCATCAATGGGTTATTCCTCTTATATTTTGTGGAAAGAAGGTGGCGGATTCAATGAAAGTACAATGTTACCTTTTGCTCTCTATGGGTCACAATTAATATTTAATTGGATGTGGTCATATGTTTTCTTTAAATACCACCAAATTGGATGGGCTTCGGTGAATCTAAATATTCTTTACGTAAACGTGATTGCATGTGTATTTACATTTCGTTCAATCAGTGTGAAAGCATCTAATTTGTTACTTCCATATCTTGCCTGGATAACCTTAGCTGGTGCATTGAATTTTAGAATATGGATGCTAAATAAAAATATTTCGTCTGCATCAGAATAATATTGATATTAATTTTAATAATCAATTTTATATTTTAATGACTTTTTTGTAATAGAATATTTAGAATTGAAAAAAAAAAA
>comp71182_c0_seq1
GTAATTTGTGTATGCAATCGCAACAGTTATATAACTTTTATCTATTTCATCAAAGCCGAGTTTTTCCAATGTTTTAGCGTCATAGTAATCCGAATGTGATAAAACAACTCCGCCTAATAACATTTCAAAACAAAGAACACCAGCTGCATAGTAGTCTGATAGAAAAGTTTGTCTAGTTAACTTTTCATTCTTAAAGAGATGTTCTAAAGAATACTTTCGTTTTACATCAAATATTTTCTTCATGTTTAAGGATAACTGATAACGAATAGTTGTTTCTGGATCTAAATAAGCAATATTGCCCGATCTTTTGAATTCAAAATCAAAATCTTCAACATTTTTTTTCATGGAACTAATGTCATTTATAATATGCAAAGCTGACCGTTTATCAACCCATTGAAATCTCTGGGCAGCTCCTAAATCACTTAATTTTGAATGTCCATTAGTTGCTATGAGAATATTATCAGATTTAATATCGGCATGAACAATATGTCGATCAGCTAGAAAATGTAGTGCACTCAATATCTCAAATAAATACAAAAAAACAAAATCATGATAATTTATTTTGGTGGTTGAACTGGCCAATTTTGATAAAGATTCAATTACATTGACTCCTGTTATAAATCCTTTACAAATCCTGCGTGTATTAACACGAAAAACCGTTTTAATAAAATTCGAAAGCGTACAAGTACAGTATTCAAGAAATATCCAAAACGAGTTCTTATTTAAATCCTGAAACGCTGCAAATAAACGGGTCATAAATGGACAATCATTGGCGCTTAATAAAACATTTCTTTCCATAAAGATTTTCCATAAAGAAAGCAAATGTGTATATTCGGTTTTATTTTCTGGAACTATGTTTTTAATTGC
>comp71208_c0_seq1
CGAAAATTTCTCTCAATATATTAAGCAGAAATTCAAAGATAATTAAGAAGACATTTTCATTTTTAGGCATTCAATTTTAAAATGGCAGAAGAAGGCTCTCAATCAGGTGGAAAACGAGCACAACGTGCTACTTCAAATGTTTTTGGAATGTTTCCTCAGAATCAGATCCAAGAATTTAAAGAGGCTTTCACTATGATTGACCAAAATAGAGATGGATTTATTGATATTGAAGATCTGAAAGATATGTACGCTTCTTTAGGTCGTACTCCAAGTGATAAAGAATTACAAGAAATGTTAAGTGAATCACCAGGACCATTGAATTTTACCATGTTTATTAATTTATTTGGAGAAAAATTATCAGGCTCGGATCCCGAAGAGTCTTTAAGGAATGCCTTTAAAATGTTTGATTCCGAAAACAAAGGATTCTTAGCAGAAGAATATATTAAAGATTTATTAGAAAATATGGGAGATAATTTTACCGCTGAAGAAATACGACAAACATGGAAAGAAGCACCACTTACCGGTGGAAAATTAGATTATGAAGCCTTTGTAAGACAAATTAAGCGAGGTAAAGATGACGAATAAAGATTAAGAAGAAAAGAAATCAATAATAATAATAATAATGCTTTAGTTAATTTTAAATTTTATTCAAAAATAAAACTCAATTTTAGTGTAACAATATTTTAGTTGTATTATTTTTTTCTGTTATTTTTTAATACATTAAAAAATTGGTATTTTGTGAAAGGAAAATAAACAATATTTCGTTCCGGTCCTTTTACGTTTATGTTTAAATTTAATTGTTGATCGTGAATTTATTTTCTGATTGTGATTTTCGGATAATTGACTAATAAAGAATAAATAGATTTGAATTGTTGTGAAATATAATTTCCGGAATGCCAAAAAAAAAAA
>comp71257_c0_seq1
TATATAAAATTTATATGGTTATAAACGGTATTAAAGAACTCTCATTTTATGCCTCTTTTGGTTGGGGCCTGCTTCAAACGAAATTAGGATTTCGAGATGTTTACAACAGAATAACAGAAAAATTAGTACTAGGCTCTTTACCAATTGAATCAAAATGGGATGCTACTCAAAAATCTGAAAATATTAAAGGAATATTGGCTTTGGTGGAAAACTTTGAATTGAAAAAATTTGCAATGTCAATGGACAAAGCGAAATTAAGAAATATTCTTTATATGCATTTGCCAGTGAAAGATTTTTTTTATTCTCCTTCATTAGATCAGATCAAGACAGGTATTGGATTTATTGAAAATTGCCCAGGAACTGTGTATGTCCATTGTAAAGCTGGACGGTCAAGATCTGCAGTAGTAGTAGTTTGTTATATAATGAAATCCATGAATATGAACCCAGATGAAGCGATAAATTTTGTGAAAGATCGGAGACCAGTTATTCATTTAACCAGAGAACATCGCAAATTTATCGATCAATATTTCACTTATATAAACTCTAAGACATCATGAATATTCAAAAAGAATAAATACACTTGTTTAGAATTGAAAAAAA
>comp71307_c0_seq1
TTTTTTTTTTGCAAACTATAATTATTTATTAATTAAATGTCTACGATCTCTTCAAGAATTTTTCCAATTCAATTTTGTTTGTACGATAAGCTTTTCGACAAGCTTTCTTAAATTCTTTTTCTGTTTTGAAAATACAGCTTAATTTTCCGCATTCTACTCTGCCATTTACACACAAACAACTACCGCATTCGGTTTCGAATTGGAATCCGTTTCTTCCATTATGGAAACAATAATTTGCTTCTTGAATTTTTTTACAACTCGTTGTGGGTCCTTGCAACATTGGAGAGTTTGCTGTTGACTCCTTCATGATTCCAATTGCAGCAATAAAACAAATCAATTGCAAATTCATTATTCAGTGATTGATAATTCTGTTGTTTGAATACACGCACTTATATAGTAATTTTGCAGACCAGTTTCCGTCAATTATGTGCG
>comp71398_c0_seq1
TAATGAAAACATAATATCGGTTTATCTTTATCTGATAACCATAATTTCAATATTTTCCAGGAAACAATACAACAAAAAATTGAAACTGTCACCAACTTTTAAATTTTTTACCATAGAAACTAATATTACAAAACCAATACAATCGAATTTATTAAAGTAAATAAACAAAAAATCCAAGTTTATCGTTATAACATTTCAAATGACGAATAATTGATTAAATATATACATATTAATCACTGAAATCTGGAATGTCACTGTATGAAAATCCTGGATACTTTTTGTAAGCATATACCGCTATTCTTACATAATAAGCACCAGGTATGAACATTATAAGACCCAATGTTAAAACTGGCCACGTTCTGTCGTTATATTCAACAGATATCATATATCCGCATAGTAATAATGACCCGATAGTAATTAAAATCGAGCCCAATGTAAATAATATCACTGCAAGGCAAATGGCTTTTTTTGGAAATTTTCTTACTATTATTTTCCTGTCTTCCGGCAATCGTGAGTATTCGTAAGAAGAATTAATTATACGACTCATTCTGTTACGATTATCCATATAATTAAGCTTTAAATATATACATGAAAATTAATTCCTTTAAATTTATGTTAAAGATCTAAATATTAAA
>comp71472_c0_seq1
AACTTTTTAATAGAGTACATTTTTAATACAAAATTGATTGGTCTAAGTTTATCCAATAAATATCATCAATCATATTTATTTAGAGATAAATTAATAATCTTATTTTCAGAGTTTTCGCAAAAAGAAAAAAATGATTCATAACAAGTGGCATGAAGTGTGGTTATGTGGTTTCATGCTGCTGACAGTTCTTAAAATGGTATCACTATCTCCTTCCGCAATGCAGCAAGTTGAAGCACTTCAAAAACAAATGCTATTTTGTTCTGATAACATTCTTAACCAAATTAGTGAACTAGAAATCGAACCGAGAGATGCATGTTATAAATGCGAAGATGATCTCCGTGCCGAATGTAACAATGTTTGTCGTAAAGAAAATCTTAAAAATGAGTGTACAAATGAATGCTGGAAATCATGGAAATATGGACGATTTTCTTGTCGAAGCAATTTAAAATGATTTTTCTTAAAAAAATAGAAAACTATATTTATTGTGAAGTTAAATGAATGAATTGAAGTTTATAAAATAACATTTAAATAAAAATTATTACAGTACAAAAAAAA
>comp71476_c0_seq1
ATGCATACAAATTTGCCCAGTATAAAAGAATCGCAGTAAGCTGTAGTAAATATTCACAATCGAACTGGTTAAATCAATCATGAAATTTCAACTTTCTTTATTAAGTGTTATTTTTGTAATTGCTTTATCTGCCGTTTCTGCCAAAGATTTGGACTGTATGCATTGTGATCTTGATAAATGTCCACCAGCGGGAGCTTGTAATGCTGGATTAGTTCGAGACAAATGTGGATGTTGTGAAGTTTGTGGATTGGAAGAAGGACAATTATGTAGTGATTATTCCATGAAAAACAACAAAATATGGCATGGATTTTGTGGAAATAATATGGAATGTGTTAAAAGAAGCGATATCGATTCTTTGAAATACGAATCTCAAAGCGTTTGTGTTTGCCAAATTAAGGGATTAATATGCGGTAGCGATGGAATTACTTACACACCTTGTCAGTTTGCTGCAGCTGAAATGAAATTAAAAATCACTCAAAAGCATGATGGTCCTTGCCAAACTCGCCCCAAAGTCATTAGTGCTAGTAATGATGTAAATGTTATTCAAGGATCTAAACACACAATTATGTGTGAAGTACAAGGATTCCCACTTCCAACTGTTCAATGGTTTTTTACAGCCCCCACTACCACCGAACCCCAATTATTGCCAGGTGATTCGGAAGAAATTAGTATCAGTGTTCGAGGTGGACCAGAAAAGATGCGTGTCACTACGTTCTTACAAATCACAGATTTCCAATTGAAACACGAAGGTACTTACGAATGTCTCGCCAGTGGTGTCGATGGATTTGCTAGTAAAAAGATTACATTGATTCATCAAGGAAATCCAATTTTGGATTTATAATCAAATCATCAACTTATTGATCTTATTTTTCTTAAATTGTTTTGTTGATTAGATTTTGAAAATTGAATTGATAAATAAATTTTCAAAAACAAAAAAAAAA
>comp71534_c0_seq1
TATATAAAATTTATATGATGAATCGGGAACTAAATGACTTGCAACAAATTTATCAAAAAGCATTTCAAAACTCAATCGAATCTATTGATAAAGACTTTCTCAGAAAGATGCAAGCTGATCAATATCGGTGTTCGATAAAGTGTTGCGAGAATTTCGATATGACCAGTGAAGACGTCCAAAATTGTTTGTCAAAATGCAGTCAACCTGTTGCAAAAGCTCAATCTTTTATTGAAAATGAGATAAATACATTCCAGAATCGATTGCAACGATGCATGCTGGATTGTGCTGATAAACAGAAAGATAAAATGTCTTCATCTCCAACTGAAAGTGAAATACAAATTGCTGAGAAAGAAGTTAGTCGGTGTGCCAGAAGTTGCGTTGATTCTCATCTCGATAGTAGTCTACCGAAATTAATGCAGAGAATTCGATCGAAATTGAAAGAAAATTGAAATAAATTCTTTTAAAAATAGGAATCGTTTTTCAGTGAAATAAAATTTAGTTTAAAAAAA
>comp71591_c0_seq1
TTTTTATTTTTTTCGAAAAAAAAAACATTTTCTCAGATAGAAATGATAAATCAAAAAGAATTGGCAAATATGAGAAGTTCTTACACGAGAAGAGTATCGATGATTTCTTTAACGAAACCAATTTCAACAAATTCCGATGAACTACCAAATAAAATAAGAAAAATGTCTCAGTTTTTTAATATAGAAAAATTGTCGGATTCATTTTGGAATGATGATGAAAAAGAGAACTTTTTGCGTTTATTTGAAGAACATGAAAATATTTTAATGGAAAATCGTCGATATCAATCGTTTATTGATGACTTGATACATAAATACGAAAACGAAAAACAACGACTATCATTCCGTCGATATTTCAATTATAAAAACATGATTCAGTGTGTTGTTACTCATTTGAAAATTTCCAATGTTGCCGGAGAAATTTGCAATCAAGCGAGATTGAAAGAAGTGACAAGTAAAGCGGATAAGATTTATAAAAAATTATCAAATCAAGAAAGAGTGGAATACAAAAATGAAATGGTAATTCAAATCAATTTGCTAAAACAACAAACATCTAATCTTGTGCATGCTATAGAACAGTTAGAAAGAGATTATGAAAATATAAGAAGATATTCTTTTATTAGAAAATACAAACTTATGAAAATGATAATCAAAAAA
>comp71593_c0_seq1
TTTTTTTTTTTAATTATAAACTTTCTAAACAATTTGTGTAAACAAAATGTCTCATACAATCTTATTAGTTCAACCATCGGCTAAGAAGATGGAAACTCGCACCTGGTCGGATTACGAAACTGTTAACCAGTGCTTAGAAGGAATTTGTAAAATATACGAAGAACATTTGAAACGTCAAAATCCTCAATCTCCCACTATAACTTACGACATAGCTCAACTGTTTGATTTTATTGATCAAATGGCTGATTTGAGCTGTTTAGTATTTTCTCACCAAAGTGGTACCTATGAACCGCATCCTAAAGACTGGATTAAGGAAAAAATTTATGTACTCTTGAGAAAACAGGCCGGTCAGTAGTCCTTATGTTGATGGGTTTTATTATGTAGTGTATGTTTATTTTAATACATATTTCTCAATTTGAAAAAAAAAAAA
>comp71653_c0_seq1
ACAAACAATTCTTAAATCATCTAAAACAACAATTTTGCATAAATAATGTTAAAAGAAATTCCGAAACTAATGATTATGACAATACAAAATTGGTTGGTTTGTGTGTTGTTTTTGTTGAGAGACTTCCGTTGGAAATTGATTTTGTTGACTGCAATTACATTTGTTTGGTTTGTTTCGACTTTCCACATCGACAACATTATATGATGAAAATATCGCTTCTACGGAAACTTCAGATTTTTCTGGTTTTTTTCCATTTACTAAACTTTTCAAATCTAAATTCAAAAGTCGACTTTGATTTGGATTTTGAGAAGTTGATTTTTGAGTTTTTCTCTTTTCTGTATTATTTTTTCTTTTTTTATAGTTAGTAATTCCTGAAATTTTTTAATTGAAAAATAAAAGAAAATATATTTATAAATGAATATAAAAATTCTGAAAATTCTAACATATATTATAATGAAAAAATTTAGAAATTCAATGTCATTGAAAGAAAGCTTGTTCAACATACGATAAGTAAA
>comp71715_c0_seq1
TTTTTTTTTAAAACACACAATAGTTTATTATCATTGCAGCTTTGTTAAACTTTATAATTAATTTAATGTCTTGCAAGAGTCTTTCGAGCACCCGATCCATGAGAATGATTTTTTGATCCATGACTGATTCCTGCACTTTCACTATTTCCTAGATTCTCTTCTTCATCCTCATCTTCATCATCTTCATCAAAACAATCTTCATCATCTTCATCATCTTCCTCATATTCTCCATTTTCTACTTCCACTTCACTTGTTTCTTTCTCAATTATTTGTTTTTCTTCAACTATCGTTACTTCACTATCTGCGTTTTTTGGTTTGTTATGATTAACTCCAGAATGCTTAGCATTATTATGGATCTGAGCTGGTCTACCTTGGACATAGAGTAATTGGAGAACAACTAAAACCACTGCTATGTATAAAATACTATGATAACTCATTAGGAAAATGTAGAATATGAGGAAGATGATGAAG
>comp71906_c0_seq1
ATTCTGAGATCGAGGATTTTCTTCATAAACTTCTCGATGATGGGATAGCATCATATTATTTTAGAATCAATGGGACATCTCATCATTTATATATCAGACACCCCAATACACTTCTAGATATGAAGAAAGCAATTTCATCGAAAACTGGTTTACCAATAAAATACTTTCAGTTCATGAATTCTTTTTCCGAAGAAAACCCATTAGATGGAAATAAATTTAATGATAATTTTTGTAATATTGAATTTGTAATGAGCTCTGATGAATTTATAATATTGAAATCTCTTGGAAAGGGAGCATTTGGTGAAGCTATGTTATGCCAAAGTAAATTTTCGGACAAAATATTTGCATTGAAGAAGCCTCTTGGTAAAAATAATAATCTTTTTAGAGAGATAAATATTCAATATTGGTTTAAAAATTCGAAAAAACTGTTCACCTACTCTGATTTATATTATATCGATGGAGTCATTGGTCTGGCAATGCCATTATTATCGGGAGGTTCTCTTTCTCTTTGTGTGAAA
>comp72001_c0_seq1
GGCTGTTGTTGGAAATGTAATGGTAATAACAGTAATCAGTTATTTTATGAAGGTGTCTGTTACAAATATTTTTTTAATAAATCTCTGCTTGTCAGATCTAATTTTGGCAATAACAAATATTCCAGTAAATATAATAAATGATAACTGGAGTGAAACATGGGTTTTCGGATCATTTTTATGTCGTATAATACCTTTTATTCAAGGAACTGGTGTTTCTTTAATTGCATTTACACAAGTTATATTATCAACTGATCGTTTTGTTGTTGTATTTTACCCATTAAAAGCAAGAATATCGAAAAAAGTTGCAATTAGTATTATATCATCGGTTTGGTTTATAGCAATTTGCAGTAGTTCTCCTTTAATATTTACATCGAAATTAATGGAAAACGACACGGTTTGTAAAGAAACATGGAGTCCAATCAAAAATCAAATCTACACAATCTCTTTGTTAATCTTTCAATATTTCATTCCTGTTGGATGCATGATAATTTTCTATAGTTGTATTGTTTATAAAATGTGGTTTCGCCACGTTCCTGGAATTTATTCACAACAACAATGTATTCAAAGAATTAAATCAAAAGAAAAGCTTTTGAAAATGGTAATAACAATATCCTTTTTATATACACTTTCACAACTTCCGCGTCATGTAATCTATTTATGTTCTCTTGCAAATGAATCATCAATACAATTCTGGCAAAACAAAAGAATATTATGGGTCTCTGTAATTCTTTTATCAGCATCATCCAGTTGCTATAATCCAATTATTTATTTTTGGATGAACACGACTTATCGTAAATTATTAAGGAGAATATTTAGAGTAAGAAGAAGAAATTTCAGCAGCACTGTTAACCGATGTGATGGAAGCCAATTCCGATCAGACAATATTAATGTTTCATGTTCTCGAAAAGATAATAAAAGATTATATCGAATCAATTGAATTTTCTATGACAGTAAATTATGCATTTTCCCGATTTAAATTATATTTATAAAA
>comp72069_c0_seq1
TTTTTTATCGAACGAAATTTATTTTATTTGTCCACAATCGGTAATCACAACAGGATCATTTGGAGATCCACTTTTCGATCCAACTGATTCCATTTTTTTGCAAACATTTAATCCTTCAATCACATGTCCAAATACAACATGTTTCCCATCGAGCCAATCTGTTTTATTTAAACAAATGAAAAACTGCGATCCGTTTGTATTAGGTCCACTATTGGCCATAGAAACAACACCTGCTGCATCGTGTCTTAAAATAAAATTTTCATCATCGAATTTCATTCCATAAATTGATTTTCCCCCGGTTCCGTCACCCATAGTAAAATCTCCACCTTGACACATAAAGCCGGGAATGATTCTGTGGAATTTTGAACCTTTAAAACCAAATCCTTTGGAGTGGGTGCATAAACTGATAAAATTTTCACAAGTTCTTGGAACAACATCCTTTCGTAATTGAATAACTATTTTACCGATTGGTTGATTTCGAATGGAAATATCAAAATAAATTTGTGGCAGTTCAGTAGAGTTTGATCCACTAATAGATTTTCCTACATCAGCTTGCATTTCAATTTGTTTCTTATCAAATTCCTCTTCTGATGCTTTACCACTAAATACTTTTAACCAATTTTCATCAGACCAAACCGGCTTGCTCATTCCTTCCTTAATTCTCATCGGTCTTGCTATATTAACTCGGATAGTTTTTCCACACAATTCTCCATCGTTCATGTTGTCAATTGCAGCTGATGCGTCTTCAACCAGTTCATATTCTATAAAACCAAAACCTCGGTGCTTTTGAGTTGAATAGTCAATAGGGATAGAAATATTAATTATGTCACCGAATTTGATAAAATTATTTTGAAGAATTTCGTCATTAACTTCATCAGCTAAACCACCAATATATAAAATTCTTTTATTAATTGGGTTGTAACTTCCAGGTGGTATGAATAAATCATCAGACATTATTTAAATTATTTAAATTTAAAATATCGAAATAAAACACCGCG
>comp72276_c0_seq1
AAATAGTTTACAAAATCTTGTTCTTATATCTAAAGGTAAACCAACATCAGAATCCACTGACTATTATCCAGCCTCTAATGCGATTGACGGCAACTATGCAACTTTTTCTCATACTCAACCTACTGGGCTACCAGGATATTGGGAAATCGACTTGCAACGAGAATATCGAATTAGCGTTATTACTTTGGTTCAACGACCAGATTGTTGTCACGAAAGAATAGTCAATGCGGTGATAGAGCTACTATCAAGCTCAAATAAAGTTACCTATCAATGTGGAGCCATAACTGACTCAAAATTGATGTATACTTTTTCTTGTCGAAATGAATACGCATCAAAAATTCGTGTAAGACAAACACGAAATGAAGTATTACACATAGCGGAATTCGAAGTTTATACTGAATCAGATTCTGATTCTAACGTTTCAAGAAAAGGAAATAGTAATATCCATGTTGCTGTCAATTCGAAATTTTTCCGAGTGTTGATTAAAGCTAACAATCCTGATGGTTTTCATGGAAAATAACCGATTTTATTGATTAGTTTTTGTTTGATTGATTGAAACAAATAAATAAATTTTGAATATAAAAAAA
>comp72377_c0_seq1
TTTTTTTTGTAACTAATCTATATAAATTTAAATTCAAATTTTAATTTCCTCCGGAATTTTTAAGTTCGATATCAAAATGGCCTATCATTCTGAATTCACTGGAATTAATAATTCTATATGTAATATGGCTTTATTACCATTAAAAACAAAATTTAGAGGTCCTGCACCAACACAAATGGATCAGAATGCTCAAGATATAGTCGATGAGTCTATATATTTATTTAAATCTTTAGTATTTTTCAAAAATTTTGAAATACAATCAGATTCTGATCGAGTGCTAATGTACTTGGTTCTTTATATTATTGAATGCTTAAAATTATTACAAAAATGTAATAATCGCTTACAAGGAGAAAAGGAGCTAACTGCACTTGGAATTGCAAATTTCAATATGCCTGGTGATCCTGGATTTCCTCAAGAACTTTCAAATTTTTATTTAAAACCAAAAGACAATAATGAACGCGAAAAATTGAGATCTTACATGCAGCAATTACGACAAGAAATGTCTGCTAGAATTATAGATAAAGTATTCACTGGCACTGCTAGTGATCCACCTTCTAAGTGGTGGATGTGCTTCTCAAAAAAGAAATTTCTTGATAAATCTCTTAGTACTCCTGGAAGATTTTGAATGAGAAATTAACATTTGAATTTTCTAATTTCTTAATTAATTCCACAAAAAGTATAATAACTAAAATATATTTTCAATTTTATAATAAAAT
>comp72650_c0_seq1
TGATGGTGGTAATATTTGACTGATATGTCAACACATCATTCTACGATCAATGCAAAATCAATTAACTATAAATGCAATACGAAATAAGATGAAACATAAATATGAACATTTTCCATTTATTTTTCTTAATTGCATTTTTTGCAATTGTGGGTCAATTATGTTTGGCGGAGAATTTAATTAACAACGAGAAAGAAAATGATTCTGATTTGGAATCAGAAAAGAAAGAATTAAATGAAGACGCGAATAAAAATGAAGAAAAATATTATTATTATACTACACGATCATGGCAGCCACGAAGAACTACTACACGATCATGGCGGCCACGTACAACGAGAAATTATATCGGTAATCGAATTTTGAGACTGGAACGACAAATGCGGAATATCCTTTCACGAGTTAATTCTTTACAACGATTGGTCAATAATATAAACAAAAGAAATAATGGATCTTTGTTGAATCATTTACGAAGATTGTTACAAAGATACCTCGATAGAATTAATGTGACCACGAGAAGATATTGTCGTAATGCAAGAGAAAATATTGGACTTTGTCGATTAGCTGGTGATATTAGATCAATAATCAATAATATTTATCGATTAATTTAACAATACTTGGTTGTTCAATTTCATTTAAATAAATGATTTAACATTTAAAAAAAAA
>comp72721_c0_seq1
AAACAATTTAATCTTAATTCAATAAGATAATATAAAATGTCTCAAATCAATAAGCAGAAATATTATGGATTCGGAATTGCATTCATATCGATCGGATCAGTTCTATTGTATTATGGATTGGGATATGTTGTTTATGGATTCACACTATATATTGAGATTATTGTTGGAATATTAATGATATTAACTGGCGTAATGAGTATATGTAGCTATAAACGACCTATAAAATCGATATTGATTGGAAATATTGTTACTGATGTTCTGGCGTGTATTACTAATATTTTAGTCACTATTTTTCTATTAAGATTGTATTTCTTATTATCTTATCAGATTTTGCCTTTGATTTATGCTATATATTTAATTGTAATTTCTATTGGGCTATGTTATCATTCCGTTATACTTGGTTTAGAATTGAGAATTGTTAATGTAAACAATAATTAAATTTACATTTTATTAATGAAAATAAAGTCTACTTTTACAAGAAAATATTTATAACAATTAAAAAAATCAACCATTTCTCTAGAAATCAAATCAAATAACTTTTAAAGGTATTTTTTGAAAATTGAAATAA
>comp72988_c0_seq1
GTAAATCTTAAAAATGTGCAGACATAGTCAAAAAAAATTTCTAAATCTATATTTTAATCTTTTAATAAAGCATGCCATGAAGATCTAGCTACTCTCGGATTTGCTACCATATCTGCCCAATGTTTCGATCCAGATAATGATTTACTGTCTCTACCAATAACGATTCTACCTAGACATTTAGTGATTCCTAATATAGTCTTTTGCATAACTTTAAATAATAAATAAACATAAGGAGCCTTAACCGGTTTTAAATGAAATGTGAAGGTTTCAGCAAAATATGGATCACGGGTATCGAATTTTACTGTGGTACGTTTAGTAGTAATGAGTTTGTCTTTATGAAACATAGAAATGATAACAAAAATTGGAGGATATTTGTTTTTCTTTTTAAAATTCAAACGTTTTACTTCCAAAACGGTAGCTTTTAGTAAATGTTCAGTTGGAAAATGTCTTAGTACAACACAAATCTCACCATTACCATCATCGCAATCGATTGGAGCTTGGAGAGGAATTTTCTTTTCACAAGGCAATTCTTGATATTCTTCAGTAGTCAATGACGCCATTTCGAATTTAACTATACCTAACATGTTGTCAGACGCTCCAGTAGCATCATGATCAAATACTTCAAAATAAATAATAGTATTATTCAATTCAGCTTTAGCGATTTTGAAATGGAACTTTTTTGAAAATGTAGGATTGTTCGTTTTGTGTTGGATTTTCGTTTTTCTTGGTTTTAAATTCCACGATTCAGGTTCTATTCTCACTTTAACATAGGAATCTATGTCAGTTTCAGAAAGAGAAACCAAACCGAAAATCTGCATCACATTTACAACTAAAATATTGTTATCAAACATATAGTCCACTGAAAAACTTAAATCTCCGAATTTCGAGGGTTTATATTCCTCATTTTCCTCTTCAAAATGCAATTCATTGATTTTTGTGTATCGTTTTTTCAGTGCTGACTTGGAATTTCTTATTGTTTGTATTCGTTTCATAAGACATAGTAGAAACAAAAACAAAATAAATAAACAAATTCCAGCGATAAATCCTTTATTTTTCGTTATTGCAATTAATGGACTAAACAAATTCGTTGAATTAGAATGATTTAATGTGAAATTTGCTTTCAATCTCATAATAATTTTTTGTAAAAA
>comp73004_c0_seq1
GTTAAATTCAATTTCAAAAATTACAGACTGTCACATGAACAACATGAATAAAATAACACATTATGTTCGGGTCAACATAACGACCTATGACTACGAATTATCGTCCGACATTCATGTGCATTATTAGCATAAATAGATTTGTTTCTCGATTTCAACAATTCTGATAATGAATTCAAGTGTGATTTTAAAATTTTTAGTTTTCTTTATATTCATCACCACAATAACCGCAAAAAATGTTATTCACTATGTAGATTGTGGATCAATTAAAGGATCAATTAAATCTCTCTCGATAAATCCATGTGACAATGAGCCTTGTGTTATACAAAGAGGTAAAAATTCCACCATTTCAATTGAGTTTGTAGCAAAGGAAGATTGTAAATCTGGAAAAGCAATTGTCCACGCTGTAAAAGATCACATACCGATTCCATACCCATTACCAAATTCGGATTTGTGTACATTTGTTACTCCATCTTGTCCAATTAAATCAGGGTCAACATATACGTATGCCTATACTCTTTTCATAAAATCGTCCTATCCATCGATTCGACTCAATTTGAGATGGGAACTACAAGATACGGAAAATCAGGATTTAGTTTGCATTCTCTTTCCAATTGCAGTGATCTGATCAAATAATTTTAATTGATTAATATTCACATTTTATAATTGTTATTTGTCTTTATTAATATGAACTGTTATTATAATTATTATTATTATAATTATTATTATTATTATTATTAT
>comp73112_c0_seq1
TTTCGATATCAAACTCAAAATACAATGGATGATGCTTTTATTAGAGCTTATTGTCAAATTGACAAAGATGGATCTGGAACAATCACAGCTGATGAATTGCGTGTCTATATGAAGGAAAATAATTATCAAGATGATTTTGTTACAAAATGGCTGAGATTATTCGATAAAGATAATACGGGAAAAATTACATTGGAAGAATTTTGCGAAACTTTGGGATTAGAGGTTTCTGATTTTATTGATAAAAGAACAGCTTTGAAAGAAAGTGCTGATAATAATCTATATGAAGGAGTTATTATCTTGTCTTCTTCAATGATTCAACCTCACGAAGGAGTAGTAATTCAAATTATTCGTAAAGCTAGAAATCTTTATCCAGATTCATATAAAGAACAATCGGCTTACATCAAACAAAATTTAGATCTAGTTCTTGAAACAACATGGCATTCTATAATAACAAAAGGACAATATTGGGCTTTTTATTCATGTGAACCCGAATGCAGTATCGCTGTTAAAATAGAAAACATGATCTATTTACTATGGCGTACTCCTTGATTTGATTGATAAATGATTTCAGCAACGCTTATTTAGTAATATTCAAATGCTTTATTACAAAAAAATTAAAATAAAATTCCAAATTTCATTCTTATTCAATTAACTTATATAATACTTCCAGCATTAAAAAATCATAAAAATAGTTAATTTTATTTTCTGTATTGGATTAAGATTTTGTAAATTTAGATTTGG
>comp73126_c0_seq1
TTTTAATACTTTTATTGCAAATAAATTTTAAAATATTTGTTATAGATGTCTAAAAATAAAGATGAAGTAAAAGTTTATGTTGGAGATCTTCCAAAAGATGCTAATGAAAAAGAAATAGAAAAAGCGTTTAAGGATTTTGGCCCTATAAAATCGGTATGGGTAGCAAGAAACCCAGCTGGATTTGCTTTTGTAATGTTTGATGATTACAGAGACGCTGAAGATGCCGTTAAAGAATTGGATGGATCAGTAATATGCGGAGTTCGTGTTCGCGTAGAAATGAGTCATGGTCGCTCACGTCCAAAACCTTGGGCAAGTCAAAGTAGAAACACTCGTTATGAAAATTTAGGTGAAAACAGTTATAAAAGGAATTCATCACACCGGCGAAATAGAAGTCGATCAATATCTCGAAGTAGTTGATAGCAAAAACAATTTGTAAACTTCATGAATTTGTATTTATAATAAACATTCTGTTTCTTCAAAAAAAAAA
>comp73325_c0_seq1
ATCATATGTTACTGTTATGCGTCATTACAAATGGCAAGCTTATTATCTTACTATCTTATTAGCTTCTAATTATAAATTGAAAGCTTATTAGTTGAAATGAAGTTAATTCACAAAACGTTTATGACCAAATTAAGCATTTAAATATTGAAGAGTAAACGTAATTTCACATAATTATGAAAACAGTGCTAATTTATCTACTTCTGCCATTTTTGTCCAAATCAGTTTTCTTAAATTTCGACAAAGTCTGTGACAATAACTCTTTTGATACAAGAACTGGATTCTTTTTGTGTAATGTTATATCAGCAAGACATTGTTTGAATCTTTGTGCTTCTGCTGAATGTTATGAATGGTCATTCTACAATTATGTTGATCCATTTGACGAAGCATTGCGATCAAACCATGTTTGCCGGTGCTTAAGATATTTAAATACATGCTACTATGCTTTAATGACTCGGAAATTACGAAATTTAAAATTTGTTTAAAAATAAATTCGGTCTTATTGAATGAAATATTGTAATCAGATAATTTTTAATTATAATAAATTTAGAAACATTAA
>comp73447_c0_seq1
TTTTTATGTTTTAGCAGTTTATTTAGTTGTAAACTTTAGTAATGATATTAAAGTCCAACTGGTATAATTGATATTTAAATATTCAAATTGACTAAGATTTCAAAAACGTCTGTAAAATTATGGTGCAAATGAAATTATATTCCTATTATCTTAGTTCTGCTTCATATCGAGTAAGAATAGCATTGGCACTAAAAAATCTTTCTTATGAAACTGTTCCTATAGACTTATATAAAGGAAAAGGAGAACAATTTATTGAGAGTTATGGTGACGTTAATCCGTTGCATCAAGTACCGACTCTTGAAATTGATGGTGAAACTTTCACTCAGTCGATTAGTATTATTGAATATCTGGATGAAGTATATACAAATGGTCCAAAGTTTTTACCTAATAGTCCGTCACAGAGAGCTAGAATTCGTCAAATTTGTGAAATCATTAACTCCGGTATTCAACCTTTACAAAACGTGAGAGTTTTAAGAGTTATTCCAAATGAAAAACCAGAATGGGCCAAAAAAGTTATAACAGATGGATTTAGAGCCTTAGAATCGATATTATCTAAAACATCAAAATCATATTGTTTTGGCAATGATATAACTATGGCAGACATATTTTTAGTTCCTCAAGTATATAATGCAAGACGATTCAAAGTAAACATGGACGAATTTCCAAACATCGATAGAATTTATAAAAAATTATGTCTCGATGAAGCATTTGAAAAAGCAGCACCTTACAATCAACCTGATTGTCCGAAAGAAGAAACAGCAAAAAAATTTTTAAAATTTTACCCGTTTTTATTTGAAAACTAAATCATTCTCATTTAACTATTTAATAACTATTAGCAATGCTTAATGATATTAAATATTTAATGATTTGAAAAAAAAA
>comp73644_c0_seq1
ATGGAGGGAAAGTCATAATACCCAGGGCTGTCAAAAAAAGATGAAGGCGGATGAAGAGGCAAAAGAAGTTTCAAAAAAAAAATTTTTATTTATTAAGTAGAAATTAAATTTCTGCGATACATTGTCATAATAAATGTGTATTATAAAAATTAAATTTGACAAATAACATAAATTTGATTGTCATGAACGAAATATTGTTAATTTAAATTTCTTTAAAACTTCAAAGTAAGATCATTTTGCTAATTTTTCTTCTAATTGAGTTATATCATATTTATCTCTATATTTTTCTATTTCTGTCATCAGATCTTGTTTCATTTCTTCCAATGCTTGTTTCTCTTTCTTTACCCATTCTAATTTTGTTGAGCTATTTTCTAATTGCATTTCTAAATATCTTTTCTCCTCTTCATAATTTGTCGTTCGATCTTTCATTGTTTGTTTGATATCTGAAATCAATTTCTCTAAATGACAATTTTTTTTCTCTAGATCTGGTAAAATTGTTTGAAATTCAGAAACATTTTTAATTAACTTTTCACTACAATCTTGAAATTTTTCCAAACACAAGTTTTCTTTTTCTTTTTCATTTTCAATTTCTCGATTTTCCAGAATATTTTTATCATCCATTTGTTATATCTAAAACATATAAATTTTAT
>comp73889_c0_seq1
TTTTAATGTTTGATTTAGAAAATTTTGACGGTAAAAATATTTATGTGTTGACACCAGGGCTTCCTGGCTGGGGATTAATGGATTACTTTTATTGGGACACTTTTACTTTTGATGATCACTGGACCAAGGAAATGAATGTTAAATTGATTTTCGTTGAACCAGGCCCAATGAGTTCTTACCACGATCGAGCCTGTGAAATATTTGCACAGTTAAGAGGTCAGTTAACTGATTTCGGTCAAGAGCATTCTGAATATTATGGACATAATCGATTTGGAAGAGATTTTTGTCATAAGAAAATGTTACGAGATCATTGGTCAGAGGAAAATTCAATCAATTTCATTTGTCATTGTATTGGAATCAATACAATTAGATATTTGCAATATCTTTTAGCTCAAGACTATTGGCGAATAGGAACAAATGAAAAATGGATAAAATCAATTATAAGCATTAATGGCAATATAAATGGAAGTCAGTTTCTTCATTTTCTTGGTGTTGATTCAATAACTGGTATTAGTTCAAAAAATAAACTATTAAAAGCTACAAAAAAAGTTTTTAATGGAGTTGTATGGACAATAAATAAATTAAAAAATCTGACTGAAACTCAAAAACAAAGTGCAGTTGATTGGCATTTAGAACACTGGAATGTAAATACAAAAAATAAAAATTGGTTCAATCAAATGTTAACTGAATCTAATATATTCGCGAATACAGATAATCTTTTTTATGATTCAACAATACATGGGTCAACTCATTTAAATTCTTTTCTTCCTCAGAGTTATTCGTGTACATACTATTTATCTTTTTATGCAGTCGCAACTAAAATCCGTGATTCATTTCAAATATCTTATCAGCTTAATCCTATTTTATTTGTCCCGGCGTCTTATATATTACATACAAGATTTAACAGTGGTTTATTAAATTTAAATATTTACAAAACTCATGAGTGGTGTGATAACGATGGCGTTTATCCGGTAGCTTCTCAAAAGTTTCCTTTAAATTGCGATAGAAAAATGGAAATGGAAAATTTGAATTCATCAGTTTCTTTTCAAAAAGGGTACTGGTATTATGGAAACTTACAAAACGTTATAGGTTGCCTTTGTACAATTGATCATTTTAGTATGGTGTGGTGCCGAAAATTTTTGAAGACTGAAGCTTTTCAATTAACAGACAAGGAACAAAAAGATTTTTATTACAATTTGATTTGTAAATTAGTCACTTTAACTTAATATTTTATTTATGCTTTTGTATTGTGTTAAACAGTTTTTATATAACTGTACTTCACTAAAATTTTGACTTCTAGTTTAAAAGTTAAATTTCAAATTGTTAACCTTTTCAATACGATTTTCTTAAATGAA
>comp74228_c0_seq1
TAATTCATAATACCTCTGAAACAGTAATATGATATTGGTAAAATTTAAATAGTCGGAATGATTGTCAAAAATAGAATTTCTTTTTTGATTTTATTTATAAATTTATTAAATTCTTCTATTTGTAATGGGTTCATTTGGAAAAACGGCAGCAATATATGCATAATATTAGAATTAAATATACAAATGAAAATAAATGAATTAAATATCACAAATGAGATTAATGTTAGCGATAATAATTCGAGTCAATTGATCCTTCGTGGAACATGTGATGGTTCATCTGTACAAACTCTAACTTTAATTCATAATACCTCTGAAACACAATGGGAATTAACTTTCAAATTTAATAGTTCAAAGAAATCTTACTCTTTATCAGAATTAACGTACGATATACACACACTCTCCTCCAACGAATCAAATTTGCAATGGGTAGCCTCCCTCAATTACACTGTTGATTTACAACAATATTATACCTGTGCTAAAATTCAAAATTTTAAGTTTTTAAATTCCAGTGCAGTTTTAACAATAAAAACACTAAAATTTGAAGCATTTCGTAATAGTGCTTCCGATAAATTCGTCGGAACTGAAATGTCATGTGATACATTGGAATCGATTAATTATACAGTCCCTATAATTGTTGGAATTATTTTATTGATTGCACCTTTAATAATGATTGTGGCTTACATGAAGGAGCGCAGAGACGCTCTTTTGCAGCATTATGAAAGTATGAAATAATCGAGATCCATATTTTACTTTTGATTTGTGATTCTGATTTTCCTTAGTCTTATTTTTTTTTAATAAAATTTTTTATTAAAAAAAA
>comp74401_c0_seq1
GGTTTTCATTTTTCTTCATGTAATTTTTATTCGCTTTTACAATTAGGGGATATTTATAAAGGACTTGCTTTTGAAAAGAACAATTGTGGTGTAAGTGTTATTCGTAGTGGAGAAGCAATGGAGAAAGGTTTGAGGGATTGTTGTCGTTCGATAAGAATAGGGAAGATATTGATTCAAAGCGATGACGAAACAAAAACGGCTAATGTTTATTATGCCAAGTTTCCTCCAGGAATCGAAAAGCGGAAAGTCTTATTAATGTACCCCATAATGAGTTTCGGTAAAACTGTTATGAAAGCCATTGAAGTATTAAAAGAACACGGAGTTCCTACTCAAAATGTGACATTGCTCAATTTATTTTGTACGCCTACTGCGTTGAGATCGATTTATTCATTTTATCCCGATATAAATATTGTTACTTCGTCTGTTCATGCGACTGTGCCATCAAATTTCGGAGAGAAATACTTTGGTACCAGCTGATCTTGATTTCTTGATTTACCTCGAATCTTTTAATGTTTTATGATAATAAAAATTTGTAATGGTTTATACAAAATAAATGTTTTCTAATTTAAAAAAAAA
>comp74401_c0_seq2
GTTTGTTTAATCATCTTAAAGAAATTTCAAACTGATAGTATATAATTTGAATTTCATACTTTAAAAAATTAAAAGTGCTGTAATTGTAATGAATGTTCATCCCGACGTTGTCCCGTTAAATGGCAAATTAGAGATAACAGAAAAATTGAATGTACTATCAGAATTTTCTGATAAGATCACAGTATTAGAACAAACTGATCAAATTACTGCTATTCAAACTATATTAAGAGACCGGAATATATCAAGAAACGATTTTATTTTTAATGCCGATCGACTAATTCGGTTTGTTGTAGAAGAAGGTTTGAATACGTTACCATATACTGAAGTCGAAGTTTTTACTCCTTCTGGGGATATTTATAAAGGACTTGCTTTTGAAAAGAACAATTGTGGTGTAAGTGTTATTCGTAGTGGAGAAGCAATGGAGAAAGGTTTGAGGGATTGTTGTCGTTCGATAAGAATAGGGAAGATATTGATTCAAAGCGATGACGAAACAAAAACGGCTAATGTTTATTATGCCAAGTTTCCTCCAGGAATCGAAAAGCGGAAAGTCTTATTAATGTACCCCATAATGAGTTTCGGTAAAACTGTTATGAAAGCCATTGAAGTATTAAAAGAACACGGAGTTCCTACTCAAAATGTGACATTGCTCAATTTATTTTGTACGCCTACTGCGTTGAGATCGATTTATTCATTTTATCCCGATATAAATATTGTTACTTCGTCTGTTCATGCGACTGTGCCATCAAATTTCGGAGAGAAATACTTTGGTACCAGCTGATCTTGATTTCTTGATTTACCTCGAATCTTTTAATGTTTTATGATAATAAAAATTTGTAATGGTTTATACAAAATAAATGTTTTCTAATTTAAAAAAAAA
>comp74542_c0_seq1
TATAAAATTTATATGAATTTTCTTTTCAAAGTGCAATGGCTACACAACTGAAATTTGGAATTCATTCAATTCTTCATGACAGTTTAAAATCACCGCTTTACAAAAATGAAACATGTAAATTTGAAAAACAATTACAACATCAAAAATACGAATATTTAAACAACATTCATAGAGACAACTCGTTTGATGTAATCAAACTCCCTCCTGCTTATATGCAAATCTGGCAAGATCATTTATCTACCAATATTCCTCCAAATTCTAACGTATTGATTAATAATGGAACTGGAATCATTAATCCATTACTGCTGTTAGGACCTAAATATTCCAATGACAAATATAGCACTTCACTCGAGCTTTCTAATAACAATATTAAAGAATTTCGATGCAAAATTTGCGATAAAACATTTTTTGGAGCTCGACTTCTTAATCGACATTTGAAGTCTCATAGTAGTTTGAGGCGTTATTTATGTAATTACTGTTTTAAAGGTTTCAACGATACATTTGATTTGAAAAGGCATACAAGAACTCATACCGGAATCCGCCCTTATAAATGTAAACAATGCCCCAAGGCTTTCACTCAACGATGTTCATTGGAAAGTCATTTGAAAAAAGTCCATAATATTACTTTGCCGTATGGATTTAAAGAACGTCGAGAAAAATTATACATTTGCGAATTATGTGGTTTCAATACACCGAATATTGATGCTTGCTGCAATCATATGAAAGATCAGCATCCAAATAGTCAATTAACAAGCAGATTTCTTAGTAAAACCCAGAAAAAAATCGAAAAAAATAATGAATTTTGATTATTTATCTTCGTAACATTTATTATTTTATTTATTTTAAAGTGATTATAAATTGTATTGTAAATATTCAATAATAAATGTAATAAATCTCAAAAAAAA
>comp74903_c0_seq1
TTTATTCTAAAAAGCGTAATTTAAAATTATCAATAAAATCGGAATTCTTTTTACAATGGAATATTGGCTAATTTCGGTTCCACACCAGAAAAAAACTCAAGTTTATGACGTAGTGTTCGAAAAATTAGTCAAACAGAATAATCTTTGTGATCTATATAAATATTCTGTACCTCAGGATTTTAAAGTTGGCACTCTTGATGTTCTTGTTAGCCTGTCAGATGAGCTTGCTAAGCTTGATTCATTTTCTGAATCTATTACGCGTAAGATAGTTCAATACATGGGTGAAATACTAGAAGAACAAAAATCTCGCTTGGCTGATCACCTTAAAATAAATGAAGAACCATTGGAAAAATTTGTGGAAAAATACACTTGGGATGCTGCTAAATTTCCAACTAGATATACATTAGAACAAATTTTTAACAATCTCTCAGAGCATATGTCAAAAATTGAAAGCGGATTTAAATTAAAGACGCAAGCTTATAATCAACTTAAAGGTAGTTTACAAACCTTGGAACGTAAACAAATTGGAAGCTTATTAACAAGAAATATAGGAGAGTTGGTTAAAAAAGAACATTTTGTTTTGGATTCTGAATATCTTGTGACATTAGTAGTCGTGGTTGCGAAAAGTTATTACAATATGTGGCGTGCGAAGTATGAATCTTTGACTGAATGTGTTGTTCCTAGATCATCAGAATTAATATTTGAAGATAACGAGCATGGCTTATGGAATGTTACATTATTTAGAAGTATATCTGGTGATTTCATTGCAAAGGCTAAAGAACATAGATTTTTTGTTAGAGATTTTACATATAATGAAAGTGAAATTAGAGAAAGCAAAAATGAAATATCAAGACTGGAAAATGATAAAAGGAAACAATTTCAATTAACATTCCTATGGCTAAAAGTTAATTTTGTCGAAAGCTTTATTGGATTAATGCATGTTAAATCGCTGAGAGTATTTGTGGAATCAGTATTAAGATATGGTTTACCAGTTAATTTTCAGCTGATGATGATACACCCTTCGAAGAAAAACCATAAGAAGATTCGTGATATATTAAGTCAAACATTTAGTTATTTAGAAAATACTGCCATGATTCAAACAAATGAAGGCGATGATTTTCCGGGTCTCAATTTGTTAGCCGCAGCAGAATATTACCCATATGTTTATTATAGGCTGGATACCAATTTTTTAGATGCTCCGCATTAATTTTCGGATTCTAATTCAAATTAACATGATTTGCATAATATATACAATTGTTTTCGTGGAATAATCTTTATTATTTTGATTTTAAAATAAATATAGTATTTAGAAAAAAAAAA
>comp75043_c0_seq2
ATTTACTCAGTTGGATTATAAAGTTTTATTCCGGAATTTCAATGGAACAATCATCAAGACTGAGTTGGGCAGAATGGGCAAAAAATGTTAGAACCAATAATAAATTGAGCGCAGAACAGATGGCAGAAAAAACAGAGAAAGATAAAGAAACGAAACTATCAATTCCAATTTTAAGAGCTCGAGAAGAATGTAAACATTTGATGTTATCAGAATTAGATTTAAGATCCGACCAAGAAAAAATAGAAAATGGACAAAGAAAAATGCAAAACACTATGGTTCATCGATTAAAATCACATCGTTATTCGGTATATATTGATGAAAATGAAGACACAAGTTTTTTAGAGAATCAGATGTTTGTCATGTCAAGAACATGGGGAACAACAATAACGATTTTAGCACTGGCATTCAATGTTTACGTATTAATGAGTCCATACTGGTTTGTTATGGGTGACAAATATCATCCAACAAATGCTGGATTATTAACTATTTGCGGTAGTCATAATGATTCCTGTATAAATCTATATTCACATTGGATTGATATTCCAAATTGGACAAAACTGTTGTTTGGATTTATATGTTTGTCATCTTTAACAGGTTTAGTTGGATTGATTATCGCCATATTGGGCTGTATTCATAAACCGATTCGTAAACAAATGTACTATTATCACTCTTCTGGAGAGTTTTCAGTAATTGCATGTGCAATGATAACAGTTGGTCTGCTAATATTCTTCGTTTCTGATCGACGAACATTGAAATTCAACTCATTTGGGATGTCATTTTGGATGTATTTAACATGCGGATTTCTATATTTATTAGCCTTTATTTTATTAACAATCGATGAAATTTATTCAAGAATAACTGCTTATTTGATAAAGTCTCATTAACAATAACGAAGATTCATTGGCTATTTTTTTTATTTAATATTCTTTCATTCAACAAGTTGT
>comp75403_c0_seq1
GTCGAAATCTGATAGACATAATTTATATAATATAAAACGTTAATTAGATAATATTTTCAAGATATCTATAAAGAAAACGACTTTCATTTAACAAATCAGTTTTGATACAATTAATAGTTTTGAAGTAATTTATATTTTAATTTGCAAGAAATAATTTATTCTTTATTCATATTTATACAGTGTCAATCAGATTCCGCTAACTATGATACTTTTCAATTGGCTATTGCAACAGAACGACCGTTGATTGTTTTATTAACCACAATTCCATCGATTTCTTCTGTTACGGTTTCTGAACCATTTTCGACAATTTTTGTAGTTTTTACCCGTTTACCATTAACAATTCTAGTTGATGTTGAAGTAGACCGAAAATTTGAACCACCTGAAAAACCTTGATTAGCAAACATGCTAAATCCATCCATCATAGGTGACATATTGAACATTGAATGATGTCCAAAACCGAAAGGATTCATAAGGCTGATACCAAATGAGTTGGAAAAGGGAGAAACTAAATCATTCATATTATTTTCATGCATGCTTCTTGTATTCACAGTAGTCACATTGTAAGGTTGGGAGTTTCTATTAATTCTTGTTTGTCTATTATTTCTACGCATTCGACCACCAGATGAATGATCAAAAAACATTGGTCCACTAAACGGCGAAGAAATTCCAAAAATACTCTCAAAGGGATCTGATCCAAAAAACTCACGAAATATGTCATGAGGATCTCGGAAAGTAAAGATATCATGAAGATCAAATATATCGAAATTATTGTCATAGTTATGTGATGAACTTGGGCCATTGGAGTTACCATTTAATCCTTCATGACCATAAGTATCATATATTTTTCGTTTATTTTCATCAGATAAAACTTCATAAGCTTGACTGATGGATTTAAACATTTTTTCAGCTTCTACTTTGTTTTCTGGATTTTTATCTGGATGCCATATCAAAGCTAATTTTCTATATGACTTTTTAATTGTATTAATATCCGCATTTCTGGTGACATTTAGTATTTCATAGAAGCACTTCTGAGTCATTTCATATAAATTTTATATA
>comp75481_c0_seq1
GTTAAATTATTGTCATGGCAACTGGTGATGTTTCAGAATGTTTTTTGGTGTCTGCAAATGGCCAAATAGAATCAGCTGAATTTCCAGGTTTTGATTATATATGGTGTAGATATTGCTTTGAGTATGGAAAGGATTGGAATGTTGTAGCGGGTGTGGAAGAAGCACATACACAAACAGCTCTTAAAACTCCTGATGAGAGATCATTACATATCTTTAATTTTCCAATAGATATTACATTTAAATCATGTTATCCCTCTGGATGGCCACAGATCATTGTTTATGCGTATGGAGTTGATGTATTTGGCCAGGATGTAGTAAGAGGTTACGGGGCCTGCCACATACCGATGCAACCAGGAAAACATGTCAGAAAGATTGCCATGTTTGTTCCAGAATCTTCTCAAGGTTTAGCTAAATTTAATGCTTGGCTAATGGGCAAAAGACCAGAATTTGTCAATCCGAGAGTTGTAGCAACTGGAGAGAGCAGAGATGTTACAAAGGTACGAAGTCAAGGATTTGTTACTTTATCATTCAATGTGATTCTAAAAAATATGCGTAAACTTGGATACGAAGTCGTGTCACAAAATGCAATGAATTCTGTCGAATAATTATTTTCATTATTGATCGTTCTCTGTATTATTTTTACTATGAAATATAACACTTCTAATGTTTAAAAAAAAAAA
>comp75488_c0_seq1
AAGGAGTAATATTTTTAGAAAAATTTCATTTGTTTAAATTTTCATTTAAATTTTATAAATTAAATATTCAATTTTTTGCATAGTAACATGAGTAATCCTAACGATCCTCGAATAAAACAATTGAAAATTAAAACCGGTGTAGTAAAAAGAATTGCTAAAGAACAGAAAATGTATGAACAAGAAGTATCTGATCAAGGAGAAAGAATTAAAAAAATGATTGAAGAAAATCAAGATGAGTATGATATTAAGAAAGCTAAGGAAGTACTTGAAGATTCTCGTCAAATGGTTCCTGATTGTAAAACTAGATTAATGAATGCAGTTTATGATTTGGAACATATAATTCAGGACTGTGAATTTGATTTAGGCGAAGTAGAGGAATTCAAAGCTGCTAAGGCTCAATTGGAAGAAGTTATGTGAAAGAATTGGTCAGTGTTGTTAATAAAGAAATTCTGTTGAATTCGTCAGTTTGAATAAATAATTTATTAAATTAATTGGTGATTATGATACGAAATTCAAATGTGTATCAATTTTAGATTGATTTTCTAAATTAAATCATGGAAAATGTTTGTTTCAAGAAATTTCAGGATGCCTAATAACAGTTAATTGAAATTTTATAATTGATTGTTTTAGTTGTAAAATAGAAGTCTTAATTATTAAAAAAA
>comp75501_c0_seq1
ATTTGTTTGAAATAGAGAAACAAGATACAAATGAATTAGAGCAAGCCGAATTCATTTTATGCCAATAAACCCAGCCGTTTTCAAAATTATTTACCAATCAAAATCCAGCTGATAGAATATAAAAATAGTCGTTAGGAAATCACTTTGGTTATTTTTCATTGTTATTCGTATGTAAAAAAATATTACAAGGCTTTTACAGTTTCAATGACAATCTATAAAATTCAATTTTCATTTCTAAAAAAGCAGATAATTAGTTAGGAACATCGCTAAAAGGATTTAAATTTTGAGAATTGGATGCTTCACCGACTTCAACAGATTCAGAAGCATTTTCTTTCATTAACGGGACTGATTGTGCATGTGCTTGCATTATTTTGTTTCTACGGTACAAATAACTACTCCAATGAAGTAACATTTGATCTTCAATACTCTTACAGAAGTATAAATCAGCTAATTCTCGTCTAAATTCTGTATGTTGAAGTTGATCGAGCATATATAAACAATATGGATACTTAATATATTTAGCATATGTAGGTTCTTTCCAATATTGCAAATAAGCCAAATAATTAACCATTTCGGGTAATTTGAGGTAATCATTTTGCGCTAAATAGTTTAAATATATGGGATTAGCTAAACATTGTACAAATTCTAATTCAACTTGAAATCTAACCTTAGGGTCCTCGCTAACTTCTTTTAATGTTAACAACTCTGACATATAACTAAATTTTAAACTTAATTCTTAAAAATA
>comp76085_c0_seq1
GATGTTGGTATGGCGAAAAGTGTAAATTTATTCATCTTTTAAATAAAAAACCTCCATGTAAATTCTTCGGATCATCATCTGGATGCAGATTTGGAGATTCATGTCATTTTAGTCACGAAAGAACTCCATTCAAATCAGTTGAGAATTATGAAAATGGAATTACTGATGATATAAAAGAAGATTATAAAGAAAATTTGAATCCTAGTGAATTAACTGGAACAAATAACAATAATATGGAACAAAATTTGAATATTGGAACATCGAATATGGAATTAATAGTTAACAATAATCCAGTTTCTGAAGTGAGTATCGATTTTTCTGCGAAAGAATCAAATGTTTCAAACGAATTAGAAGTCCACTGTGGTTCGTGCAAAAGACTGCTAGATAAACAGAATAATGAAAGTTATTGCAACATTTTAAAAGATCACTATTTGGAAAGCTTTTTGGACAAAGAAGGTGATCATGTAAAATACGTTAAGTTTAAAGCTGCACTTGATCCTGGTCAAATGTATTGGTGCAAAACATGTATTTTAATATTTGAAAAACCGTGGTCACTATTTCAGCACATGGCAGACAAAGCAAAAGGGAACAAAGTTCAAAGATGGGAGAAGAAAATACATTTAGATTGGTTGGATACAGTAGCTGGTCTTATGGCAGGATATGATTTGGGTCTATTTAGTCTCGGAAAATTGCGAAATGATTTAAGAAATTTGTTAGCTGACCAGCATACTATAGAGGAAGAAATGGAGGCAGCCGCTGTAACAGCTGCCGCAATGATGCAATGGTTAAACCCTGCAACAATTGGTAACCCTTGGAGATTACAACAACGTGAAATGATGAGAAAAATAGAACAATTGAATAGACAAATGTATAGGAAAGGAGGACGAGGAGTCAATTGGGGCTTACTGACAAGTATGGGCACAAATAATTTTGTATTAGGACCTTCGACTGTACCAGGACAACTTTCAGGTAATGCAAATTCAATAGTGTCCAGAGGAATAATAAGCAATGTCACTAGCAATGGAGCCAGTTATAATAATCGTTTACCAATTGAAGCTAGTGGTGATTCTCCTGAAATATGTGGCTTACAAATTTTATCCAATGACACAGAAAATTCAGATCTCAATGAAAATATAGATTTCAATTTAAAAGTCGATTATAAAATAGAATTAGATGATAATAAAAATAATAGAACATCAAATTCTGGAATTACCGAAAAACATCATTCGCCCGAATTAGTAAAAAATGACTGGATAAATCAAGAGCATATTTCAGATCTTAAATCTCCACAGTGGGATGAATCATTTTCTTCTGTTTAAAATTTTAAATTGACTTTCAGACTTTATCTTGTGAAAAATGTAGTAAGAAATTGTTTTGTGGACTAAAGACCGAATTAAGGAATTGTGTTGAATAATTTTTTAAGCGCTGGCGCTTTAAATTTTATTCAAATTTTCCTTTTCTATTAGGTCATTGTGGTAAATATTTCATTCTTATTATTCTTATTATTAT
>comp76129_c0_seq1
TTTTTTTTTTCAACTAATCAAATTAATATATTATATTCACAGAAATAATGATAATGATAAAATCGATATTAAACCACAGCCAAATTTGTGTCGATAAAAAACTCGAAATATAAATAAACAAAAAGATAAGAAAACAATGAATGATAAGAAACATATCAATAGAGTGATGATTGTAATTCGGAACCTCCCACTTGGCTGGGAACATAAAGTGGTTTCTTTGCTGAGCCAGTTCCCACATAATAACTTGCTGGTGCGCGATAAGGAGTGCTTTTAGCAGTCATTTTACTGCGATTATCAATCTCTTGGATTTCTTCAAATAAGTGTTTATTCTTGAAATATTTGTCTCCGCAGAAAACAAGAGTCAAAAAGAAAACAGCTAAAATACCATAAAATATTACTAGGACGCCAAATCCAAATGAAAATCCCAGAAAATTAAAATCAGGCCGAACTAACCACGCTCTATCTTCTGATAAAATACCAAATGTTATAAGACCAACAGACATAAAAACTACAGCTCCAACTTGACAAGCAAGAGCAATTGTTGATTCAGCAATCGGATTTCCGTATAATGTAAAATATAAGATTACACATATCATAGTAACACATTGTAATATAAATCCAACAGATACAAGAACTTGTACTGCTATAAGCCAATAAGGATTTATAAATATCCATAATCCTTTAAAATACATAACTTCCTTATATAACCAAAAACAACCAGAAAATCTATTATTTTTTAGATCATTAGGATGTATATAATTATTAAGACAAACCGACCAGATACCCATGCGAACAAAACTAATATATGCAGTATCAAATGAAACTAACCAAAATGGACTTGAAAAACAAATAACATAAAATATAAAAGAAAGGAAAACACAAACAATTGCCCCAACTAAAGGCATATCAATAACAGAAATAGAATTTCCTAATTTCACCATTTGAATATTTGAAGGAAGATATTTATTTACAATTACCTTGA
>comp76178_c0_seq1
ATTTTTTTGTAAATATTTTATTCGGAAATTTTTCAAAAATGAAAATTTCAGTATCTATTGTTTTCATTGTATGTTTATATTTTGATATTATCTCAGCTCAATCGGGACCAGGAATTTGGGAAGGATATAAACAATATGTGACAATTTACAATGTGAAATACTCTGCAGATGAGTCAAGGGACATTAAAATCGGAACTGGACAGAACTGTATTTTATGCTCTATACAAAAAGCAGTGAATAAAAATTCAAAGCCATCATTTAAGTGTAAAGCGCCAATGATATATTACATTAGTGGGAAAGAAAACAAATTAACATTTTGTTGAAAAATAATATTTGGAGCATTTTAAAAAAAAAA
>comp76235_c0_seq1
TTGATAAAAATGTTTGAATTTTGTCCTTTAAATTTACAAAAAATCAATATTTCTATGGTTTCAAAATTTTCAATAATAAATTAAGTGAAATAATGAAATTAAAAATAAAATCAACTAATCATTATTATTGATACAATCCCGAAAATTACAGATAAAGCTTGGAATACTATTCCAATTAAACCAATAATGAATTCAACATATAAAACATAAGTTTGCCATAATATAAAAAATAAATATCCTACAATCAAAACCAAACTCATAACAAATGATATAATTACATACATTGAAATTTCAGATAAATTTCCATACTGTCCCAAACGTATTCTGATGATATCCAATATCATTATCACAAATAACAATACTAATTCAGCGCACACAATACCATATTTATAGATTAAATACTCAGCTTTATAAATATAACAAAATATTTCAGTAACATAATAGAAAGCGAGAAATATTTTATTCAGGTTTAATAATATATGAAAAGTCATGAAGGACTTTGAAAATCTTCCCCGTATGACAAATTTAGACGAATCCATTATAAAATTTCAAAAATAATGTGACTATATTTATCTTAGAAACGGAATATTTAAA
>comp76241_c0_seq1
ATCAGATATATCTTATTAATAATTTAAAGGATATTACATTATGACAAGTTTTGAAAAAAATGATTTAGGTACTCCTGGAATTCCACCACCATCAGGTCCAGTAAATAAAAGATTACAACAAACTCAAGCTCAAGTTGATGAAGTAGTTGATATTATGCGAGTGAATGTTGATAAAGTTTTGGAGCGTGATCATAAATTGTCAGAATTAGATAATAGAGCTGATGCTTTACAAGCTGGTGCATCGCAATTTGAAGCTAGTGCTGGTAAATTAAAACGGAAATTTTGGTGGAGAAATTGCAAAATGATGCTAATTATGTCTGGAGTTTTCGCAATTATTTTGCTGATTGTAATCGTTTATTTCGTCACAAACAATAAAAGCAATGGAGCAAATTCAAAATATATTAGTCCAACTTCAACCCAGTCTAGTTTACCTGAGGTAATAAGAACTCCAACCTCAAAAAATGTCAGCACCAATTCATCAAGTCGCATAAAATAATCAAATACGATTTTAGGAATATGTTAAAAAAAAGAGGAAAAATTTTAACAGAATAACTCAGCATTTTTCTCTATCATATTATTTTGTCTCATTATTATTTAATTAGATTGTGTATTCAATTTAATTTGTTCTTTAAAAAAA
>comp76470_c0_seq1
TTTACACACAGATTTTAATACAAACATTTCACAATAAATTTTTGATAACCAATAGAATATTTCTCCATTATTAACTTAACTTTACTAGTTTTTTAAAAATATTTCTGTATGTTTTAAAAAATCATAAATAGTTGCCAACATTTATAATAATTGATTTATTATGGACATCATTTTGATTAACGTTCGATACTTGTTGTTGGAAAATTAAAAAAAAGGATTTAAATCTCTAAAATCGATAAAATATGCACAACAAACAAGATATGTATGACATTTCATCCACACACATTCCTATGTCATTTCAGAGTACTCCATCTGACAATCAAAGTATGATTGGAATGATCCCAAGCGGAACTATGTCCGGTGCCGGTTATGTAACAATTCCAGCTCCTCGACATCCTAGTCTAAATCAACAGATTGTAATGAGAGACTTTTCTCAACCTCCAATGGGCCAACCATTTGATAAGTGCCCTATAATTTGTAGTTTATTTGCTCTTTTATGTTGCCCAATAACCTATTGCTGTTCGTTGCCAGCACTTATCCTTTCAGTGTGTAGTTATACTGATTATAGGGTTCATGATATGCAACGTTTCCGTAAGAAAAGCGACTGTGCAAGAAGACTAATTATCACAGCTTGTGTAGTTGGATTAGTTATAGTCACTGGATGGTCTCTAATGACATACCTCTATCGGCGCAATATTCTAGAATTTCTGCGTCAACTTATTTCTGTAAATCGAGGAAAAGGTAAACGATAGTGAATGTAAAATAGTCAATTTTATTACTCCTTTATATTTTGATTTGAATAAAATAAAAAGCAAATTTTTGAAAACACGTTTAGAAATAATGTTTTGTGAAGTATTATCTACTGACAACTGATTTTTCAGTTCCAAATTCAGTAATGATGAAAATGTTTGAGTTAATAATTGTTCTTATTTTTTTCATATGGATCATGTGTTGTTGCTTAATAAAACCTTTTTAATTATTCTTTGGCAAAATAGTCTTTGTAAATCTGATAATTTGCTTGCAATTCTCTTTACTCCATTTTTTAAAATCTACATTGAATTATATTTTTTATATAATTATGGGAATCGAACTTCAGCAAACTATGTTTATAATTTATTTGAATAAATTTGAAAGTCTTATATCTAAAAAAAA
>comp76470_c0_seq2
TTTACACACAGATTTTAATACAAACATTTCACAATAAATTTTTGATAACCAATAGAATATTTCTCCATTATTAACTTAACTTTACTAGTTTTTTAAAAATATTTCTGTATGTTTTAAAAAATCATAAATAGTTGCCAACATTTATAATAATTGATTTATTATGGACATCATTTTGATTAACGTTCGATACTTGTTGTTGGAAAATTAAAAAAAAGGATTTAAATCTCTAAAATCGATAAAATATGCACAACAAACAAGATATGTATGACATTTCATCCACACACATTCCTATGTCATTTCAGAGTACTCCATCTGACAATCAAAGTATGATTGGAATGATCCCAAGCGGAACTATGTCCGGTGCCGGTTATGTAACAATTCCAGCTCCTCGACATCCTAGTCTAAATCAACAGATTGTAATGAGAGACTTTTCTCAACCTCCAATGGGCCAACCATTTGATAAGTGCCCTATAATTTGTAGTTTATTTGCTCTTTTATGTTGCCCAATAACCTATTGCTGTTCGTTGCCAGCACTTATCCTTTCAGTGTGTAGTTATACTGATTATAGGGTTCATGATATGCAACGTTTCCGTAAGAAAAGCGACTGTGCAAGAAGACTAATTATCACAGCTTGTGTAGTTGGATTAGTTATAGTCACTGGATGGTCTCTAATGACATACCTCTATCGGCGCAATATTCTAGAATTTCTGCGTCAACTTATTTCTGTAAATCGAGGAAAAGGTAAACGATAGTGAATGTAAAATAGTCAATTTTATTACTCCTTTATATTTTGATTTGAATAAAATAAAAAGCAAATTTTTGAAAACACGTTTAGAAATAATGTTTTGTGAAGTATTATCTACTGACAACTGTAAGTAGTAAATTTAAGCGATTTTACTGATTTATTTTGAAGGATTTTTCAGTTCCAAATTCAGTAATGATGAAAATGTTTGAGTTAATAATTGTTCTTATTTTTTTCATATGGATCATGTGTTGTTGCTTAATAAAACCTTTTTAATTATTCTTTGGCAAAATAGTCTTTGTAAATCTGATAATTTGCTTGCAATTCTCTTTACTCCATTTTTTAAAATCTACATTGAATTATATTTTTTATATAATTATGGGAATCGAACTTCAGCAAACTATGTTTATAATTTATTTGAATAAATTTGAAAGTCTTATATCTAAAAAAAA
>comp76563_c0_seq1
ATTTAATTTAACGTTTATAAGCTTTAGCAATATTTCTAACAAATAAATTTGCAAATAATGCCAATTTACGTTAATTCACAAAGGAAATCGTTCATTCCTGATGCTTACAAGCGAATTTCCGGATTTCAAAAATTTCGAACAACTCCCTATTATGAAAGAAGGAAATCATCACCTTACATTCAGGATAAAGAAATCTATGAGAATCATTTGGAATTTGCTAGTGATTCAACTGCTCAAAACCATAAAGATAGAGATTCTTTGTCAAAAATGAAAAGAGTTAAATGTTTTATAAAAAGAAATACCAAATCATTAAGACTTTCTAAAAGTAAAATCAATAACCCCTTGGAAAAACTGAAAGAACCACCCGATAGAATTTCATATGTAAATCGACTTTGGAATAAAGAAAAACCAAAAAATAACCAAGAAAACGTTTTAAGAAGACAAAGTGAACGTAAACATGACAACAATTCACCAAAAACCAAACCAACACGGTACACCATTTCTTACAGATATCCAAGTTACAGAAAAGAAAGCAGTCTAAAAAATAACGTACCAGAAGATAATTTAGCTCTTATATGTCAATTATTACTTATCAGATCTATAAGTCCGAAAGGCCATAGAAATTCTGATTTAACAGACCAATTTGACATTAAAATGGATGAAAATTTTTTCCAATTTTATCCATTTGTTTTCAAATACCTTTATCAAAAAGAACAAGAAATCAAGTTTAATAAAGATTATTTACTATCGAATGGCTTTACAGAACAATTTCGAAGTACATTAATAGACTGGCTAATAAAGGTGCAATTATATTCGAAATTGAGTACAGAAACATTACAAGTAGCTGTGGTCTTGATTGATATGTTTACATCGATTTGTTTGGTTAGAAAATCCTATTATCAATTAGTTGGAATATCTGCATTATTAATAGCTTGTAAAGTGGTACAAAGATTTCATCCTCGTATTAAAGAATTTTGTTATCTGACCGAGGACTCTTACAAACCGTCCCATGTCGTACAAATGGAATGGATAATGCTCGACAAATTGAATTTCTTCGTGAACATTCCAATTCCCAATCATTTTTGTCATAGAGGTCTGTTAGCATGTGTCGAAATTATGGATACGAATTTGATAGAATTATTTTGTACCTTCATGTTTGACTTGATAATGCTTCATCCAGCAAGTCCGGGAATCCGATCATCGTGCAAATCAGCTGCTGCTATATTTATGGCGAGATTTATTTTATATCCAGAATATCCACCTTGGACAAAAGTGCTTCAGCATTACACCTTGTACAGAGATGATCAATTGAAAGACTGTGTACTATTATACATGGAAATGATGGTCAATATTTACCAACAATCAAAATACCATTTTAAGGCAGTTTTGGAAAAATATTCAGTAAGTGTGAAAAAATCAATCGCAAACAATAAAATTCTTGTTGAATTTATAACGAATTCGAATTCTAAACAAAACATTATTAATTATTTTGAAAGATTACAATGAAAATGATTTAATTTGGTTTTTGAGTCGAGTCACGAGTTTTAATATTCTTTATGGTTTAATGGTTCCTATTAGTAATGCAG
>comp76594_c0_seq1
AGTCTTCATTAATATATTACTACTTTAACTGAAAATTTATCCATTTTTCTAATCCTGATTGTTTTTTTATAAATTTCTTCTGATTTATTTTCAATGGAACAAATAAATGAAAATGATAAATCAACTGAATCTATACCAACAAATGAATATCAAAAATCCGAGGAAATGAAAGTTCTACACATCGCTTTTGATAATCTTACTGGAGTTCTCAAAAAAAGAATTTTAGAAGATGAACATTTGAAACATATGGCTTTACCAATTTATTCAACTTTTCGATTTGAACCGCGATATCGACCATTAGAAACAACAGTGGTATTTCAAGTGAAAGACTACTCATTAAGTCACAAAGATGTTCGATATGCCACTGAAACAACTTTGGCAAGAGCTAATCAGAAATGGGGAAGACATACGATAAAAATGATACAGTTTATACCTTATAGAATTCAAATATTTTGGATTCACGATTTACAAAATCGTTGGATTATTCAATTGGACAGAGAAGCAGCTAAGCAATATTTGATTGAAA
>comp76724_c0_seq1
AAGAAATGAATATTTTTCTGCTTCACTGTGCAGATGGCAGCAAAATTCTCTGTATATGTTACTGTTTAAATTTTCAAAAAAAAAAATATGAACGGAATTTTGATTGATATTTCTTTAAATTCGACACAAATATTTTGGATTTTCTTATAAAAAAAACTACAGTAAAAAAAAAAACTACTGAAAATAAATAATGAAGACTATTTTGTTGATGTTTATATTTTTATCATTTAATATTTCTCAATTGTTGTCAATATCAAGAAAAAAAAGTATAATGGCACAACAAAGAGATTTGATAATGTTGAGAATATCTAATAGTACAATCTACAAAAAACACGAACGTCCAAGTGAAGGTTTTCAAACAGAAGTGTTAGTTTATATGAAGGTGTTGGCTATTAATTCTGTTAGTGTAACGAAAATGGAATATTCAACTGATATTTATCTTCGACAAGAATGGATCGATCCAAGATTAGCATGGATAAATAATCCTGATTTCCGTTCGTTTAATAGTAATATTGTGTCGCCATCGTTAAAGGATAATGTTTGGTTGCCGGATCTATTTTTTCGAAATGGAAAAGAAGGTTACGTTCATCAAATGACTCGTCCGAACTACTTAATGCGACTTCAACCGAATGGTAGAATTCTTTATAGTCAAAAGGTTACAATGAGGTTTTCATGTGAAATGAAACTCCAGACGTTTCCAATGGACAGTCAAGAGTGTTTAATGGATATAGGTAGTTATGGTTATACTCTTGATGAAGTGAAATTTACTTGGAGAAAAGAAGATCCTATGGTGATTTCGGCAGGACTTCAGATATCAGAATTTAATTCTCCAAATCAAGTTAGTACAATTGATTGTACTAATGAATCCAGCACATCAACAGGACGGTATACATGTTTGAAAGCAAAATTTCTATTACAAAGACAACTGGGTTCTTATTTAGTCAGTACTTTTGTTCCAAGTATACTAATTGTAATGGTTTCGTGGTTAAATTTTTGGATTAATGTCGATTCTGTTCCAGCTCGGGTCACTTTGGGTCTTGTAACGTTGCTAGGTATGTTAACTCAAGCGACTGGAATTTCTTCAACGTTACCTAGAGTTAGTTATATTAAAGCAATAGATATTTGGGTAATTGCGTGTATAATGTTTGTAATTGGGGCTCTTTTGGAATATGTCGTCGCCAGTATTCTTGCCAGAAAGAAGAAATCTAACGGCTGGGAAAAAGATGTCCGTGAAATAGTCAGACATGAATTAGCTCGTTGGTGCTCAGCCTGTCAAAGACAACAATTCTTTCATCTCCAAGAACAAAATACTCTAGACAGAAATAGATTGGAGTTTTGTTCAGAGCTAGAGTCTTTGCTAATTAATCACGCATTGGATGCTCATAAAGGAAAGAAAACCATAAAAACAACTCCAACAGAAGATTCTGATATTGACAGTTATAGCCGTTTTCTTTTCCCAGCCTGTTTTCTTTTATATAATTGTTTTTATTGGTTATATTACTTAGTATTAGTTCATTATGCTCAGATTAATTCCTAATAATTATTTCAGTGAATTCTTTTTCATAATTTTAGAGCATTGTAGAAGAAAATTTTCAAAAAATATGTAAATAAGTGGAAACTTTTTATTCGCAGATTTTAGATGATTTCACACTCGAATATTTTATTATTATTAATAATAAATAGTTATTTTATTTGAAAAAAAAAAA
>comp76753_c0_seq1
TATTTCTAGTGCACATAAATTAGTTTGAGTTAAATGGCAAATTCTAACCAGTGTGAAGAACAAAACTCTCATAAAAAGAAAGGATTTTTTGAATATTTTTGGCATAGGACAAAGTCAAACAATGAAAAGTGTCCATCGACACGATTTTTTCATCGGAAGAATCATAAAGAACTGAAATTTAATATGGTACAAAATAAAAATGTCCAGGGCACTGTACAATTTGCCAAAATAGCAAATAGTGAAGTTTGGATGAAAGTTGTCGATAATAGTATAATAGGAACTAAGTTAATTGATAATTGTGTAATATGTAATAACGAAGGAGCTATTTTAGTTTGCAATCCCTTTGATTTCACCCCGTCAATTGAACAAATGTCTACCGTAATTAATGGATTTGAAAATCCAGAAGAAATTGAGAAATCAGGTTTTCAAATAGTCACAGATGTTTTTGATTATTTAAATTCGGACGAAAATCAGATTCTAGGGAAATCAATTAGCGGAAATGGTGGAATAGCAATTTTAAATTGTAAAACCTTTATTTTGATAGGACAATGGAGTAAACTCGGTAATGATCCACTAAATTTACTTTACGAAATGAAAGTGTATCTTGAAAATCAAGGATTTTGATTAAATTTATTAGAAAAAATTTGCGTGGTTTATTTTATTTATGTGAAAATTATCAAATGTTATTCTTAAAAAAA
>comp76926_c0_seq1
AACGAAGTCAGATAAAATATTATGCATGACACAGACTCAACACATTATGATTATTAGTAATTTCGCATTACTCATCATGAACTTACCAAAATAAGCAGCCAATGAGATAGTAGAATCACAATAGTCTTATTTACAATAATGGAAAATTTAAATGACGACGGATTCTCGAGTGTATATCTCAAAAACATTATAAAATGTTCTTTTAGGAAATACCAATCCATAAAAAAAAGCAGGGGTAATCAAAATCTTCTTCAAACATTGATGATAACAAAAATAGTACACAAGGCGTCTATCTGGTTATCTAAACATGAAGACAGGGGTATTATCAAAGATTCAATCAAAAGGAAAATTGATGATGCATACTCAACAAATAATCAAGTTTCAAGAAAAATTTCAAAAACCAAAAATAGCGAACGGTCTATTTTAGTTAATCAGGGATTTAATTATAATTCAAATCATGATAAATTTGTGAAAAATACCCATTTATTTCATGAATCAACTAATGCCTTCAATTTTGAATTAATTGCTTTATAAATTTGTGGTTTGTATAAATTTATTACAGATTATTGATGATTATATTGTATTTTTACAAATACTAGTATTGATTTAATATATGTTATATTGTGTTAAAAAAAAA
>comp76952_c0_seq2
TTTTTTTTAAATTTAAATTCCATTTATTTTCAAATTAAGGTGCTATTACAAAACAATTTTTGTCCCAACTGGCAAATGATGTGCAAATTAATATAATAAATAAAATTCAATCAAATTTTACATTAATTAAAGTAGTCCACGATCCATAATGTCTTGAAGATCAATACAAATTCTATCCATAATTGTTTTAAAGGGTTCATTGTTTGATAAGCTTTTCGCTAAAAACTCTCTCGTAACAAGAAATTCTGCACAATTGATAATTTTACATTTAGATTTATCGGTCAGATGTCGATGGATGACTAATAGCAAAATTGATTTAGCTTTATTGAGATTTTCAAGCAGTAAATTTATCAGAATTGTATGGTTTCGACACCTTCTGGTTTTTATGATCAACTCACATATTTTGTAAAATACATCCCGAAAATCATTGGATTTTTCGATTTCTTCATCATTGAAAACATCATTGATAAAAAGTAAAGTAATTTTGATATTTAATTTAATCATATTTTTCATTTGTTTATTAGCCAGTTGGCGTGAATTTGTATAATGATACAATAATATGTGAACGTTATCGAATATTCTGTTAGTCGGTTCATTCATCAAAAATTTCACCAAATATTTCGATGAGAATTTACTAGCCAATTTCTTTTGACAACGTAGAACCATTGTTTGAGTAGCAATCAATTCATTTGACGATTCACTTGTTGATTCTTCATGGATAATTTTCGAATCCATATTTTATTTGATAAATTTTTTTTAAAAATGGAATGAAATTGAATAATTTTCGATTACTTCGTTACTATAGTAATTATTTCAAAAAATTTTTCATGTTGTTTACTATGATATCGATTAAATAATGAAACTCGAATATCATTGGTCAAAATTATATTTCACTTAAGACAGGGAAATTTCTAATCAGGTGAGTCGAAAATTTAACCGATTATGTCATTCCGTTGTCAATTATCCTTTAAAAGATTATTTTTGTAACTTTGCAAATTTCCGTAAATTAATATTCTTACTAATAAATATCAGAATATCCCAGACTAATTTATAATTCTTTTTCTAACAAAAAACGTGAAACAAACCGTTGCTATAGTAGTTTTTAATTATCAAATTAATTCTTGAAATAATGAGAATTCATGAAAAACATTTTTCTGATTTATATTATTAACCTTTTTTATTTAAATAAATTCAGAATTTTAATACATATTTATAAACCAATAAAAGGAAAAATTTGCTCCTTTGATTGTTGTAAACAATTTGAATAAAGAAATTTTTTATATGGA
>comp77175_c0_seq1
ATACTTCGATTTTTTAAAGTTAAAATTATTGTTCAAAAAGTAAAATTGCGATTTGGTATTTAATTTTAATAAAAGTTGTTTATATTTTCATTTTTTATGATATTTGAATTTGTCAAACTATTTTAAAAAATGGAAGAAAATCAAGGCTTAAGAACATTGGGTTCTCTTTTAACGCATCTTTTGAACAAAAACATTATTATTGTCGGAAAAGTTATCAAAGTTGAATCCGGTAAGATTCTTATAAAATCAACAGATAATCAAACAATCATTATTATTTCTAATGAAGAATGTCAAGTAGGGAATTTTATCGAAGCTGTAGGTATCTCAACTAGACAGGGTGTTGTTTCATCAACACTGGTTGTTCTTAATAATGAATTAATGGACGGCTTTGATGATAATAGTTACACTAAAAGTGTAGAAATTGCAGCGAAAAGTTCTGATCATTACATTCAAAATGATTTAGATTAATGATGTTGATTAATGATTATAGTAAATAAATTCATTTTGTAGTTTTAAAAAAAAA
>comp77219_c1_seq1
AAATATTCTCACAACACATTTACTGTTTCCTGCTGTCGAGAAAAGTCATGTAAATTTAATAAAATTCTGTCTTAGAAATAGAGTAAATATAGATTTTAAAAATGAGTCGGGACAAACCGTTATATTTATGGCAGCTAGAAATAAAAATTCCAAAATTATTGATCTAATATTGAAATATGGTGCTGAACTTAATAGTGTGGACTTCATGGGCAGAAATGCTTTATTTGAAGCAATAAATAAAAACCGTTCAGACGGAGTGAAAAAATTAATTACATACGGAATTTCATTAAATGAAAAAGATAAAAATGGAACAACTCCATTAATGTTTGCATGTATTCTCAACAGACATAAAATTGTTTCGATATTATTGGAAAATGGAGCAGATTTTTATTGCCGTAATGAAAATATCGATATTCTCGGATGTTGTAATTTTGATAAAAAAGAATCTTTAACCATTATAAAGTTATTAATAAAACATGGTTTCGATATTGATATGCTATCAAAGCTTATTCATTCAATAATTTACAAAATACTGAAATGTAAAAATTATCGAATAATACCAGAATTATTAGAAATTTTCAATAATGCTAATAAAAATATCAAAGATCAGACCGGTAATACCATTCTTCATCATCTGATCAAATTGAATTTCAATTTTCAATACAACTTATGGCAATCAATAATTAGAAAATTATTAGAAAAAGATTTCGATTTGGATGCTAAAAACAATGATGGAATGACAGCATTGCATTTGGCAGTGAAACAGCAAAATATTGTTAATGTTAAATATCTAGTAGAATTAAAATGTGATACTCAATTGAAAAATAATGACGGATATAATGCTTTACAAATCAGTGAAAGTTTAAACAATATAAATCTAATGAAATTTTTGAAAAAGAAAACTGAAACAGAATCTGAGTTGAGTATTGCTCGATTTACAAATAATATTTTATTAAATAGTAAAGAAAGATGTCAAAATATTTTATTTAAAGATTGTCAAAAATGCTTTGAAAAGCTAGCCGATATTAAATTGGATTGTAATCATTGTTTATGTTGTTCGTGTGCCGACACAGAAACTGTTTGTCCAAAATGTGATTTGATAATTATTAACAGAACGCAAATAATGTTTCATATAAG
>comp77246_c0_seq1
TTTTTTTTTTTAATAAATCAAATTTATTATTAAATTAAAGACTGTAACAATATCATTATTATTATATCTAATTACAGAATAAAAATCATCAACAGAAGATAGAATCGCTTCTATATCAAATCGTATCAGACTAAATAAAGAGAATAAAGTAGACAATCAAAATAATTGAACATTACAGGAATTTTACTCAACTCACATGTGTGAAAACGCAAATTAGCTTTTTACATAAGGAGCAAGAAAACAGAATTGTAGCGATTTGGGTTTATTCGCCAGAATCATCTGCTAAAAGCATCGAATACAATTGTTTATCAGCCATACATCCTTTCATAAATTCTTCCCTACTCAATACACCATCACCATTTTCATCCATTTTGTCAAATATTTCTTCAGTTCTGGCTTCTGGACTTAGTTCAACGTTGCCTTCGTCTGCACCAAGCATGTTGTAAATAGCTCTGATTATTTCTACCATCTCACTTCGTTCAATCGTTCCATTCCCGTCAATATCGTACATTTGGTATGCCCATTCAAGTTTTTCTTCTGGTTTTCCACCAGATGTTATATTGATTGCCAAAAGGAATTCTTTAAAATCAATTTTTCCTGAATTGTCTTTGTCAAATGTACGAAAAACATGGGTACAAAATTCTTCAGCATTTCCATCGGGAAAAAATCCAGAATAAACTTCAATAAATTTCTTTTTGCTCAACTGACCAGATGGACAGTCTCTGGTAAATCCATGGTACCATTGACGAATTTGTTTCTTTGTGAAATTGGTATTGTTCATCAAAAAGGCAAGATCCTCTTTCGGCAATTTTTTCCGAGATCCCAGTATATTTCCCATTTGCAGCTGGTTGGGACAAATGATTCAATAAATGACCTCTATTTACAAAAGTAGAATTACTTCCCCAGAATAATTTGAAAAATAGCCCGTCTTGTTTTATTAAATAGAATTAGTGAAATAATTTTCTTTAAAATCAATAACAATTTCATAAAAATTAATCACTAAAATCAGGTTGGGAATTTTCCCTCTCCAAAATTTTATCAGCGGGAATGAAGGAAAATAACAGCTCAGAGGTTTCTTAACCTATAAAGACAGAAGTGAG
>comp77266_c0_seq1
AATAATCATAAAATGTATTACGCTACATAATGATAAAGACTTGGATTCGAAGAATCTCGGGATATATAATCGATCTCAATTAAATGTTCGATTCGTTTCTTAATATCACTAGCTTTCAATGGAAAACGTAATTCTTCGATCACTTTCGATACCAATTGGGAATGTTCAAAAGTGCGATTTGATTTCATTAAACGAACAATACAACAGTCCAAATGTGCTTGTCGATCAGTAAATACTTGCTCTTCAGTTACTTTCTGTTCTTCTTTGGATTCTTTCGTTTGGATTTGATTGAATTTGATTTTTGTTAATTTATGATGAAAATTTTCATTGAAACTAAACACATCATCTTTTTCGATTTGAAGTGACGAGGGGTTTTTATTGAGAACTCTTTGTCCTTTACCGAT
>comp77444_c0_seq1
ATTAATTATTATAACGTTGTCACTAGAAACCATAACGTGCTAAATCAGATTTGGTTAAATTATTCAATAATAAATTTTATTATTGTTACAATTAGCTTAATTGTTATATTTCTATGGAAATAAGTGCTGCAAAATTAGTTGAGGAAAAAATTTCAAGTAGAAAGATAGTTTTATTTAGCAAGAAAAGTGATCCTCGATGTGTGATTATTAGAAGAATATTGGATCGTTTCAATTTAAATAAATTCACTTACGATAATTTCGAAGAAATTCAAATCGAATGCCGACAAGATTGTGCTGAAATAGAGAATTATTTATGGTTCATAACAAATAGAACAAAGCGTGAAGTGCCACATTTATTTGTAAAGAAAAATTATATCGGTAGTTATGAGGAAATTATGAGAATGCATATGAATGATACTTTGCGATTGATTTTTGTAGAATTTTTGAAATAATGCAGCAAATCAACAAATCAAAGAAATTGTTATTTTCCTCTCTGTTCAAATATAATCTATTTTTGAAAAAAAAAAA
>comp77770_c0_seq1
GCTAACTTTGCATTTTTTCTGTATTTAAACTTTCGTTGTCTTCAAAAATCTTATATCCGTCAGTCTTTCTGTGGGAATTTATGATACTTTCTTTCAATAGAATTCTCTTATATTTACGATGCCGATAAACGATAAAACCAGTAATTATAATAAGAATAATTAATACTCCACATAAACATCCAAAAACGATTCCAGAAACCAATTTTTCCGATTTATTTTCAATTAATTCATTAAACGAATTAGGATTCAAATTATCAATAAACACTTCCCCTTTTTTATTATAAAGAATCTTTGATGTTGTCTCATTGAATGAATAGCTTACTTTGAAAAATGGAGGTCTTTTTAAATCCGGTAGATTTCCCAATGTAAATTTATTGGATTCAGTACAATAAGAAATTTG
>comp77779_c1_seq1
TAATGACAGAGGAGCTTCAGTTTAACAAAGAAGGTTTGGATACACATAATCAATTGAGGAAGTTACACAATGTTCCAGAAATGATTATCAATGATTCACTGTCCTCTGAATCTCAAGAATGGTCAAAGCAAATGGCAGAAAATTGCAAACTTCTTCACAGTAAAACTGACGGAAAATATGGTGAAAATATTGCTGCTTCTTCAAAAAAATTAACAGGAGAAGAAGTCACTTTGATGTGGTATAGAGAAGTTTTTGATTATAAATTTAATGATGAAAAGCAAGATATTTCAAAAATAGGCCATTTTTCTCAAGTAGTATGGAAAAATAGTACTGAAATCGGATTAGGATTAGCTAAAGGAACAAATGGAATGTGGTATTATTGTGCTCGGTATTTAAAATCTGGAAATTGTATTGGGAAATATTTAGAAAATATAAATAATTATTCATCGGATTGGAAAGATCATCCACTTATAAAAAATTTACCAACAAAAAGAAATCCATCTGTTGATACCCAGAAAA
>comp77892_c0_seq1
TAAAGTGTTTATATATTCAAAAGATACTTTGTTTATTTAATTGTATAATTTAAATAATGATAAGACGAAGTAAAAAAAGTAGAAGTAATAAGAATGCTAACAAATTTCAACCTAATATGATATTAGCAAGTAGCACTCCAAAAAGTATGAAAATCGGATTTTCAAATAAATCAAATGCGTCAAAATGTGTAAATAATAATTCAATCATTAGAGTTCGTCGAAGAAGAAGAAGTAATCTTATCGCTAAAGAAATTAGAAAATATCAAAAGTCTACTGATAATCTTTTGAGAAAATTACCCTTCTTTAGATTAGTGAAAGAAATTGCTAGTTTATATGCTTATGATTTACGGTGGCAAACAATTGCATTAGAAGCTTTACAAGAAGCAGCAGAAGGTTATATTGTACATTTAATGGAAAAATGTAATGGATTAGCGGTACACGCTAAAAGGGTTACTTTACAATCAAAGGATTTAAAATTATATAAATTTATTATTGATTCTTAAATTATTGAATCTTAAATATATGTTTTATTAATAAATCTTTGTGTAATTTGTAAAAAAAA
>comp78089_c0_seq1
ATTGAATCCAATATTTGTAAAAATTTTTGTTTTTATAATGTTTTATTCATTTTTTTTTGAAATTCGTTTGTGAACCAGACATAGTTGCTTAATATTATTTATTGTTCATTTTAGTAATGCCTAAGTATTATTGTGATTACTGTGACATGTTTTTAACTCATGATTCACCATCTGTGCGAAAAACTCACTTAGAAGGTAAATTCCACAGGGAGAACTATCAAAATTATTATTTAAAGGTGTTAAAGGAACAAGCGCAAAAAATGGTAAATGAAGAATTGGCCAATTTTAATCATCAACTATTGATGAATCCGGTCGCTCCAATTATGAGTGTGCCCTATTCGTCTCAAGTAAATGGAGCAACTTACGTTAAACAAGTTCAAAAGTTGGAAACGACTTTGCCTGCATTGATTAACGGAACCAATTTTATTAATCAAGTATCAATGATGGATCCAAATATGCAGTCCGCAGTAGTTGTTCCACCACCTCAAAATCTTATGTAAACCTTGATGTTTTGTAGATAAATAAAAATCATTTTACTTAAAAAAAAA
>comp78150_c0_seq1
CGTTGAAGTCTATGAGGCCCCTGAAGGATTTGCCCCTCCTGATACTTTTGACTCTGCCACCAACTGGCCTGCCTGCGCCAAGGTGATCGATGATATCCGCGACCAGAGCAACTGCGGATGCTGCTGGGCCTTCGGAGGAGCTAGCGCTGCCAGTGATCGTTTGTGCATTGCCACCAACGGAACCTCAGCTGTCCCCATCTCTGCCGAGGCTGTTTGCTTCTGCGCTTCGACCGATGGCTGCGGTGGTGGTTACCTCGAGGCCACTTGGGGTTATGTGAAGAGAGGAGCCGTCACTGGCGGTAACCAGGGTGATACTGGTCCCCTCGGCGG
>comp78192_c0_seq1
AAAATTTTAATTTATATTATGATAACATTCGATCTAATACTTGTTGCTATTAAAATTTTATAAAGAATAATAACCAACCTTATTTATAAGTTCAGCACACAATCACATAATCAATTAAATCAATTACTAGTTTACAAATTTAATGCAAATTGATTAATTGTAATTTCTTGAGATATTCACAGTAGACAATTTATTGCTACAATTTGTAACTATGAATTCAGAAAATGAAAAAGAGAACATAAAATCTGAAAAAGATGGAAAATTTATTTTTGATATTGTCAAAGATGCTTATTTAAGAGACACACATTCGTGTTTGGAGTTGAAAAATTTAGATTCAAAAAAAGCATGGAAAGAATTATGTGAAGGTGAAATAACATGGATTTGGTTTAAATCATTTTCTCTACCGGAAAATTTCCATAAATTAAAAATGCAATTCAATATTGTTAAATTTCTATTTTCTGACCCTCCACAAATTTGTTTTATTCTTTTAGACGCAAAGTATAACAGAATGTTAATAAAAGAACTGAATATAACATTTCCTTTATCGATAGGATTTGAGTTTTTTATAAAATCTAACAAAGACCAAGATAATTTCATTCAACATTCAAAAGTACATATCGAATTCAATGGATTAGGGCCGTCTTCTCCGAATTCATGGTTACTGTTGAATGAGCAATGTTTAAAGAATGAAGCAGATTCATTAATTGTTGAAATTGGAAATTTTAAATAATCCATTTTTATCTTTTACCTTGTATAATTTTTTTGATAAAAATTTTTTTGAAATCTAACTGATTACTGAAAAAAAAA
>comp78271_c0_seq1
AGAAAAAACAGTAATTAAAACCGTCAGTGTATGACGAACTTGTAATTCTCATTTTAAAAACACCAAAACAAATACTAGCACTACCATTTTACGATTGAAGAAATAGAAATTGGATGGTTTGAAAGAATCGAACCAACTATAAAGTGGTAAAGAAAAATATTAAAAATTCAGCTATTATATCTTCATAAAATTTAAAGTAATTTAGTTTAATAATATGATGCTTTAATATAAGCCACAACATTTCGATTGGTTGGTCATGGATTTGGAGTTTAATTGGAATGTATTGGATTGACCTGATTCATATGAATTATCTGTTGATCCGCAATGACGCATCTTTAGCTCTTTGGCTAATTTCATGAAAACTTCATCGATATTAGAATTTTCCTGAGCACTGGTTTCTAAACTATCAAGCATATTGCACCGGTGAGCAAGGTCTTGTGCTTCTGTAAATTTAACCTCCCTTTGTTCGTCAAGATCCCTTTTATTACCAATAAGAATCTGGAGAATATTAGGACCTGCATATTTTCTGATATCTTCTAACCAGTGTGATACATTATTAAAGCTTTCCCGTTTAGTGATATCATAGGCCACTATAACACCATTAGCACTTCTGTAATAACTTTGAGTAATAGTTCTGAATCTTTCTTGACCAGCTGTATCCCATATTTGCAACTTCACTTTCTTACCATCAACAACTACAGTTTTCATTGTAAAATCTACACCAATCGTGCTGCCGTTTTTTTCAAGAAAATTACCAGATTTAAATCTTTGAACTACACAAGTTTTACCAACACCTGCATCTCCAATAAGAACAATTTTGAAAAGAAAGTCAAAATTGTCATCAACATCTATATTCATTAATAACAATTGAAATATTAATATCTTATAACCCAATGGAAATAATTTTCAAATTTGCCTATATTAACTAATATCCACTTTGACAGAAACTGATTAATATAAAAA
>comp78497_c0_seq1
TTTTTTAGTTGCTGAACTTTCGAATGGCTTATTATCAGCATCAAAACCCAATACCAGATCCAAATTGGTTATATCAAATGTTTCAAAAAGTGGATAAAGATGGAAGTGGAGCTATTAACCAATTGGAACTTCAACAGGCTTTATCCAATGGCACATGGACACCATTTAATCCTGAAACAGTAAGACTTATGATAGGGATGTTTGATCGAGATAACAACGGCCAAATAACTTACAATGAGTTCCAACAATTATGGAAATATATTACTGATTGGCAGAATACATTCCGCACTTATGATCGTGATGGCTCTGGTGCAATTGATAGAAATGAGTTAAAAATGGCTCTTACTTCTTTTGGTTATCGTCTGTCTGATAATTTTTTCAGCCTAATGATCAGAAAATTTGATAGACAAGGACGTGGTACAATTGCTTTTGATGATTTTATTCAGGCGTGTGTGTCATTACAGACTTTAACCAGTGCTTTTCGTGGATTTGACACTGATCTTGATGGGTGGATTCACATAAATTATGAGCAATTCCTTATGCTTGTTTACAATCTCAATTTATAACTGATTTATTCAGAAAGCCAATCAATTTCAAATTTGATTTTTTGTCTTTTAATATTAAATTTTTGATATTGTAAATATTGATTGTTATATTTTGCTTTAATTATATATTTATTAATTCTGTAATATGCTTATCTGAATTATAATTACCTGCTTTATACTGCTGCTATTGGGTAGAGTTCTATAATTTTTTTAATTGGTTGACTTGAATCGCTTGTGTATCATTATTGATTTAATGAATTGATTGGTCACGAAAA
>comp78526_c1_seq1
TTTTTTTTTTTAAAATTTTCAAATTTTATTTAATGAAAACTAAATAAACACATCGCACAGTCACTTGTCAAGTAATTACATAATTTAAAATTAACGTAACTGGATCAATATATCAGTAACATATGCGAACAATTACAAATGTACATAATAAGAAAAGTTTACATATCTTCTTCATCAAATTGTTCGCTTAATAGAAAATTAGCCGCCGCTTCTTCATTTTTCTCACAAGCAAAATAAGCCTGAACAACGTAAGTTTCTGGGAAACCAAGTTGCTTCAATCGATCTATTGCTTCTCTATCCGATGGTGACATTTGAATAACTACTCTTTGGTTATCACTTGGATTTTGAGAAATCGGGTCGTTTCCACTATCGTCTGATGAATTAATAAAATTTAAAAATTCTTCTTCATTTTCTTGTATAGCCCGTAATAAATCTGGATTGGTTTGGCCTATTTGCTGTAATAAATCTTGCAAAGCAGTTGGATTTTGTTGAACCATTCGTCTAAGTTGTTGAAACTGAGGTAAATCCGCTAAACTATGAAGAGGATTCGAGGTATCAACAGCTCCAGTTGGTGCAGTAACTTCTTGCCTCTCATTCGATGGAACATTGAAATTAGCTCTTGATGGAATATTACCAGAAAGTAAATACTCTACTGCACGATCTGGATTATTATAGCTTGCTTGCATTGCAGCTATAACTTGACTCCTTTCAAAACCCATTTCGCTCATTTCTTTAATAGTTTTTTCATAATCTTCACCGATCACCAAATCACTCTGAATTATATTTGAATTACCAGTTGCCCTATTTGTATCTTGAATATCTTCTGTTGTAGGTAGTTCCTCCTTTTCACAGGGTTTATTCTCACCTTTCTCTTTTGGAACATCAAGTATATTCTGATTACTCGATTTAGCGGAATCTACTTCACCTTTCGATTCTACTTCATTTGTGGAAATTGTAGGTTTTGTTACCATTACAACAATAAAACTCTTCTCAGTTAATTTGTATTCTTTCAAAAGCTTATCATCATCCATTATTTTACCTGAACATATTAATTTCAGTTGTGGGACAGGATAAGCATTACCCTCACATTTTTCAATTTTTTCTTTTAATGCCAAAACCGTATCATCATCATCAACTTCAACTTTAAAAGTTTTTTGCTGTAAGGTTTTCAGTGTTACAAACATCACAACGTATTTTACAAATTTTTGAATTATAACAAATTTAAACAAATGTATATAAATAAATTGTAAATATTCTATAACTTAATTTTGACTGTTTATGATGACTCGCTAATAACTTTCATCTTTAACTAAAATTATAATGAATTTCACCTTAAAACAAAA
>comp78545_c0_seq1
ACAAAATGTTCAAGTTTTCCACTCTAGGCAGTCGGGAAAGAGGCCATGTTCGACAAGCCGCAGATGTTCTGTCCGCGGACCATGCGAATGTAGCCGTTGTCACCCCAGCTGGTTCCCCAGGAGTTCTTCACGCGCCAGTAGTCAACACCGCCGTCAGTGCCGGCTCCTACCAAGAGCACTCCGTGGTCCAATTGGGTTCCGCAGGGGCCCTTGAAGATTCCGGAGCGGTAGCTCTGGAAGCTGGATTGGTCGGCCTCGATGGCGATCGAGATGGGTTGGTTCTGCAAAGCGGACAAGAGGGCGGCCTCAGATCCTTGTTGCACATCTTGGTATCCAGAGATCTTGGACACGGAGGGCACGTTCTTGCATGTTCCGTCGCGGGCAGTGTAGGGGTAAGAAGCCTCGCTTCCGATACCGTTGTGAGACACAATCCAGTTGAAGGCATCATCCATCAAACCTCCGTTGCATCCCTGGTTTCCGGCAGAGCCAGCGCAGTCCACGAGCTGTTGCTCAGACAGGGAGGTCAACTTGCCAGTGGCAACTTGCACAGCACCTTCAACACCTCCGGTGGTGGAGAAAGCCCAGCATGATCCGCATTGGGCTTGGTCCTTCACGGGGGTCACAGCGCCCTTGGAAACCCAGTCAACGTCGTTGGCGGGGGTGGCCGACCAGGCAGCGATGTTCTTGCTGCGGAGGTAGGAGTTGTTGCGGGGGCGCAGACCCAAGTAGGCCTTGAACTCTTCCTTGGAAAGATCGGAGAACTGGTTCACTCCCATCTCCCAGCCGCTGTTTCCAGCGTTGTGGGCCTCAATCATTTCCAAGTTGGCCTTGAAGGTGTTGTAGCGGGCAAACACTTCCTCGGTGGGGTATTGCTTGTTGTACTCCTTCACGAAGGCGAAGAAGGCTTGTTGAGTGGCATCCTCAACCAAAGCAGTAGCAACGACGGCACCAAAGACGGCAGCTTTCATCTCAAATAAGTATAAG
>comp78696_c0_seq1
TTTTTTTTTAAATTGGTTTTTTGTATTTATATTTTTAATCGGGATCATTTTCCATCATCCATGTAAAATCCTCAAAATTTATTTTATTATCACCATCTTTATCCACTAGCTTTATCAATTCTTCTGTTTCTTGAACTGATATCTTTATTTTTAGATCATTAAGATTTTTATGTAGCTCTTCTAAACTGATCAAATCGTCTTTATTTTTGTCGAATAAATTGAATGCACATTCAATATCTTCCTTTGGTATTGAATCGCCTACTCTGCTACGCATCATATCAATAAATTCTTCAAAATCGACTGTTCCACTGTTATCTTTATCGATTTCCGCTATCATTTCTCTCAATTCCTTATCGGATGGTTTCATTCCAAAAGATCTCATAATTGTTTCTAATTCTTTGAGAGATATTTGTCCATCTCCATTTTCGTCAAACAAACTGAATGCTTCTTTCAATTCTTCTAAGCGATCATCAGGTAAATCAGTTAACATTTCAAAAAAAAAA
>comp78696_c0_seq2
TTTTTTTTTAAATTGGTTTTTTGTATTTATATTTTTAATCGGGATCATTTTCCATCATCCATGTAAAATCCTCAAAATTTATTTTATTATCACCATCTTTATCCACTAGCTTTATCAATTCTTCTGTTTCTTGAACTGATATCTTTATTTTTAGATCATTAAGATTTTTATGTAGCTCTTCTAAACTGATCAAATCGTCTTTATTTTTGTCGAATAAATTGAATGCACATTCAATATCTTCCTTTGGTATTGAATCGCCTACTCTGCTACGCATCATATCAATAAATTCTTCAAAATCGACTGTTCCACTGTTATCTTTATCGATTTCCGCTATCATTTCCTTTAATTATTGACCATTACTTACAATTTTTTTAACATTATTTATTATTATTATTATTG
>comp78708_c0_seq1
ATATAAAATTTATATGTTTTAGATATGTTGATTCTTAAAATATAGTTTTTATGTTATTAAATATGATGGTATCGTCTGATCAAGAGTTGAAGATTTCTCGCATGTGTAAGAGAAGTCAAAGGAAAAATATCTTTTCAAGAGATTGCTACAAACTTAAAGAATTTGTTTTGACTCCTACTTATTTAAAATATTTCGAAATATCAGGCGGAAATCGTGGAAAAGAAAAGTGTACATTGCTCTTAAATTTTCTTAAATTTGTAGAAAAGGTACAGGATGAAGATTTGGATAATAAGAAAAATGTGTTCCAAATTGCATATGTTGATGATATTCTCAGTACAAATCGTAATATTCTATATATTGTTGCTAATAGTGCAGCTGAACGAGACGATTGGGTTAATTTAATTAGATATTATGCGAAGGATCGATTAGCTACGTTTTTACCGCGATATCATCCTGGTATTTGGAAGAAACCTGGCAGATATAGCTGTTGTGATGATATAAATCGTCGTTCAATGGGTTGTCTAGTTGCATCGCCTCCAGGACCTGTTGATCGTCGTAATTCATCTAACACCAATGGAAATTTTGGCGAAAGAATTGTAGCAGCAGCCTTAGCCAATCAAGGAAACGGAATTGAAGGATTAGGATCGATTCTTGGCAATACTCACAATAATGTAACAGAAAATCCTCCTCAATCGAATAATTCAGTTGCCCAATCGATACCTACAACAAATAGTTCAATTTTACCAATTAATGCCTCTCAGCGTAAAACGCATGCTAATGTTATTAGTGTATCTCAAAAGCCCTCTGCAATCAATTTGGAAGGAGATGAAAATAGTGATAAGTGGGTCATTGCTGTACACAATTATAATCCTGTACGAGAGAATCAACTTCCATTACAGAAAGGGGAAAGATATTATGTTGTTGATAGTAGTAATTCTCAATGGTGGTATGTAAAAAGTGCAGCAGGGGATGCTGGTTATGTTCCAACAAATTATATTCATAAACCAAATAGTCTAACAACTTTTGATTGGTATTATAAAGATCTTACTCGTCAGCAAGCCGAGTCAATACTTTTAGAGGAGAATCGAGAAGGTTGTTTTCTTGTTCGTGATTCAGTTAGTAAAAAGAATACTTATACTCTTTCTGTGACTTCCAAAGATCCAGAAAATGCTGGAAAATTAAAAGTCCATCATTATCACTTCCATCATATTGAAGTTCCCAGTACAGATGGTGGGGCACCATCATACATGTACTATTTATCAGAAAAGCATGCATTTCAAACCATTAGTGATGTAATACATTATCACAAACACAATTCAGGTGGCTTAGTAAAACGTCTCAGATCCCCTCCGATGCGGGATCATGAAAGCCCAGTAACAGCTGGAATGGGACTTGACGAATTTGAATTAGATCCTGCAGAACTTAAATTAAATAGTACACCGATTGGAAAAGGTCAGTTTGGGGTGGTTAAAAAAGGTGAATTTAGACGCATGCCTGTTGCTGTTAAGCAAATGGTAGAAGGGGCAATGAATGAAGATGATTTCATTGATGAAGCTAAAAATATGAGATTTTTGAATCATCCAAATTTAGTTCAACTTTTCGGTGTGGTTATGAAAAAGCGCCCTATTATGATTATCACAGAATACATGAAATATGGATCACTGAGGGATTTTTTACGAAATCGAAGTTCAGATTATTTTAATCGTCCAGTTGTTCTTGCAGATATATGTGCCCAAGTTGCCAAAGGAATGGCGTATTTAGAATTAGAAAATTTTGTTCACAGAGATTTAGCAGCCAGAAATTGTTTAGTTAAAACTGTTAGTAGAAGATCTGTCCAAGTCAAAGTAGCTGATTTTGGAATGGCTCGTTTTTTGCTCGATAATGTGTATGAACCTAGTGCAGGTACTAAATTTCCTGTTAGGTGGGCACCACCTGAAGTCTTTCAATCTATTTACACTCCTAAAGCTGATGTTTGGAGTTTTGGTGTATTGATGTGGGAAGTTTTCACATGTTGTACGGAAAATCCATACCACGGTAAAAATAATTCTCAGGTTTATCAATACATCATTGGAGGTGGACGACTTACCAAACCTGTGGTATGCCCCGATAGATTATATGTTTTGATGCTAGAATGTTGGCAACATGATCCGAAAAAGCGTCCAGCCTTTGAATATGTGTGTCAAAAAATTGGTGATTATCTAGATCAAAACTGTGAAAATTGAAGATAACATTGATTTAATAACTTTTTTATAACTGTTTTCTGGTCATCTAATTGATTTAGACTAAATTACATTTGTATTTAGTGCAATACTGCAGTATGTTCTTAATTGTAACAAAATTTATTTTATTACAATAGAAATATTGTATATTTTTAAGTGCATTTAATTAAATGTTAATTGCACATAAAAATTAAACGAAAATTCTTATTTTTATAAATTTTATAATTAATTGTATTTATAAACAATTGTTAAATGTGATACAGTATCATTTGGTGTGGAAAGATTGTAATCATTTGCTTGCGTTAGATATTAATATTTTGGTACAGTGTAACGATATCTTCGGAAGTTGGTTTGAAATAAAATTTCTTTAAGCAAAAAAAAA
>comp78710_c0_seq1
ATAAAATTTATATGAAATAAATTTCAATGAAAGAAAACAAACATAAAAGAAATCCTAATAAAATCTATACCAATCCTTCAAAAGAAGCTTTAGAAGCCCAGCAAATTTCAAAAAAACGTATTCTTGATCAGATGAAATTACAAAAAAAAATTCTGGTTACTGAAGATGAAAAATCTAAAGTTGAAAAGCGCAAACAAGACATTCTTTTTGGTCAGTTAAAAGCTGCTGAATCAAGAAATCGATTGAGAATTATGAGATTGCAATATCAAAAAAACGTTATTGGAGAAATCAATCATCTGGTTTCTTGTCAACCTTCAGCATTAGAAGCTGTTCGACTTCAAGCACTTTTACCAACAAAAATCCAACGAGATGTTCATAAAGATTCACTGACAAAATCTCAAAGAGAACGTGTGGAAACTATCTTGGAAGATGATTCGATTTTAAAAAGAAATCTTTGATATTATTTTTAGAATAAATTTTGTTCTTA
>comp78724_c0_seq1
ACAAATGACTGAAATTGTCAGCAATGATATGGAATTAAAAAACAAATTAATAAATAAGGGTATATATGAGAAATCAATAGTTTTCAAAACTTCGCTAGTCGATGGACTGTTAAATAAAACACAATCTACAAATTCTAAAATCAACGATTTTACAATTTTTAAGTCTATAAATTCAAAGGTTGAAATTTTAAATAATAAAATTAAATTATTAGCAGAAAAATTAACATTTTATAAATGTCAAGAAATTTCCAAGTCTATTGATAACAAGCACTCTTCAGAATCGCAACGCTATCTAAATTCTTTTAAAGAATATATTATTGATGATGAAGATACAGAAAGCAGTTCTGATGACTCTTATTCTAATATTGACAGTCATGGCACGGATAGTGAGGCTATAAGGCATGGTTAATCGAAAGGTGCCAATTTCAAGCAAAATGGAGCTGGTTATTATCTGAAATTCAGTCCACTGAATTCAGACTTAAGCATTTAAAAAAATATTCAGAAGAAATAAAGCATCTCAAGAGAAGGTATTGCTTCAAAAATGATTTAAGCTTAGATGACAATTCACGTAATAAATATTCGCGCTTAGAAAAAAGAAAACGAGTTCAAACCCATAATTTGTTATCAGCTGATTTAATAAAATTTGTATCTCCATTATATTCAAATGATGATAATTCATCAGATAAATTTGTTCAATGTAAATGTAGGCTTGGAGATGTAGGACCGTGTATATTGTGTTGTGGAATGAAAAATAAAATTTCACAGGGTCACATAGACTTTTTTGATAAAGAAGATATTTGGAAAGCATCAATTTTAGATAACTGTATCCACATAAAACTCTCAAATATAAATGATGTTAGAAATCAAGTAAAAAGGAACGTTTTATTTAATGGTTATGTAAAAAGTAATGTGTATCACTGGTCATCTCCACGTGTTAGAACTAGTCTCTTTCCTGTTTTATCAGCTCCTTCTCAACCTTCAGTAGATTTAATTAGTAAAGTTGAACCTATTGTCTTGGGGTTCAATGAATTTAATCTCGATAAGATCGAGTATAATTTTGATGCGTCGGTTGATAATTATAAAATTGAAAATGATAATATAATGCGATCTATTGATGTTAAAGTGGAAATTAAGTTACCACAATGGAAAAAAGCGGAGGAAAGTAAAAAGCTGGATTCGTTTCAATGTTCTAAGATGAATAATGATAAAAATAATTTGCTTGAAGATTTAAATGATGATACATTTATTAAACGTCATGAATATGAGGAAATTCTAGAAAGGCAACGAAACTATCCTTTAACCAAAGTCTCAAATATTCAAATTGATTACCCAGAAAAGCCCCAATATTTTCATGGTTACGAATATGTACAAAATACAGAACATTCTTATGAGTTGAGAATTTTCCCACTATTTTCAGATGAATTCAAACAGCTTTCTCAATCTTCGAAAACTAATTTTCATAGATCTAAAAGATTTAAAAAGAAATTAAATAAATTTTGAAAATCGAAAAAAAA
>comp78724_c0_seq2
ACAAATGACTGAAATTGTCAGCAATGATATGGAATTAAAAAACAAATTAATAAATAAGGGTATATATGAGAAATCAATAGTTTTCAAAACTTCGCTAGTCGATGGACTGTTAAATAAAACACAATCTACAAATTCTAAAATCAACGATTTTACAATTTTTAAGTCTATAAATTCAAAGGTTGAAATTTTAAATAATAAAATTAAATTATTAGCAGAAAAATTAACATTTTATAAATGTCAAGAAATTTCCAAGTCTATTGATAACAAGCACTCTTCAGAATCGCAACGCTATCTAAATTCTTTTAAAGAATATATTATTGATGATGAAGATACAGAAAGCAGTTCTGATGACTCTTATTCTAATATTGACAGTCATGGCACGGATAGTGAGGCTATAAGGATTTTAAATAAATATCAGGCATGGTTAATCGAAAGGTGCCAATTTCAAGCAAAATGGAGCTGGTTATTATCTGAAATTCAGTCCACTGAATTCAGACTTAAGCATTTAAAAAAATATTCAGAAGAAATAAAGCATCTCAAGAGAAGGTATTGCTTCAAAAATGATTTAAGCTTAGATGACAATTCACGTAATAAATATTCGCGCTTAGAAAAAAGAAAACGAGTTCAAACCCATAATTTGTTATCAGCTGATTTAATAAAATTTGTATCTCCATTATATTCAAATGATGATAATTCATCAGATAAATTTGTTCAATGTAAATGTAGGCTTGGAGATGTAGGACCGTGTATATTGTGTTGTGGAATGAAAAATAAAATTTCACAGGGTCACATAGACTTTTTTGATAAAGAAGATATTTGGAAAGCATCAATTTTAGATAACTGTATCCACATAAAACTCTCAAATATAAATGATGTTAGAAATCAAGTAAAAAGGAACGTTTTATTTAATGGTTATGTAAAAAGTAATGTGTATCACTGGTCATCTCCACGTGTTAGAACTAGTCTCTTTCCTGTTTTATCAGCTCCTTCTCAACCTTCAGTAGATTTAATTAGTAAAGTTGAACCTATTGTCTTGGGGTTCAATGAATTTAATCTCGATAAGATCGAGTATAATTTTGATGCGTCGGTTGATAATTATAAAATTGAAAATGATAATATAATGCGATCTATTGATGTTAAAGTGGAAATTAAGTTACCACAATGGAAAAAAGCGGAGGAAAGTAAAAAGCTGGATTCGTTTCAATGTTCTAAGATGAATAATGATAAAAATAATTTGCTTGAAGATTTAAATGATGATACATTTATTAAACGTCATGAATATGAGGAAATTCTAGAAAGGCAACGAAACTATCCTTTAACCAAAGTCTCAAATATTCAAATTGATTACCCAGAAAAGCCCCAATATTTTCATGGTTACGAATATGTACAAAATACAGAACATTCTTATGAGTTGAGAATTTTCCCACTATTTTCAGATGAATTCAAACAGCTTTCTCAATCTTCGAAAACTAATTTTCATAGATCTAAAAGATTTAAAAAGAAATTAAATAAATTTTGAAAATCGAAAAAAAA
>comp78733_c1_seq1
TAAATGGATTCATTTATATTTAACATATATAACCATTTATTTACCAGTTTGGCATTTGGTAACGTTATCTATTGAAAGATTATTTCTTGTTATATGGCCTACAAATTCTTTTCTACGCCGACTTTCAATGAAGCATGTTTTATTAATAAATATACTTTTTGTGATATTCAGCACAGTACTTAATACAAATATCTTCTTCGAAACCGACTATCATGACCTGATATCGACTTGTTTATTATTAGTATTTGTTTTACTGATTCCATTTACAATTTTATTTATTTCTACTTTTATTATTATTCTGAAAATCAAAGAAAACTCCAAACGAATATCAGCAAATACCAATGAAAAAGGTCGACAATCACCTTTATTTGCGATTAAAATGGTTATAGTGGTGTCGATTTATTTTTTTCTTACGTCTCTTCCGTCAGCAATTTATTTAATTTTACAAAATAATTCCAATCTGTTAATTTTCAATAATTATTCCGGACAAACGAGTTATAATTTAACAACGGTTTTGTTGATTTCTAATTCAGCTGTTAAATTTTATCTTTACAATATGTCAACCCCTCATATTCG
>comp78757_c0_seq1
GTTTAAATTTTGTGTACTTTTCAAATTTTGAAACTATTTTAAAATTATTCCACGTAATTTGTACATTAAATATTTGGTGTTACAAGACATAAAGTTATTTAAATTATATTATGATTTTGCTAACTATGATAGGAAGAATTAGTGATGGGTTAGTTTTGGCTGCTTCAATGCAAGAAGATGAAAAGATCATTAAGAGTCTAAATCATTATCAATGCCAAGCTAAACAATTACTAAAAAAGTTTAATAATCTTTCACCTTCAGTGGGATCACTTGAAACTGATAATTATATGTTCCATTATTTGATTGATCGAGAAGTGTGTTGTATTATTTTAACTGAGAAGGAATTTTCAAAAAAAATGGCTTTTGCGTTTTTAACCGATATAATGGGTGAATTTTATAATGAACATGGTAGTAAAATAGGAATAGTTTCCAGACCTTATGCTTTTATAGAATTTGATAGATACATTCAGAAAGCTAAAAAGATTTATACAGATACAAGAACTTCGCGAAATATATCGCAATTGAATTATGAATTAAAGGATGTGCAAAGAATAATGGTGAAAAACATAGATGATGTTATTCAAAGAGGCGAATCTCTTAGTATTTTAGATGATAAGTTGACGAACATTTCATCACTTTCTAAAAGATATCGTCAAGATGCTACTTATTTAAATTTGAAATCTATATATGTTAAATATGTCATTGTTTGTATTTTTCTATTGGTTTTGTTTAGCATAATATATTTTAAATTTTTGTGGTGAAAAAAAAAA
>comp78804_c0_seq1
GAACGTTTGGATTTTATTTTCATGAAAAATATTAACTAATGCAATATGTTTGTGTGTATTGACTATGATTTTGTGCATTTTAAAGTCTTATTATTGGAGTTTTGTGACAGAATATTTAAACAAATTAATTATCGAAAATTCAATTTCAATGGAACAGTTTCAATCTTTTCTCGACCAAATTGAAACATTTGATTTAATCGGATTCAAAGGAAGTGGATGCATTGCGGGAATTTTGTCTCACGTGCAAACTAATCAACTGAGTGTTACATCACAAGATATTGATATTGTAATAACTCATGTTGGACTAGCTGTCAGAGGAGACGATTTAAATAAATTACCAAACGATATCTTATCTAATTTACATGGTCATATTGACTCGACAAAAGTTTATTTATTTGAATCTAACAACGTACCAAAATCTTTCGATCCAGTACCAGATATTTATGGACATCATCCTCAAGGAGTAAAACTAAGACCTCTAGATGAGGTTATATTAAATTTCAAAGGAAATGTTTATTATTCTACACACATTTTCCCAAAAAATGACGAACTTTTGATAGATCTTATTAAATACATTAATAAAAATTACGGCAATCCTTATGAAAAATCACCTTTCGTTCTTATTGGCAGTGTATTCAAGTGTTTTCGAACAAATACTAAAACAGATTCTGTTTTTTGTTCAGAACTTGTGGCTAGAGTTTTAATAGAATTGAAAATTCTTAAAAAAGATGTAAATCCTGAGCATGTGGTCCCGTTAGATTTTTACATCAAACCTCATCGTCCAAATGTTACTTACGATGTAGACGAACAAATTCCGGTTTTGTTTAAATTTCCAGTAAAAATAAAATGAAAAATTTTATTAAATAAATTGAATTTGCAAATTTAAAAAAAAAA
>comp78827_c0_seq1
TTATTACCGAAATAAATTTAGTAAAAATATCAAATTGTTTAAATATTTATTTTAATACAAAATAATTTCAAACTTAAATTAACAATGAATACATTTGTGAAACCTGTAAAACCTTTAAAACACATAACGTATTTTCGTAATCTAAAAGGAATTCCTACCAATAGATTAAATAAACCTTTACTTCGCTCTTTAAATTTCAAGCATGCGAAATGTATTGATATCGAATTTAATCCTTTTGATCCTAAATCCCATTCAATAAGACACTTTTCCAATATTATTTCAGTTCCCAAGTGGACTCAGACAAATACCGGCTTGATTATTAAAAATAATGTTGTTACAGGTTCATCTGAACCCAGAATTTATGTAACATTCAATACTGGATGTGATCTGGAAATTAAGACCATGAATTTAGATTGCGTTGAAATATGTAAAATTTTAAGAGCTCATTACAATACATATTTTGAGAAAATAGATTCGGCTAATACTGTGGAAGTTGAATAAAATTAAGTTCATGAAGAATCTGTTTAATAAAATCAAATTTTAAATTTAATTTATTAGTATAAATTGCTTTTGGTATATAATTTCTAAAGTAAAACATTTTTTTGAAAAAAAAAA
>comp78855_c0_seq1
TAAACTGGGATGATGTGGTGGAATATAATTAGGACTACTTGAAGAGAGTATTCCAGCACCGAAATTTAATGAGCCTACCAAATCAGTGTTAGTGAAAAATGATGATATTGTATTGCTTTGACTAGTGGTCATTGATGAACTGGCATTTGATACCTGTGCTGATTGAGGAGACAGAGAGCCAGAAAAAGGCATATTCGAAGTGCAGCCGAGAATGTTAGCTGATGCATTGTAGTTATTAGAAATCGGATATCCTAGGACTGAATTGGTATCATGAGCTGCTGCATACCATGCAGCTGCAGCTGCTGCTGTCAAACTAGAATGAGGGTTTGTGTAGTTTTGAAATGCGGATAACTGTTGGTAATTTTGAATATGATCTTCTAAATCTCCAGAGTGATTGGTATTTGAATTAAAAGTAGTAGAAATATCGGTAGATTCTTGACCGGCATATCTACCCATAAATTGAAAATAATCAGAATTTGTGTTATTATTTGCTGTTAATCCTTCGTTTGTATTAGTTAAACTTATTGGAAATGATGTCACATCAGTAGACTCATTTTTCATGAAAAATCCGTTGTCAAAATTGTTAAACGAATTAATATTTTTATTGTCAGTGAAATTGAAAGAGTTATCATCTGATCCTCCCAAAGAAGTTTCAAATTGTTGAACTCTGCTTTGGAATGTTTCATTGTTTAAGTGATTCATGTTATTAATAGATATAGAATCACGGCGGGTTATTTTTGTTTCTTGTGACAGATCATTATCAATTATGCTTTGACTTTGATCTGAATGTTCTGCACTCTCAGAGTAACTTTTGTTTAAATCTCCGTTTTTAGATGTTACCGAAAGTTTTTCATTTTTTTCATCATCTTCTTTATTGGTTATTCCAAACATATTACATTCTTCTTCTTGTTGTTTTCTTTTTCTGTCTTCACGATCTTGAAGAACATCCTTTGCTTTAAATCGCCGTCTTCTTCTTAAGAATGAACCATTTTCAAACATGTTATATGCTTGAGGATGTAATGCCCAATATGAACCTTTGCCGGGCTTCTTATCATCTCTTGGTATTTTAATAAAACATTCATTTAATGATAAATTGTGCCGAATAGAATTTTGCCAGCCCTGTTTATTTTCACGATAATATGGAAATTTTTCCATTATAAATTGGTATATTCCACTTAAAGTGACCTTCTTTTCTGGATGCGCATGAACTGCCATTGTTATTAAAGCTATGTAAGAGTATGGAGGTTTCACTAGATCTCTAGACTGATTTCTTGATGATGACGACATATTTTGATGGTTTGTATGATTTCCATAATGAGACAAAAATCTGGAATTTGGTAGTGGACATAATAATTTGACATTTGCTCATATGTTTGTTGAATTAGACCTTGGCCAGAATTCGCAAGACAAGACATGAAATTATTTGAATTAAGTGGTCCACCATTTGAACCAGTCCAAAATGGTGCTGGTTTTGGAGAACCAAGTCCTTGATTGTAACAAGCAGCCATATTACTTGGATTCCATGAGATAAAAGAGGCCTCATCATTTGGATTATTATTGTTGCTACTTACACTCAAAGGCAAGTGACAACTGTTAGCCACTGTTGATAAAGATGGTAAAAATAGTGGCCCACTTGATCCAGATGCTGATATTGAATTATTTGAAGAATTAACTTCAAATTTACAGAGTTGCATTGAAAACTAACGATTTATTTCTTTAAATAACCTTAAAGTTTGTTTTTATCACAAATGTTGTTTTTAGTATTTGTTATTATTATTTTAGGAGACAAGCTTTGAGAGTGTGATACAATAATAATTGACAATTAGTATACCCAATTTGTCTCCAAGTCGATTTTCGTTGCACGAGATTAACGGATAATATCGTTTTCTTAAAAAACAAAAACTGTGAAA
>comp78855_c0_seq2
TAAACTGGGATGATGTGGTGGAATATAATTAGGACTACTTGAAGAGAGTATTCCAGCACCGAAATTTAATGAGCCTACCAAATCAGTGTTAGTGAAAAATGATGATATTGTATTGCTTTGACTAGTGGTCATTGATGAACTGGCATTTGATACCTGTGCTGATTGAGGAGACAGAGAGCCAGAAAAAGGCATATTCGAAGTGCAGCCGAGAATGTTAGCTGATGCATTGTAGTTATTAGAAATCGGATATCCTAGGACTGAATTGGTATCATGAGCTGCTGCATACCATGCAGCTGCAGCTGCTGCTGTCAAACTAGAATGAGGGTTTGTGTAGTTTTGAAATGCGGATAACTGTTGGTAATTTTGAATATGATCTTCTAAATCTCCAGAGTGATTGGTATTTGAATTAAAAGTAGTAGAAATATCGGTAGATTCTTGACCGGCATATCTACCCATAAATTGAAAATAATCAGAATTTGTGTTATTATTTGCTGTTAATCCTTCGTTTGTATTAGTTAAACTTATTGGAAATGATGTCACATCAGTAGACTCATTTTTCATGAAAAATCCGTTGTCAAAATTGTTAAACGAATTAATATTTTTATTGTCAGTGAAATTGAAAGAGTTATCATCTGATCCTCCCAAAGAAGTTTCAAATTGTTGAACTCTGCTTTGGAATGTTTCATTGTTTAAGTGATTCATGTTATTAATAGATATAGAATCACGGCGGGTTATTTTTGTTTCTTGTGACAGATCATTATCAATTATGCTTTGACTTTGATCTGAATGTTCTGCACTCTCAGAGTAACTTTTGTTTAAATCTCCGTTTTTAGATGTTACCGAAAGTTTTTCATTTTTTTCATCATCTTCTTTATTGGTTATTCCAAACATATTACATTCTTCTTCTTGTTGTTTTCTTTTTCTGTCTTCACGATCTTGAAGAACATCCTTTGCTTTAAATCGCCGTCTTCTTCTTAAGAATGAACCATTTTCAAACATGTTATATGCTTGAGGATGTAATGCCCAATATGAACCTTTGCCGGGCTTCTTATCATCTCTTGGTATTTTAATAAAACATTCATTTAATGATAAATTGTGCCGAATAGAATTTTGCCAGCCCTGTTTATTTTCACGATAATATGGAAATTTTTCCATTATAAATTGGTATATTCCACTTAAAGTGACCTTCTTTTCTGGATGCGCATGAACTGCCATTGTTATTAAAGCTATGTAAGAGTATGGAGGTTTCACTAGATCTCTAGACTGATTTCTTGATGATGACGACATATTTTGATGGTTTGTATGATTTCCATAATGAGACAAAAATCTGGAATTTGGTAGTGGACTATTACCCATTGAATAACTTGTACTATATGGGGGAACAAGACTAGAATTACCATAATAATTTGACATTTGCTCATATGTTTGTTGAATTAGACCTTGGCCAGAATTCGCAAGACAAGACATGAAATTATTTGAATTAAGTGGTCCACCATTTGAACCAGTCCAAAATGGTGCTGGTTTTGGAGAACCAAGTCCTTGATTGTAACAAGCAGCCATATTACTTGGATTCCATGAGATAAAAGAGGCCTCATCATTTGGATTATTATTGTTGCTACTTACACTCAAAGGCAAGTGACAACTGTTAGCCACTGTTGATAAAGATGGTAAAAATAGTGGCCCACTTGATCCAGATGCTGATATTGAATTATTTGAAGAATTAACTTCAAATTTACAGAGTTGCATTGAAAACTAACGATTTATTTCTTTAAATAACCTTAAAGTTTGTTTTTATCACAAATGTTGTTTTTAGTATTTGTTATTATTATTTTAGGAGACAAGCTTTGAGAGTGTGATACAATAATAATTGACAATTAGTATACCCAATTTGTCTCCAAGTCGATTTTCGTTGCACGAGATTAACGGATAATATCGTTTTCTTAAAAAACAAAAACTGTGAAA
>comp78871_c0_seq1
AAGGTTACTTTGTAATTATTGTTACAGTTACCATAATTTATGTAACATTGATTTAAATTAAATTTAAATAAATTTGATAATAAATTTTTTTTTACCGAAAATTAAAATTTAATTAATATTTCAATAATAAATATTGAATATACTCAAATATGGATCAATGTCATGAATCATTTAAAAACTGTGAAATAAGTAAAATGGAAACTAAAGAAGTTTTGGTTCTAATATTATTTGATGTTTCTCTAACAAAATCTTTTTGTAACACAATTATAAAAGAAAAAAGTATTATTAAAAATTACGGCAATGGGGAAATGGTTGGATACAGTGATGAAATAAAACTTACTGAAGGAGATTGGCCACAAAGAAATACTATGGGTTTATTAAGGTTCGATACTATGAATGATGCGAAGAAATGGAATTTTAGTGATCCTCTTACTAAGCAGCACGACTGGTTGGATCAAGTTGAAATTTACGTATTTCCATTAATAAAGTCTTTTCCTAAAAGAGACTATCAAATTATAGAATTATTTAACTGTGATATCTATAACAAAGATTTATTTGATAAAAATTTTTTAAATGAATATAGCTCAGCAATTCATTTATATGGATGTGACGACTTCGTAGCTTGTACAGATCAAGTAGATAGATGGCGTGGTCGGCATAACTTTTGTCATGTTATGATTTCACTGTGGCCAACAATGGATTCTTTCAACAATTGGAGAAATTCAGAGGATTATAATCGTATAAAAAATTTACAAGACGACATCTGTGTTGGGGAAACAATTGTAGCCGAGTTAAAAACAAAAGTGTAATGAGTTTTTTCAAATCAAAAGTTTACTGACATCAGATACTTATAACTTATGCTACTTTAGTATATATGTTAATATTACTTATTTAACAAATGAATTAAATTAAATATTATTTAACCATGAAAAAAA
>comp78889_c0_seq1
GGGTTGACAGTGTGTGTGCGCATAGTGGATACATGCTGTAACACTTTACTCTAAGTCATGGATTCACACACTTCAACTGAAGAGAGATAGATAGAGAGAGTAACATAAGAGAGATTATTGATTAACAGATAGTGTGAGAGTTACACATAACTTTACGTATTTAGTATTTGGTATACAATTTTAAATTTGTATCAATTTTAAATTTATGGAAATCTGCTCTCAAAATCAATTTCACGACGAACTTTTATCCATTCCGTCTCAAATGATTGATATTCATAAATCCAGAGCTGATAATTTTCCTCTTGAAGAAATTGAATTGATGCTAAAAGAAATGAAATGTCGAAGTGAAATAATTCTTTCTCTGTCGCCTTCATCACACCGTTTAAAAAAATCTGCTTGGGAAGAAGTTACTGCTATTATGGGAATCTATTTCCAGAAACGTACGCCAGAACAAGTGAAAAAGAAATGGGAAAATCTGTTGACAAAGACGAGAAGGAAAGTCAGGCAAGGTTTGATGAATACGAGTTCATGGAGTCATTTAAATGATATGGTGTGGAATTTCTTAATAGAAAATCGTGAAACGAAATATTTATTTGGTCCTGGAAGGTTTTCTAGAGCAAAACCAAATAATCCTGTTGAATCATGGTCCATTTGTTCTCCAATTGAACAAGCTCTCCTGAATGATAATTTAAAATCTTTAAATGAGTCTATTGAATTAATGAAAGAAGAATCCATTGATTCAAAGGATGATCAAGAATCAACAGAGAAAAATGATAAAACAGATTTCGAATCATTTGTGGCTTCAGATCCAATCAACTCAGTACCATTTTCGCCTTTGCTAAGTCAGTTAAGTAAATCTTCTCAAGAAGAAGTTTTGGCTATGTGGAAATCAGAACATACAATGAGAATGAAAGTATTGGCTATGCAGCATGAAGCAGCATTTATTCAGTTGAAGTTAATGAAAATTCAGCTCGAAAAGGCGACTGGAATTAGATATGATAACAAATGATAATTGCGTAATTTCTTCGACACTTGTTTTATAATTGTGAACATTTTATTAATATTTAGTTTTTTCTCAATTTTTTTGTCATTAAAATCTTGTAAATATGTATTAAATCAAATGATTGAGAATCTCAAAAAAAA
>comp78889_c0_seq2
GGGTTGACAGTGTGTGTGCGCATAGTGGATACATGCTGTAACACTTTACTCTAAGTCATGGATTCACACACTTCAACTGAAGAGAGATAGATAGAGAGAGTAACATAAGAGAGATTATTGATTAACAGATAGTGTGAGAGTTACACATAACTTTACGTATTTAGTATTTGGTATACAATTTTAAATTTGTATCAATTTTAAATTTATGGAAATCTGCTCTCAAAATCAATTTCACGACGAACTTTTATCCATTCCGTCTCAAATGATTGATATTCATAAATCCAGAGCTGATAATTTTCCTCTTGAAGAAATTGAATTGATGCTAAAAGAAATGAAATGTCGAAGTGAAATAATTCTTTCTCTGTCGCCTTCATCACACCGTTTAAAAAAATCTGCTTGGGAAGAAGTTACTGCTATTATGGGAATCTATTTCCAGAAACGTACGCCAGAACAAGTGAAAAAGAAATGGGAAAATCTGTTGACAAAGACGAGAAGGAAAGTCAGGCAAGGTTTGATGAATACGAGTTCATGGAGTCATTTAAATGATATGGTGTGGAATTTCTTAATAGAAAATCGTGAAACGAAATATTTATTTGGTCCTGGAAGGTTTTCTAGAGCAAGTGAGTTATCTAATTTATTGGGAGTATCAGTTACTTCGGAATCCAAAATAGAACCAAATAATCCTGTTGAATCATGGTCCATTTGTTCTCCAATTGAACAAGCTCTCCTGAATGATAATTTAAAATCTTTAAATGAGTCTATTGAATTAATGAAAGAAGAATCCATTGATTCAAAGGATGATCAAGAATCAACAGAGAAAAATGATAAAACAGATTTCGAATCATTTGTGGCTTCAGATCCAATCAACTCAGTACCATTTTCGCCTTTGCTAAGTCAGTTAAGTAAATCTTCTCAAGAAGAAGTTTTGGCTATGTGGAAATCAGAACATACAATGAGAATGAAAGTATTGGCTATGCAGCATGAAGCAGCATTTATTCAGTTGAAGTTAATGAAAATTCAGCTCGAAAAGGCGACTGGAATTAGATATGATAACAAATGATAATTGCGTAATTTCTTCGACACTTGTTTTATAATTGTGAACATTTTATTAATATTTAGTTTTTTCTCAATTTTTTTGTCATTAAAATCTTGTAAATATGTATTAAATCAAATGATTGAGAATCTCAAAAAAAA
>comp78943_c0_seq1
CAATTTTATAAAAAAATCCCTTTTTTATTTTCATTTTTATTATTTAAATAATTTTCTATTTATAAATTTCTTAGTACATTGGATATGTTAATGAGGCAAATTTCAGTAATTATACTGAAAGTATTTATGAATGTTTGACAAGGAATCCTTATTGTCAATTATTAGATAAAGTGGAACATCATGGTGAAAATGTTTTCTACAAATATTATGCAAGCCCATTTGTTACACAATTTACTTATGATATGTATTATCAAAAGAAAACTTTATCACCAAGACTAAGTGAAATATTGAGTCAGATTCTACCATTTTTATTATATTATAAACGATTTCGATCACAAAATTGTTCAAAAAATCTTCATTTTAAAATAGCAATCAAAAAAAAATACTATTGTGTCGAAGCAAATTTGATTCATTATCGTGATGTCTTTGACGGTTTGAAAGTTTTCAATAATGGAACTTCCCAAGAAATCTATACTTACAGACGCGGTATCGTTGGTGAAAGATATGTTCGACTTTTTATGTTACCGACTTCAAAATCAGAAACAATAATTCTAGTGTTTGGTACCATTTTAATGGCACTGTGTTTTATTGCTGTAATTTTTATTCACA
>comp78978_c0_seq1
TTTTTTTTAAAAAAAACAAGACAAAATATAATTGAAAATAAAACCGTATTTTATTTCATTTTACAAATCACCGATAAAAATAGCATAAGCATTTATATCTATAGCAGCAAACATTCAAATTTGGTTAACGAAATAAGAACAAATTCATTACACAAATCATAAAAACTCAAACAGAATTAATCGGGAATAGAAGGCACAATTTTCTGTGCCTTGAAATTATAATCTATATGGACTTGGTTTTTTGGATTTTCCGGTGATTTTTCGAACTCCTTTGATAAAAGTTGTTTCAATTGATTAAATCTTAATCCAGGATTTTCGATTTTTAATTCTGGCATACGTTTTTCTTCGTATGCCAAATAAGCTGCTTTAACTCTCTTTTCCGTATGTCTGTCAGGTTTGTCTTCAACATTTAAAATTTTAAGGGCTTCGTCTATATTTCTAGCCTCATCTCCATCGATTATATTTCTATTAATATTTTCAGGAATTGATTCTTCAACTTCTTTCTTTTTAATACCTGCTGCATCATTTTGCTTCTTTTTGATTTCCTCTAATTGATAATGGGTAACTTTAGGAGCGGTTTCTCTTTTAACTATAATTTCGTCCATTTCTTTGTCATGTAAAGTTTGAAGTTCCTTTTTCTTTTCAAGCTGCTGTAAACGTTTCCCCTCTTTATCTTCTTTGCGTTGGAGTTTTTTATTAATATGTTTGTCATCATCTTTCCAAAATTCATCTTCAACTTGTTTTTGTTTAGCTTCACTTTCTGACCTTTTCTTTTCATCTTTTCTGGCTTTAGCTTCAACAGCTTTACTATTTGTACCCATCTTTTTAGGCATTATTACAAAATTATTTCTTAATTTTACACTGAAAAGGAGATGTTGAAATTTTTATTTTCAAAAAGAATTAAGAACATATATTAAAACAAATAGCGTAATTTTAATTTTAATATAAAATTACTGAACATTAAATTGTTTATTTTCAATAAG
>comp78992_c0_seq1
ATCAAACTTTGTTAATAGTTTTACGCACGTTTTATAATAAAATATTTTCTAAAAATTCCTTTTAATAATTTTTATTAAAAATATTACATAATGCACAGTGAAACTAATCCATTTAATACAGCTCATAATGATTCGTCAACTCCACTTTTTCAGGATAAAGCTACATCACCAGTAACACGGAAAATTAATATTGCCATTATAGTAGTTTTAGTATTGACGATGATTATTACAATTTCTATGGTTATATCAGAAGGTATTAAAAATAAAAATCGTGGATTTGTATATTTTATGTTGGGAGCTTCACTCTTAGCTTATGTTTTCTTTGAAATATTAATAATTATTTTAATTCATCGTAAAAAACTTGATGGTAATAAACGTTGGTATACAATATTGGTTGCTTTATCCATAATAATTCAATCAATATTTATTGATATTGTCTTATTTGTGTAGAAACATCAATTTCATCAGATATTTATCTATTAATTAATTTTTAGATTTTCTACAGGATTTCAATTAATTATTTATTTTTGATTGTTCGTTTAACTTTGAAATCTATTTAAATATTCTAAAATTAAAACAGTAAATCTATTTAAAAATTGATTTTTGTGATTTTTTATAAAATTTTATTTAGCTATTACTAGACAACCTGTAAAAAATTTTTTTAAAATATTTCATTAGATATAGTTTTTGAATATA
>comp79029_c0_seq1
AAAAATCAGTAAAAATATATTTGCTACACTTTTTCTTTAAAGCTTAAACTATGAAATTCTGCTTCAAGATCTTCGCTATTGCAAACGTGTTGTTGGCTACATTAATTTTTATTGTTGGAATTAATACTACTCTTACCACATCTGGAAGTCTATGGAGTATGTATGCTTATTATCATGAACAAGAAATTTGTAAAGTTTCTTTAGTAACAGAGACTTACGATGGACAGCAGTGTAGATTTCCTTTCTTAGACGATGACAATAATTTGGTTTATGACTGTATACCAACAGGTAATCGCGACAGATATTTCTGTGCTACGAACTGTACTTGGACTGGTTGCTTTCAAACATATGCATTTTGCAAACAAACGAGATTGGAAAGTAAAAATGGAATAGAAGAAATCAATTCGTTTGCATTGGAGAAATCAAGATTAGCGATCGCTACTCAATTTCTCTTGATGACGGCACTTGTATTTCTATTTGCTATGATAATTGTGAGTGTATTGGCATTGTTTCCTCAGAATATCAACAATGTGACAATTCATACTTTGGAGATCTGTAGTATAGCCTTTCTTGCGTCATCAGTCACCAGTAATTTGGTGGGACTCATCATCATTGGTGCTCGAGCGATATCAGCAGCTAGAAGTTTGAGGACGGGATATTGGTTATTATTAGTATCTTTAATGCTAAATTCCATTGCCTTAATTTTCTACACAATCGGAGTTTTTCTTTTACGAAAGAAAGTTGTAAAATCAGTGCAGCTGAAATCAATTAAACCCAAATAAAAATCCAATTATTACAATTATTT
>comp79073_c0_seq1
TAAAATTCTAAAATATTATTTGTTTATTTGTTTCTAAAAAGGCAACTTTTCAGTAATGGCTGGTCGTTTTTCGAAGCGTTTAAGTGCAGATTTACTGAAGTTCCATAATGATCCGCCACAAGGTATTTATTTGGATTACGATGAATCTAATTTTACTGAAATTCACGCATTGATAATTGGACCAAAAAATACTCCTTATGAAGGTGGATTTTTCTATTTTAAAATGGATATTCCGAATGATTATCCACATTCTCCACCGAAAGTATTACTAAAAACTACAGGTAATGGAAGCGTGCGTTTTAATCCTAATCTATATCAATGCGGCAAAGTATGTCTTAGTATTTTGGGTACTTGGTCTGGTCCCGGTTGGACTCCAATTATGTCTGTGTCCACAGTTTTTATATCAATTCAATCTTTACTTAATGAAGAACCTTACTACAATGAACCTGGTTACGAAAATACGGTCAATAAAGTTAGTAGTGATGAATACAATAAAAATGTGCGATCGAATACTATGAAATATGCTGTTGTGGATATTTTGGAAAAAAATACAGTTATGCCAGAAAAATTATATGCCATCGCAAAACAATATTTTATTGATCATTTTTCTATTTATAAAGAAATTTGCTACAGATTTCCTTATCTAAATCGACAAGGTACTAAACTAGAATTATTGAAGAATATATATAAAACTTGACTTTTACATATTTTCTATTATAATATATTTTTAAATTTCTGTAAAGCTTATTGATAATTCAGATAATATCTTTTTTGCCATAAATGGGATTTATTTTTAAAATTTGTAGGTTGG
>comp79128_c0_seq1
AATTTTCAAAATTTGAAATAATAACTATTTATCTTAGTTACTATGTCTTTTCGACCTAAGAAAACAGTAAAAAGTGGTAGACGAGCTCAACAAGCAGCTGATGAATCGAATGATAATATTAAGGATGACATTATTGAAGAGTCAGTTCAGCAACATTCAACTGATAAGCGACAAATAACTAAAGGTTGGGGCGAAGAATCTTCTTTTCAAAAACGAATCAGTCAGAGTCGAAATATGAATAAAGAAGAAACGATACTTGATAAAGATGAATCCGACAGTGATAGAGAAATGAGTGAGTTGATAATAATTTCGAGTGGAAATAACATTTCTAGATATCCCAATGATCCCCGAAGCGTCTGCTGAGGAACCACAAATTGCAAAAGCTCCAAACGTGATAGTCAACCGAGTGTCTACATATAAAGAACTGGATCGCGACTTCAGTGAGCATGTTGCATTCACCATGTTTGAGGACGAAATAGACTTGAAAATTATATCGAATTGTTTGCTTTTGAAGTCAGAGGTTGAAGAAAAAGACGAACAATGGGAATATGATCATCTGTTTGCAGAAGTGACATCCGATTTGATCGGAGCGTCACCCAAAAAAGTCACATAAATTGTTGTATTCTTGTATTGTATTTGTTGAATATATGACGCGTTGTTCTCATTCTTAAAAAAAAA
>comp79128_c0_seq2
AATTTTCAAAATTTGAAATAATAACTATTTATCTTAGTTACTATGTCTTTTCGACCTAAGAAAACAGTAAAAAGTGGTAGACGAGCTCAACAAGCAGCTGATGAATCGAATGATAATATTAAGGATGACATTATTGAAGAGTCAGTTCAGCAACATTCAACTGATAAGCGACAAATAACTAAAGGTTGGGGCGAAGAATCTTCTTTTCAAAAACGAATCAGTCAGAGTCGAAATATGAATAAAGAAGAAACGATACTTGATAAAGATGAATCCGACAGTGATAGAGAAATGAATATCCCAATGATCCCCGAAGCGTCTGCTGAGGAACCACAAATTGCAAAAGCTCCAAACGTGATAGTCAACCGAGTGTCTACATATAAAGAACTGGATCGCGACTTCAGTGAGCATGTTGCATTCACCATGTTTGAGGACGAAATAGACTTGAAAATTATATCGAATTGTTTGCTTTTGAAGTCAGAGGTTGAAGAAAAAGACGAACAATGGGAATATGATCATCTGTTTGCAGAAGTGACATCCGATTTGATCGGAGCGTCACCCAAAAAAGTCACATAAATTGTTGTATTCTTGTATTGTATTTGTTGAATATATGACGCGTTGTTCTCATTCTTAAAAAAAAA
>comp79139_c0_seq1
TTTTTTTTTAAAAATTTACAAATGATTTATTAATAAAATAATAGCATAACGCACTCTAGTTTATTGCAGAGAATATTCTCAGTGTCATAACTCTCCATATCTCTCAAAATTACGAACCTTGGTTCTATATCGTCTAACAGCACACGCAAATAGTACACCCCATGCAATGAAAGAAAAGAAAGAGAATGAAAGTGCTGATTGAATACTTGTTGTTTTCCAAGCATCGTTAGTTTTGGTATTGAAAGACCATCGATTGACTAATAAGCAAAACCCTACGAACCACAGAAAAGTCCACAGAAGTGAGAAAACGATTTCTGCAGTTGCCAGAACATTCAGAATAGCAAAGTTATAAATCCATTCATGAGTAAGATCAAATATAATCAGAAGAAATAATCCGATGATTCCCAGAAATGGCAGCACAATTCCGAAGTTGCATGCACTCATATTTAAATTGAAAATCACACAATCTCCATCTGTGGTGAAAGCTGCTTTAAGAATGCACAACAAAACAATCAATGAAAAAATCACAGCCAAAAATCGAGTAATAATACAAATATATTTGAATTTGCTTTCTGAGTACGGTTCATTTTCCATTTTTGAATTAAAACTTTATAAATTATTGAGCAACCTTG
>comp79141_c0_seq1
ATCTATATAAAATTTATATGGCTGGCAAAAGATCTTTGCAGGATATCCTTATTGATAAAATAAGTAGACCACCGGTTTGTCAAGATAAAAATATGTCTTCTTCCAAAAGATTTCGTGAAAAAAAGAAACAAGAAAGACTGAAACAAGAAAAGGATATTAAAAATCTTACTTTTGAATTGAATAATTTAAAGTCTCAAATAATTATGGAACAAAACAAGAGAGAAACTCTTAAACATGAAATTAGTGTTTCTTGGTGTTACTTAAAGCAATCATATATAGGGAATTACATTGATTTTAATTATACACCTACAAACAATGTTAATGACAAAGGAATTTGCATGTATTTTAATGAGGATAATTTAGCTGTAATGATGTGTTCACAATGTGCTCTTTGAAAACTTATTTCATTTTATTTTGAAAATTTTTAAAACTAATTTTTACTTTACAGTGGTTTTTTGATATATTTTGCTTGTACAATCTACAATTGTTGTATTGAAAATTAGGATAATAAAAATTATTTTTCTGAAAAAAAAAAA
>comp79199_c0_seq1
TTTGTTTTAATTTTAAACTTTTGTATTTGTTCATTTAGAGATAAAATAATTTTAAAAATCGAATTTTTAACTTAGACGCAATATGAATGAAAATAATGCCATGCCTCAGTTAATGGACAATCAAAAAGCTGACGCTGAGCGAAAAAATATTGAAGAACAAAGAGAGCAAATGCGTAAAGATATGTTATTACAGTGTCTTGATCAGAATGCAAGAGCTAGATTAAACACTATTGCTTCTTTAAAGCCAGAAAAAGCCAAAATGGTTGAAAATTACATTTTTTCCCGAGCATCTCAAGGTCATATGACCAGTAAGATTACTGAACAAGAATTAATTAAATTACTTGATACAATTGCTCAAAATACAAAACCCACTAACAAAGTGATTTTTGATAGAAGACGAGCAGCTTTAGACAGTGATGATGAAGATTTTTAAACATCTTTAGTTGAGTCCTGCTTGTTTATTCTAAAAATTCAGTTTTATAGAATATAATTTTCCCGTTTTCTAGTTAATATTCAAAGTTAATTGCCAATTAATTGTTGTTATTAATTAATTTGTAGCTAATTTGAAATGTTTTGTGATATTCAATATATCACAAAATCTGGTTCGATTTGATTTATTATTTGTAGGAATTGATCTAATATTGCGGTATTTTAATAATGATTTGATTTCATTTTAAATTCTACTAAGATAATGTTTGATTGGTAATCGGACGTATATTATCACAACAATATTACAATTGGGTTTTATTCTCTTATGTGGTCCGATTTTTCGGAGATTGTATAATTGATATGTAAAGCTGTTTATTTGAGAATAATGTAAAAAACTTTAAAATTTCTTTGTCTGGTGATAAACAAAAATATATTTAAAATCAGTTGAATGCCAATTCTATTCAATTTCAATATTTATAAAGCCGTGTAAGTATCAACTGTTTATTAAAATACATAGTCATTCCGAAAA
>comp79327_c0_seq1
ATTTCAATTAATAATAAATTTTAATTAACAATAAATTATCAATTAAATTAAACGAAACGTCTTCAAAATGAGAAACTTTTCAAAATCGAACAATATTTTTAATAAGAAAAGTATAATTTTAAAAATTTAGATGCTCATCATATTAACTGTTTACGACACTAACGCGAAACAAATAATACTTTGTTATGCGATAATCCTCTATCAATGTGGTTATGATTTCATAATTTAATAATTATAACTTACGATAAATATTTAAATCAATCTTTTGAGTTGTCATTACATCATATTTGTTATAGACTATACATTCAATTATGTTGTGTACACGCCAATCAACATTATTTAAATCTAAACTTGCACTCCAACCATTTATTAATTTTCCATCAAAATGTTTAGTTTTGTCGGTTTTAGCATCGATAATGTTGAATGAAAACTTTAACTTTGTGTTTGCTATCTTTTTTACAGAACAAATAATAGTAATATTATTTCCTGATATGACCGGGTTTGGTTTATAGATAAGCGATTCAATGATTACATTTTCTAAATAAAATTAAAGAGTTATAATAAACAAAGATTCAACCTTTTACGTTAATCAATAACGGTTCACTAAGCCAATTTTGAATTTGGCAAATCCATTTTCCTTGATGTTTTCTGGAAAACTCAATCTTATAATGAATTATAATTTCAGATTGGTTTCGTTTCACTTTACAACCAATGTTTTTAGTAGATTCTGTTAAACTTCTACAATTTATTAAACACAATCCTGGACTTAAAGGACATATTAATAAAATATTGTTTTCAATTTCAGGTTCCTTAATTATACAGAAAAGATCATGTATATGACCTTCTGGGATCACATGAAAAGCAGATTTGTTTTGAATGCTGTTCATAATTTGCAATATAATGTTCTTG
>comp79438_c0_seq1
ATCGGATAGATAATAAAAACCATAAAATATCATGAATTTCGTTCAAGACAATGAAGATTGTTCGATATGTTTAGAAGATATTAAAGTTGAGGAAAAGTGTTTAATGTTTCCATGTAAACATATATTTTGTTACACTTGTATTCATAGTTGGTTTAAAAATTGCCAAACATGCCCATATGATAGAACATTGATTACACATATACAATTTCCTGATCCACAATCATCAAATTTATTGAAATTGTCATTTACTGACTTTTGTAATTTTCATGATAAAATTAAAATGTTGAAATTAATAAAAGAAATGGAAGCTTTTATGAATTTTCTCATTGAAAATATCGAAACTCAATGTAAATCAAATTATGAATTTATCGAAAAATTTATAAATCAACAATTGAAAATAAATTTTAA
>comp79447_c0_seq1
TTTTTTAAATACAAAATTTTATTACCAAAAACGACCTCAAACAGCCCCTCTTCTTAAATGACAAGCATTATAATTATTTACAAAATCTATTTTTATTGAAAAAATTATTTGTAAACTTGTACTTTGATATTATTACGTTATTTGTATAACCTTTTTACATAAACATAAAAACAATGCATCAAGGAAGATATATAATAAACTGAGAATTATCAAATTGCTTCACTAGAATCCTATTTATTAGATATAAAATCAAATAATAAATTTAATCCATCCGGATACTCCAATTTATTCATGAACATAATTTCACTTAAAGTGTAATCTGAATTCAAGCAATCATCATTAAACCAGAGATTAGTATCATATTCATTTGGGTTTAAATGATATTTATTCAAAATTAGTTTTTTAACTTGATCAACTTTAATTTGAGTAGAACATAATAAAAATATTCCATTTTCCATAGCTATTTTGTCAATGAGATTATTGAGAATATCACTAGATTCATTTTCAGGAGAAGATGTAGAATTCGTCGATGGAGCAGAAGATTTAGTATCAATTGTAACTTTTTGTTTGTACGTCAATGATAAATTAAGTTTGTCATTATTTTCTAAAAAGCATAATTTCTCTATTGAGGAAATATTAAATTCGTTATCGAGTGATTCTTCATGTTGATAAAAATAATTAATATTTTGCATTTCTGATTTTAAAAGATTAGGAACTAATTTATAAATTGCCTTTTGCAAGGTAATATCAGGTTTTAAACTAACTTTGCCTAATCTAGTTTCTTGAATTAAACATTGGCATAAAGGACAATAACGATTGTGCTCTAAATATTTAAAAATACAGCTTTTACAGAACGTGTGCAAACATTGAGTAAGCATTGTTGGATCAATAAGATATCCGCCACATAAAGCACATATTAAATGAGCATTGAGCACTGACAATTTAACTTTACTTAAATTATTATTCATTTAAAAAATAGAAAAAAAA
>comp79526_c0_seq1
ATTGATTTAGAAACAACCAATCAAATCAGTTTACTATTTTGAGAAATTAGATCATTTCTAATTTACGAGTAATAATAATAATAACAGTTGAGCAAATCTAAAGTCAAATAGAAAACCAGTGGGAATATCAATCAATCAATAATAATAATAAAAAAAGACAACAAATAATCTTTGATCTATTCATATTTAGTATACAAATTCATTTAACAAATTCATTTTATTTTTTTTAAGAAAGCAGAAACGTTTTACTACATGACATTTTTTACATTTTGAGCGTAAAATAATTTCACCATGTTTTCTGATTTGTTGCCAACAAACCGAGAAATCATGACGAAATTTTCACCGAACATTCCGAGCGCTTGAAAGAAACTGTACACTTCTTGTCGACTCCACATTTCATCTAGCTCTGATTTAATCACCGATTGTGATGACGATTCGTCGTCAATTAGATTCTCATCGGTGTCTTTCAACTTTGCTATGATACGTTCGTATTCTTCTTCTGATGGGATTTTTGATAATTTTACAAATTGTTTTTTGTATTTCGCTAAGCGACGTTTAATTTTCAATTTATTCGACATGTAGAAATGTAATAATTCTCCCATCGTATAATTGGGAAATTTGTTGTGAATCTGACGAAAACATCGCTTACGTTTCTGATTGTTTTTTCGGTTATTTATCATTATTTTACTTATTTTATCGGCAGTTTCACAAACGTCTAATTCAAATAATCCGATTTTTGGACGATATTGACAAATATCTGCAATAGCAGACGTGATATTATAATTGTTGCATTGTAAAGCTAAAAGGGCTTGATCTTCACGATAACCTTTTTTCTTTAAGATTTTTACGTAATTTGTTATTTCAGAATTTCTTAAATTAGATGGCATCTTCCACAAACATGTTTCCTGATTATTATGATCATTATCATATTTCTCATCTTGAGCAGAGCCTCTTATTAAATTAGGTAATTTATGGCATGTGTTTTCAATAGAGAATTCTCTTATTTCACTACTATCAGCCATTCCGGATTCATTTGGAATTAGCTTCATTAAAATTTTATAAAATTAATATATTTTAAAATATTTTACAATAAAT
>comp79575_c0_seq1
ACGGCTTACATTTAAAACACCATGTTGATAATATATATATTAATAACCGTTGTTGCAACACATTTCGTATCTACCAAATCAGTAGAAAAAATCGAAGTTTTTCCAGGTGAGTGTATAAATTCCAAAGAATACTGCAAAGGAAAACCCGGCAAATTTTTCCACGATGGATGCAATTTTTGTACTTGTAGTTATAGACCTGACACAAATCCTGGCGCTGCCTGTACAAGAATAGCTTGTCATCAATTTATTGGAACTTACAGTAAATATAAAGAATATTGTAAACGTCAGTATGAAAAATACAGAAAGTATTTTGAAAATTAGTTTGGTTTTAAATATACTTTCATTTTGATTATTAATTTCCAAAAAAAAA
>comp79651_c0_seq1
TTTTAATAATATGTATGTAAATTTGATTAATTCAAATAATAAATTTTTATTTATCAATTATTCCTCATTATGATAAGTACAGTAAATCAATTTAATAATAAAAAATTTTCCCTGTTAGTGTCTCGAATATTAAGTAATCTTCCAAATGAGGGATTACCAGTGTTTACTGAAGATGAATTAAATAAATTAGAAACTGTTTTTAATATTCCTTTAAATGAACTTAATCAAATTGTGAATGATTTTAAAAGTCGCTATGAGAAAGCGGCGTTTTTGTTACAGAATCCAGCAGAATTTAAAAGTAATTTGCTAGAAGAGGGTTTCGATGAAGATAAAAGTGATATTATGAGTCAGATTTGGATAGAACATGCAAAGTCTTTAGTTGAAAAGTACAAAGGTCGTAGCTTAGCTCCCCAGGAGTTATTAGATATCAATTGGAAAATGGGCTTGACTCTAGCTCATAGTAACAAATCACACCTGAAAGAGCCAATTGCATCTGTACAGTTTTCAATTAGAAATAATGAAAATCATGGAATGATTGAGAACCACAACATTGAATTCAATCATAGTGAACTGCTCGAATTTTACAATGTTTTAGAAAATATTCAAGATCAACTTGATTCGATGAGCAAATAAATTGTTTATATGTTAATAATTGAGATTTTTCTAAATGTGCTTGTATTGATTTTTGCACAATATGATTCCAATCCACCTTTTTTCTTTACAATTATAAATCATATGTATACTAGAAAATTAAATATAATTATTAAACTGTAAAAAAA
>comp79717_c0_seq1
TTTAAGGTTTGTTTAAAATCAATACTTAAATTTATGACTTTTAAATTCGGAAATTTTGATTATTATTACTTTATAACGAAGAAAATAAATTTCTGTATCTAAATATGGCTTCTTCTAACGTAATTATTCAACAAATTGAAGATTCCATTAGCAAAGATGACTTGAAAAAAATTATTCACCAACAAAATCATATTCTTTTGCGATTTGAGAAAACCAATAATATGTTGGTTACAGTTTCTGAATTATCTTCAGATCGATATAATGCAATTTGTAACGATATAAAACAATACACTCAGACACTTGTAGAGTTACGAAAAGATCTTGATATGATTTTTCGTCGAATTAATAGCATGCGTGATGTAATATCTAAACGTTATCCAGCTGAATATAAACTTGCTCGAAGTTCTAACTGTATATATGAAGAAGATGAAGAGAATGCATTTACTTGATGTCATAATAGCTATAAATAATATCAGGTGTGATTTTGTCAAAAAAAGTTATTGATTTTTATCATAAAATCTGTATACTAGACATAATTTGTTAATTCGAATATGGAATATATCTATTTAATAAAGTCTATTTTAAGTAAACCACTAATGTTTGTTTCTTTAAAAATTCTTTATTCTATTGGCAATAATTACAAGAAATTCTTAAACTCTTGTTATGAAGTTGAAATTTAAATGTTTATTATTCTGTTGGATGGAAAATATTTTCTTTGTTGGCTAATTACATTAAATAATTTCATTGATAATAATTACATTAAAAATATGTAATGTACATTTTTGTATTTTAATAATAGTTACAGTAACTTTGAAAAAAAA
>comp79717_c0_seq2
TTTTAAATTCGGAAATTTTGATTGTTGAAATCTCATTTTTACTTTATAACAAAGAAAATAAATTTCTGTATCTAAATATGGCTTCTTCTAACGTAATTATTCAACAAATTGAAGATTCCATTAGCAAAGATGACTTGAAAAAAATTATTCACCAACAAAATCATATTCTTTTGCGATTTGAGAAAACCAATAATATGTTGGTTACAGTTTCTGAATTATCTTCAGATCGATATAATGCAATTTGTAACGATATAAAACAATACACTCAGACACTTGTAGAGTTACGAAAAGATCTTGATATGATTTTTCGTCGAATTAATAGCATGCGTGATGTAATATCTAAACGTTATCCAGCTGAATATAAACTTGCTCGAAGTTCTAACTGTATATATGAAGAAGATGAAGAGAATGCATTTACTTGATGTCATAATAGCTATAAATAATATCAGGTGTGATTTTGTCAAAAAAAGTTATTGATTTTTATCATAAAATCTGTATACTAGACATAATTTGTTAATTCGAATATGGAATATATCTATTTAATAAAGTCTATTTTAAGTAAACCACTAATGTTTGTTTCTTTAAAAATTCTTTATTCTATTGGCAATAATTACAAGAAATTCTTAAACTCTTGTTATGAAGTTGAAATTTAAATGTTTATTATTCTGTTGGATGGAAAATATTTTCTTTGTTGGCTAATTACATTAAATAATTTCATTGATAATAATTACATTAAAAATATGTAATGTACATTTTTGTATTTTAATAATAGTTACAGTAACTTTGAAAAAAAA
>comp79722_c0_seq1
TGAAAATTTTAATCTGTCAGTTTTAATCGAAACATTATTTATGAAAAAAATCTAATGAACACAATTGAATACAGATGTCTTTTTTTGTTGATTTTAAGCATCGATTCCTTATCTAGTCAATATAATTTTCGTGTTACTGAAAACCAACCTCCTAACACAGTTGTTGGACAAGTTTTGATTAAATCAGGATATTTATATGAATTCGTCCATAAAGAGGAGTTATTTGATTTCAACAAACAAACCGGAATTATACTTACTCGTAAAATTATTGATCGAGAATCTCTTGTTACGGATTTAATTGAAATTCTTTTATATAAGAAAACATTGGAAGGTCAATTCCTCGAAACAAATTCAATAAAAGTTCGAATAATCGACGAAAATGATAATCCTCCTATTTTCTATCCAAATAAATTAGAAAGGCGTGTTGTTGAAAACATAGCTTTGCAAACTGACATTTCACTCACCGTTGCTAAAGATGCCGACTCTGATGAATTTGGAGTTAGTAATAATTATCAGATAGAATCAGGCAATGAAGACGGAAGATTCGTGTTGTCAGGTGTAGGTGTGCAATATAGAGG
>comp79747_c0_seq1
AAATATGTATCGCTTGTATTTTTGTGTTTTTATTAGCATTGAAAATTGTCGTATTGATAAACGTTAACTCATGACACACCAGCAATTTAGTAAATAAAATTTATCGAAAACATACACACATTTCAAAGTTGAAGAAAACTATCGTATGACATGCAGTTCATTGTATGTGTGTAATTTGATCAATAAATATATATGAAAATTGTTTAGTTTGTATTTTAATGTGAATAAAATGGGGTTTTTGAAATCTTTAATCGGTGGAATTTTAGGAATAATTGGATTTATAACAATTTGTTTAATTATAATTTATTTATGTAAGAAAAAAAGAGATCGCGAAAGAATGCAAGCATGTCAGACAGGATATGTTGTACCTCATCAATATCCCACACCTTATGTCGATCAATCAAGTGCTCCTTATCAAAGTGGTTGTGTTGTACCTCCACAACAAAATTATCCACAGCAAAATTATCCTCAGCAATATCCACCTTATCCTCCTGCTGGTGGATATCCTCAATATCCTGTCAATCAACCTCCACCTCCATATCCTATGAAATAAATTGTTATGAACATGAAACGGCGCCCAGATTATTTATACTATTGGGTGCTTTACATTTTGGTCACTTTGTAAGCTGGGTTTATTTCTTATAAAAATCAACATTTAAAAGTAAATGTGTAATATTTATTTATAATGTTCATTTTGAAGATTTTGTCTTACACGTTTTCACTTATTAATGGCGTCCTTTATATCAGCATTTGAATTTTGTTTACAATTCATGATTAACTTTTGTTATGATTATTGAGTTGAAAATTTGAATATTATTCGAAAATAAATGTCCAATTTAAGTTTTTGAAAAACTTAACTATTTGTTGAAATTTATTTTTATTATTGCTTAAGGAATTCTAGGAAA
>comp79829_c0_seq1
AAATAATCAAGAATTATTAGATGATCCTATGTATTTGGGTTTACGGCACAAACGTATTAGTGGAAGTGCATATGATGAATTTTTCGATGCATTTATGGAGGCTGTACATGAAAAATATGGTGAACACACTTTGGTTCAATTCGAAGATTTTGGAAGCAATAATGCTTATAGGATATTAAACAAATACAAAGAGAAATACTGTGCATTTAATGATGATATTCAAGGAACTGCTGCTGTGTGTTTGGGTGCTCTTTTGGGAGCAGAAAAAATATCTAAAAGAAAATTACAAGACAACATAATTCTTTTTCAAGGAGCTGGTTCGGCAGCTACAGGTATTGCTAAATTAATCAAAAAATCTCTCATAAACAGAGGAGACACTGAAGAGATAGCTAATTCGAGAATTTTCATGTTTGATATTGATGGTTTATTAACGAAATGTAGAAAAAAAAGCACTTTTACTAATGAGAATTTGCCATTTGCAAAAGATATTTTACATACGAAATCATTGGAGGAAGCCGTTAAACAAATTAAGCCAACTGTTTTAATAGGAGTTGCTGGAGTGGGTCATGTATTTACTAAAGCAATTTTAGAAATGATGAAGGAAAATATTGAAACTCCATATATATTCGCTTTGAGTAATCCTACTTCGAAAGCTGAATGTACAGCCGAAGATGCATATTCATACACTGAAGGAAAATGTGTTTTTGCCAGTGGAAGTCCTTTCAATCCTGTTGGAATAAAACAAAAAACATATATTCCGACACAATGCAATAATTCTTATATATTTCCTGGTATTGCTTTGGCAATTATACTTTTCAGAATCCGA
>comp79888_c0_seq1
ATTGATAATGAAGCGTTGTATAGAATATGTCGAAACAAACTTTGTTTAAGTAATCCGACATATGAAGATTTAAATCATTTACTGGGAAATACAGTATCGGGTATTACGACATGTTTAAGATTTCCTGGACAGTTAAATGCTGATTTAAGAAAGTTAGCAGTTAACATGGTTCCATTTCCTCGATTGCATTTTTTAATTCCAGGATTTGCACCTTTAACCAGTCGTTTAAACAGCCAATATAAAAACGAAGTAAACGTAAATATGTTAATTAATGAAATGTTCCAAGAGAAAAACATGATGACAGATTGTAATCCAGCTTTTGGAAAATATCTGACAGTTGCTACAGTATTTCGGGGTCGAGTTTCAACGAAAGAAGTTGAAGAAAATATGTTAAAAGTTCAAAACAAACATCAATCTCAGTATGTAGACTGGATTCCGTCAAATGTAAAAACTGCAGTTTGTGATATTCCTCCAAGAGGATTTCGAGTGTCGGCCACATTTATTGCCAATAATACATCTATACGTCACATGTTTGAAAGGGTTCACAGTCAGTTTTTAGCAATGTATCGTCGATCAGCTTTTCTTCATTGGTATGTTGGAGAAGGAA
>comp79912_c0_seq1
TTTTAAAATGTATCATTTGATTCATGATTTTATCTAACTCAAGAGAATTATTTCCATTTAATTTATTCTACTGATTTGCATATCATTTACTGAAATCGAATTTCTGGTAAATAATCCTCGAATGATTTGACGAAATCGTAAGCTTCCAATCATGTAGAAATAGAACCGAGTCGAACTATTGGAAACAATAAAAAACCTTGCAATTAGAGGAAAAAATTGTCTTGTATCACTATTAACGTCGATAATTTTGAAATTGTATGCAATCTTTATAAAACTATACGGAAAACTACAAATTAAAAAATAAATTGATGTAATAGTTACGATTCGTATTGCAGATTTCGATATATATTGACTGGAATTTTCCACTATAATATTGTTTGGATTTCCTGGAGCGATTCTTATAGTTTTTCTGTGTTTCATTGAATTTTTCCATAATATATAACTTACTTTACAACTGGTTATTAATAGAATTCCACTTGGAATGAAAGCACTATAAACTAGAATCATTACACTTCCTATTGTGTCGGAATCGAAATAACAAGTACGCACTGAAATTGTATTTAATGTCACATTCAACACAATGACTAAAAGAGATATTAATAATATTACAACGAATGATATCAAATTGTGCCACCATTTCAAGGATCTAGCCAACTGACTTGTTGGCCAAGTAACAATAATAAATCGTTCTATTGACATTAAACAAAGGGTCCAAGTCGCTCCGTAAATCGTTGTACTATCTATAATGAGAAAAATCGTGCAAATATTCAGATCATATACTAACATTGATTTTCTAGTAATAGCCCAGATCGAATGTTGTAGACCAGTATTTAATAACAATATCAAATCGAAAACATTTTGCTGTAAGAAAAGTAACCGA
>comp79921_c0_seq1
AAAACCGTGCGCATTATTCTTCAAATACTTACAATAATAACAATAATGTTATAATTAATATTTCGGATAAACCGGAAATGTCTTCGATTTATCCTGGCTGTGACGTGTCCAAAGTTCTTAATTATATTAATCATGAAACTTTTATTATAAAATCTAATGGTTACGCTTATCGAGTTTTATCAAATGGTGATGTTGATTTGTTATTTAAGCCAGTTCAATTAACTAAAGAAGTTTTCGAATCAGATTCTATGTTTTTCGATGAAAGAATTCAAAAAATAATTTTCTTTAAAAATAATAAAATATTTACCGCGTCAGGTAATGATCTCAGCAATTTATTGATAACTGAATTAAATATTCAATCACGTGGAATGTTTAATGGATTAATAAAGGCTGCATTTTGCCAAAATCAGAAAAATATAAATTTCTCGAAAATGTGGATTATTCAAAACAACAAAGCTATTAGTGCTATAATACGAGGTAATGCCGTGAAGTTTTCTAAAATTGAAAAAAATCTTTCCGATTTGATTCACGATATAAATAATAAATCTTTATCAATTAATATTAACTCAATATTTAAAACTAATCGTTTGGGTCAGGAGCAATACTTTTTCGTTGATGGTGAAAAAATTTTTAATGTTGAAAATTTCAATAATCCCAAAAGCTCATTCGAAATAAACACTAGAAATTGGACAACATTGGATAAAATGATGAAATTCCCTTGTGATTCATTTGATGAGTTTAATTTCGAATCAGAAAAACCTGATCACTTAATAATGTCTCTGAATAATTCTGTTTCTGATTCAGTTCATACTACTACTACAGAAAAGTCATTATTAAGAAGCAGAGAAATGTTGAACAATGGAACAACAGTTACTCAGTCCTTATCCACCGAACAAATCAGATATTCAACATCTATTACCAATTTACCTAGTAAATGTGGAAAACAAAATATTAAAATGCTGTTTAATTATTTGGACAGTATTTATTTATTAACCGAATCTAATCATGTTTTAAAAATGAAGGATTTTGCTTTAGATCCTAATTTTAAATCAATAATTTTGGATAAAAGATTTTCTAATGCTGATTCTTTATTCTTTGATCTTAACAGAAATGAGTTGGTTGCATTTAAAGACGATTCAATAATAATTGGTAGCGGAAATGATTTAAGCAATTTTGCTAATGTTAGATATATTAAATGGAAAAATTATCAAGGAAAAGTCACCAATGCATTTTTAAGATTTGTTCTCGGAGAGATCACAATGATACATTCAGTTAAAAACAACAAATTAATTAATATTTATTTAACTCGAAATTATGCTGAATATCATGAGAGCATCCACAGTGTAAGTGAGCTGATCAACTTTCAAGGCGAACCAATTCCGTCAATCACTTCTGCTTTTGTGACACAAGTTGGTGGTACAACTTATAAATACATGAAACATTTATATCTTGTTTCTAATCAAACATTTTACAAAGGAGAACAATATGGTGGAACGAATCATAGAAATACTTTGTATAAATTTTCCAAGAACAATGGGCACCAAATACATTATTCCATTGAATGTTAAAT
>comp79993_c0_seq1
TTTTTTCAGCTTTCCAAAATATGTATTCATAATAAATATCAAATAAAATAAAACTAATTTCAATGTTATAAGTTTATTTAAAAAAAAAAAACAAATGAATGCTTAGATTTATAAATTTTTCTTATGAACTTGAGTGGTCCAAGAACGTATTAATTTCAAACCAAAAAATAAAGAAAAGCCGTGAATTTGAATACATCCACAAAAAAATATATACCACACAACCACTAAAGGTAATCCAAAAATATTACTATTAGAAACTTTGGTTTGATAAAAATCATACAATTCCAAAGCTTTAAAACAGACACCAACAGAAATAGGAATAAACCCGAAAATCATTGTACCAATCAAAGAAACTCTTAATAAAAAAACTCGATTTTTCGACAATGATAAATAACCAAATATTGATGGCGTAAGACTTCCTAAGAACCAAACAAATTCCCAGGTGTCAGGAGAAGGCAAATTGACACTTTTAAAATATTCTACATTAATTCCTAGATTTCGAAAAATTTCTGGTATGAATTTAAGTAAAATAACGAACCAGACAATAACATGGCACGAATATACAAATCTCAGTCTCTTTTTCAAAAATGGGCTAATATTATATTGAT
>comp80033_c0_seq1
TTTTATTTTAATTAATAGTAATTTAATTACATACAATTTATTAAAATTAACTGTTGTTTAAATAATTCTGTGCATTAGCAATGACATCAAACAATGATGACTTTGGCAAAGATAATTTTGTTTTTCATGATACAGATCTAAATGCTTCACAACTATCACTTGAAGGAGATATTTATAATCCAGAAGTTCGTAGTAATTTTTCCACTTTAAACGAACCGATTCGTGAAACTATTATTCGAGATGTACGAGCTGTAGGAGTTAAATTCTGGCATGTTCTTTATCCGAAAAATAATAAATCACTTTTAAAAGAATGGGATTTATGGGGTCCATTATTACTCTGTACAATAATATCAATTGTTCTTGAAACTGGTACTGAAATTGCAAAGAATAAAAGCGACGGTGGTCCTCAATTCGGACAAGTTTTTATTTTATTTTGGGCTGGATCTTCTGTAGTAACTCTAAATGCCAAATTATTGGGAGCTGATGTATCATTTTTGCAAACGGTTTGCGTCCTGGGATATTGTGTGTTACCACTAACAATTGCTATTGTCATTTGTGCAATTATTGGTTTCTATCATCAAACCAATCTTCATCTTATTGTTAAACTCATAGTTAGTATGGCTGGTTTCGGATATTCAACATTCTCATCGACAGCATTTCTGAACAATTGTAACATTCCAAACAGAAAAGCTCTTGTGATATATCCGATTTGCTTATTCTATTTCTTCATTGCTTGGATGTCTGCTTGTCAAAAAAGTAATTGATGTTCATTCCATGTGTTGATTATCTTTTAATATATTACTTTGTTTTTGAAAAAAAAAA
>comp80071_c0_seq1
TTTTTTTTCAACTGAAATAATTTATTTCATAACAGCCTTACAATAATCTGTTCAGATACCAAACAAATATTTGTGTTTTATTTGTGTTTGGGATCGTGCAATGGAGGGAAACGATTCACTCGAACTGGTTCCTCATAAGATGGGCTATGATAAATCCCATATTTAATGGGTTCAATGTTCCCCTTTGTTGCTTCAGGTTTTCGAGTTACATTATTGATTTCTCTAAATACAGGTCGATTGTTCTTAGGGAATATTTGACCGAATGTTTGAAATTGTGTTGGTTTCGAATATTGATCGTAATGCCAATTCATGACCTTTTGATCCGCACCTCTAATATATTCTCGTTTCCGATGATACCAGTCAGGTTCGACCGCAGTGCTACTCATGGCGTGCATATCCCAATGACCTGCACTATTCCATTTTCGCCAGCCACCCTGGCAATAATCTACTCCACTTGAATTGTAAACATCTATGTGATTTAGTTTCGGAATCCAAATACTACCAATTTCATAAAGAGGAGGAGGCATAAACTGCATAGGATAATGTGAGACATAGCCACGATGATAATTCATCCTTGTGGAATTGGATGTCATTAATAAAAGTTAATTATTATTTCTACGAAAAATTTACAATTTTAAAAAATAATGTAATTATTTTCATAGTAACCTGTATTTAAACAATTAGATTATTGGATTTGAATTTTTGGATAGA
>comp80095_c0_seq1
AATCTATATAAAATTTATATGGCTAAAGCAACTACCATTAAAGAAGCCCTTGCATTATGGGAACAGAAAAATGGAATGAAAGCATCTGAAGCTTTGGAAGTAAAATTACACGGTGCATATCCTCCAATCGAAAAGATGGATGCATCACTATCTACATTACATGCTTGCGAAAAATTATCATTATCGACAAATTGTATTGAAAAAATAGCAAATTTGAATGGATTAAAAAATCTGAAAATTTTGTCATTGGGCAGAAATAATATCAAAAATCTAAATGGTTTGGAAGCAGTTGGAGAAACTCTTGAACAATTATGGATATCATATAATCTAGTTGAAAAACTGAAAGGAGTTAATGTTTTGAAGAAATTGAAAGTGTTGTACATGTCAAACAATATAGTAAAAGAATGGGTGGAATTTATGAAATTGGCTGATTTACCGTGCCTTGAAGATCTGGTTTTCACTGGAAATCCTCTGGAAGACAGTGAAACTTGGCGAGAAGAAGCTTGTAAGCGTTTACCGAAATTGAAAAAACTCGATGGTATTCCAGTTGTTCGTGACGAAGAGGAATAATTATTATGAGACAACTAAAATCCATTATTAATTGTATTGATGTATTGGAATCGCTGTTGCAGTTGCAGTTGTATTGTAGAATCGATTAATAAATGATTTCATTTTCAAAAAAAA
>comp80182_c0_seq1
ATAATTTTTGAAATATTAATAGTGATAAATAGTAATAATAAATATCAATCGATATTTAAAATCAAAGTCAATTCTATAAATAGCAATTGTTCAACGTCACCATTGAATTCACTCTGATTGGTTAGCTATTATTGTAACTTTTAATTTGTATTTAATGTCAGATAACGATTAATCGTAATAAAAATGTCATTTACACAGTATTCCGATATTCACTTTAACAACATGGAGTCTATGGTGTCGAGCTCAATTAGGAAATATCGAATTCAAACTACAAGCACAAAGGAGCCTAATTTACTCTATAAATTGATGGTATCGAAAGTCATAGCAAAATTAAAAGAAATGTTATTTGATCCGGATTTTGTAAATTCAAATGAACAAAATAAAGCTTCAGACAAAGTTTCAGATAATCTCGATTATAGTGATTCTCGTAGTCGTGATGTTAGTAAAGTTTGTACAAATGATAAACTAAGAATAAATTCTCAACTTCAAACGCTTTTGAAGAAACGAATTGCTGCTAAAAACAAACGCCAAAACACAGGTGGTGAAATTCGTTCAAAAATTAGGAAAATATCGAATAAAGAGGAAATGTTTATTTATAACAATTCAGAATTTAATGTTAACAATACTTATACATTACTCATTCCCGTTCATTGCGTTTCGAAAAGTTAAAGATAACATTAAATCTTTTTGCATATGTAAGTTTTTTAATCAGCATTTAATTTGTACAGTTGTAAATACATGATTCGAATGGCAAAAAAAAA
>comp80188_c0_seq1
TTTTTTTGATAAAATCGATCAAAGTTTTAATATCAAAATTAAATACAATTTAACAAAATTTACATTAATTAATATTGAACAAATTGATTTTTTAAAATAATTTATTAAATAGTTTTTAAATATAAAGATAATTAATTATAAAGTAAAGTATTATAAATCACAAAAACCTAAAAATTAATTATCTGGTTTGGTATTATTACATTGTTGCTTTAGTTGTTCCATTACAACCGATATTTTCAGGAGACGTAGGAACGAAGTGAATATAGTACCTATTAGTTTGTATCCCAAGGTGTTGATTTAAAATTTCACTCATTCTTTTCGAATATAAAGCATGCTTTTCAGCATTGCCTTCGCCTATATATACCAAACTTATCATTGCACAAGGTTCATTTGTTCCACCTAAAGTGATTAAATTATCTGGAGAAATATTACAAGAAACCGTAGGTTTATTCATCAGCTTTTGAAATTCTTCAGACAAAATAGAAGTGAGGTTCAACGGGACTTTGGACTTCGCAACATTTGTGAAAATATTCAATAATGGCATTTTTTGATTTTAAATTAATAAAATTGATATATCAAAATAATAATGTAACGAATAACTAAATTGTTACTTAATAATTTATAACAAATATTTAATAAATAATGATTTTCATTTAAATAGAAAATTTGAAATTAAATAGAACAAAAAAAA
>comp80241_c0_seq1
TTAATTTATTATATAAACATGTCATATTTTAAATTTAAATTTTATTTAAAATAATAATTATTATAGATGTCTTCATTTGAATGGCCATGGCAGTATAATTTTCCTCCTTTCTTTACATTACAACCTAATGCTGAAACTAGGAAAAAGCAAATAGATGCATGGTGTCAATTGATTTTGTCTTATCACCAGAATTTTAAACAATATACATTAAACGTTCAAGATGCATATCAGTCTCCATTGTTTTCTAATAAATCCATTGATAGAAAAGTGAAATCAGATCTATTGATTTGTATATTGGATGAATTGCAAAAACGAGGAAATCTCGAATGGACTGATAAATCAAAAAAAGTTTGTAAAATTATTTGGCGTACTACCGAAGAATGGGGAGATTTAATTTATAAATGGGTTAAAAAGAGTGGCAATTTAAATATAATGTGCACTTTGTTTGAATTGACAGATGGTGATGATACTGAAAATGAATCCTTTCACGGATTGGATAAAGATATTCTAATCAGTGCAATTCGTATTTTGGAAAAAAATGGTAAAGCTGAATTATTCATTTCAAATGAGTTAGAAGGTGTAAAATTTTTCCAATAGTTTTGAACTTTATTTGAATTAATACATCTATTTTTATAATTAAAAAAAAA
>comp80268_c0_seq1
TTATGAGTGTATTATTTGCATAGAAACTTTATATTATTTACATAGAAATCCCGTGAGACCAGAAGTACCAGAAGCTATTAGATCATGCCAAAAAGCTGGAATCACTGTTCGCATGGTTACTGGTGATAATATCCATACAGCACGTTCAATTGCATACAAATGCGGTATTATCAGTCCTGTGGATGCATATGATGTTTTGGATTCCAAAGAATTTAATGAAAGAATTCGTGATCCCATAACAAATGCAGTTAAACAAGAGAAAATTGATATGGTTTATCCAAATCTTCGTGTTTTAGCCCGATCGTCACCTCAAG
>comp80332_c0_seq1
ATTTTTGTAAAAATGCTATCGATTTTTTGCATGGTTATGATTTGTTTTAATTCTGTAGCATTATCAAGTGCAGAGACTGAGACAAAATTCTTTTGTAATATTTACAGTTCTGCAGACATTGAACGATCAATTTATTGTAGATTTTTAACCGGATTTTTTGAAATACTAAAAATACGTTATCCAGTTTTTCAAAAATGTGTTACTTGTAATTCATTTGTCAAACTATTTTCAAACACCAAAGATTACGATCAATCGATCGACGGATTATTGATAAAATCAACTGAACTTTTTTGTAAAACTTTACCTAATTTTTCTATTAATAAATGTACAAAAATTCTGGAAAAATTTAATCCAAAACTCGAGTTTCTTTTGATTCAATCTGTGAAGGACAACAATTTTTGTGAAACCGTATATAATTGCCAACAAAATAAAATAGATAATATCTTATCTACTAATAAATACTGGGAATCTTTTCAGAAATTTTCGAACTTAACAAGAAACTACAGTAGATTTCCAAACATTTTGGGTAAACATGACATTATTTGCAATCATTGTAAAAGTCAACCGTCAGAGAAAT
>comp80399_c0_seq1
ATTTGATACAAAAAAACACTCTACAGAAACACAATTTTATTTCGTTCGTTTAGTTCTCGTAGATGGCTTCTGATATTTTTCCAATTCTTTTATAGTACTATTAAACAAACTAATACATTGATCTAATTCATTATTGGCACTGATAAAATTCTGGCATGTGTTTCGAAGTAGTTCAGCTTTAGATAAATTATTACTCGACAAATTTTCATACAATCCAATTTTTAAAAACGGACAATATGGTGCATGCTTTGTATGCTCATCTAAAGGAATATCATTTTTCTCCCATCCATCCAATTCTTTCAAACACATAAAGCATCTCAATGAATCTGATTTAGGATTTGTACAGTAAAATCCTGCTTCTGCCAATTTTGTAGAATTACATGAACTTTCAATATTATCAAATGGCCAGTTTTTAAAAGTTTTAATTCGCCATTCTAAAAAGCATTCTTTAGGAATATAGTTTGAATTCATAAATATTTAAATTAAAATTTCAAAATTTAAAATTGAAACTTGATTTAATACTTATATAAACAAAGGTAATTGATATTGACCAGATAAAGCTTATTCGAAAAACAAATTTTATTTAAAAA
>comp80431_c0_seq1
ATTATTAAACGTATATTGAATTGCGGTAGAATTTTCAATGAATGTGATTGTTTTTTGAATTCCGGTGGTGGTATATCACATAATGCAGTTTTCACATTACTTGGAATCCACTCAACAAAAAAGGCACTATTTTTATTTTGAAATTGCATCACTTCATTATCAATATCTCTTATTGAAAAGCTTCCTCTAAACATGGTTGCTACTGTAAGAAATCTGCCTCTTCTAGGATCACAAGCAATCATTTGATTTTGACAATTAAATGCGTCTTGTACAATGTCATGTATTGAATAAGATTTATAAACTTGATTAAATCTCGATATTAAAGGAGAAAATGAAGTGAGGAAAAAATGAAATCGAGGAAAAGGAACGAGATTTGTTGCCAATTTTCTTAAATCTGAATTTAACTGCCCGGGAAACCTTAGGCTTGTCGTAACTCCTGACATGATGATGCTAATTAAATGGTTATAATCTG
>comp80539_c0_seq1
TTTTTTTTTTAAATAAATAATATTTTATTCTATTAAACAGTGGTTTCATTTAAACAAAATGATTTGTAGTAGAGAAATTTACAAATTATTAATGCTCGGATATTTGCGAGTTGCAATGCATCTCTTGTAGTTTCTCATCAATTATCATCGCTTCTCTAGCTCTGTATAAAGCATCTGACATTGTTGTGCCAGTTATCCATTCAACAGTTCTCACTGATCTACAAGCATTTGATGAATGTAATTCTCCACATGTTCCACAGAAAAATCGTCGACATTCCATTCCAGTTCGCGTCGTATGAAACAATGTTTTCGGTTCATAGAACTCAATAAGATCATCTTTAACATAGGCCGTATAAGGCTCTTTGTTTCGTCCAGTTTTAATCGACATTTGAAAATTTGAAATACTACCTAATCGTTGTTATTGGATACCGTAAACAAATCTAAAATTCATAAAACCATAG
>comp80608_c0_seq1
TTTTTTTTTTTTAAAAAGACAGAATTTATTATATTACGGAGGCTTTTCCAAAAAACGCAATTTATGAAGATTTCTACGTTTATTGACATATTTGTGTTCACGAAGATAAACTGTTTTCATTATTTCATATTTTGCTGGTTCAAATTCTTTGTAATAATCTTCTTCTGATTTTATTTCTCTAGCCAATCTCTGGAAAATCAAATGGGCTCCTTTTGCCCACTGAGGTCCTTGGTAGAAATCTTGAGGAGTAATTCTTCCATCACCAAGAAGATCAATATAATCATTAACACCAAATTGAGAGCTATGAGGATGCCAAGGATCTCTTATTGTTGATCTTTTCATTAAAATTGGAGCAGCTCCCTCGATTCGCGGTAGCAATCCTCCTGTATGAACCTTTTTCATTTCCATTAAACTGGCTTTCGGTTGAAGATATGCATTAGACTTTATTAATTTTTTACCACAATGGGGAATCGTTCCATCATATTCTTTTTGTGCGTTCAGCACTTTTAAATATTTAATTCCCTTATTGTTGTATTTAACACTGTAAAATCTAAGTGCCTTTGACAAAAGCACTGTAACATAATGCTTAAATTGAAAAGAATTCATATAAATTTTATATAG
>comp80613_c0_seq1
GTTTGTTTAAATTTATATTTAATTGCGCTATTTAAATTTCATATTTTGTATATTTTTAAACGATAATGGAAAATAGGCCTAACCATACATTATATGTTAATAATTTGAATGACAAGATAAAGAAGCCAGACCTTAAAAAAGCGCTTTATTATTTATTTGGGCAATATGGTGGGATTGTTGACATAATAGCTAGTAGAGAACCTAAAATGCGAGGCCAGTCATTTATTATTTATAAAGACATAGTTTCATCAACTACTGCTTATAGAGCCTTACAAAATTATCAATTATTTGATAAGCCAATGAAAATTCATTATGCTAAAAAAGATTCTACTCAAATAACCGAAATGAAAGGTCTTCAAAATGAAGCCAGTAAGCGTAGAGATGAGGAAAAAGAGAAGAGGAAGCGTAAGAAGGTCGTTGGGGTGGTTAAAACAACTCCAACCATTCCAATTTACGTTGAATCAACAGTTATTATACAAAATGATCAAATATCCCAAATGCAACAACAACCATCAATTCAACCAGCTCTCGACGAGACTCCTGCTAGCAATACCTTATTTGTTTCATGTTTACCTCAAGAAACAACGAAAGCTATGTTAACTATGTTATTCAGTCAATTCAAAGGATTTCGTGAAGTGAGATATTCTGCTGAACGATATGATGTTGCATTTGTGGAATATGAATTAGAAAAACAGGCCAAGGATGCTAAAGAAAGTTATGATGGATTTCAGATTTTCTTAAATCACCGAATGAAAATTGAATATGCTAATAAATAATATTTGTTCTTAAAAAAAAAA
>comp80661_c0_seq1
AAATAAAATGCAAATAAATTTGTTCAAGAAACATCAAAAATATTAAAATAATTATGTATAATGGTATTGGTATTACAACTCCAAGAGGAACTGGTACAAATGGCTATATTCATAGAAATTTGGCTCATATTCCTGTAAGGAAACATAAAGATTATAAACCACCAGTGTTAAATTTACAAACTATATTTAAGAAACCCAATAATGATATTCTTGAACATGAAAGGAAACGGAAAATAGAATTGAAATGTGTTGAATTAGAAGATTTAATGGAACAACAAGGATATTCTTCCGAAGATATTGAAGTTAAAATTAATATTTATAGACAGAGATTAATCGATAAACACAATGAAG
>comp80707_c0_seq1
GCGGTCATCAAGCCAGTCTCGTCGTTCTTCTTGACATCAGTGTACTTGGACACAGTGGCAACAGAGGACACTTGCTTGCACTTGCCATCGCGGGCGGTGTAGGGGTACGAGGACTCGGAGCCAATACCGTTGTTCTTGATGATGTACTCGAAGGCATCATCCATCAGACCACCGTTGCAGCCCTGGTTTCCGGAGGAGCCAGCGCAGTCAACGAGCTGTTGCTCAGCCAAAGACACCAAGTTTCCGCTCTTGATCTTGTTAGCTCCCTCCACACTTCCGGTGGTGGAGAAGGCCCAGCAGGAGCCGCATTGGCCTTGGTCCTTGATGGGGGTCACGGCGCCAGAGGTTCTCCAGTCCAAAGAGCTGGCGAGCACTTGGTTGGCGGGGGCAACGTGCAAGTTCTTGTTGCGGAGGTACTCGTTGCTGCGAGCCTTGTAGCCCAAGTACAAGTCAGAGAACTCCTTGCGGGTCAAGTCAGTGTAAGCGTTGACTCCCATGGTCCAGCCCAAGTTCTTGGCGTTGTGCTCATCGATGACCTTTTTGTTGTCGACAAAGTTTTGGAAGCGGCCGAAG
>comp80786_c0_seq1
CGTTATATTAGACTCCAATAATTCTGTAATTGAATAAAGATTATCTCTAACAGGATGCACACAATCATTTATAATAATTAAAATTTATTAATTGATTATTATTGATGACAGCAAAATAATCAGCATTATCATTATTGATTGGTTCATTGGTTGAGTGATACAACAATAATTGACACCTAATAAAATAACTAGAAATCAAAAAATCTACAATTCCAAATCGATAAAAATATTTATTCACATAAAATCACCGAAAATAATCAATATTGATATACAAATCAATATTGGAATAAAAATAAAATATCTGATTAAATTCTCGCTAACAAGTTCTCTCGTGTATCTCATGTTCGAGGACTCAAACAACAATGAAGGATTATTGATATTGACATCATGAGAACTAATACCAACATGATATAACTGAATGTTTTAATTCGAGGCAATAAATTACCTTGACGATACCAACATGCCATTGTAGCTGATAAACATCCAAACGCCAAATTTACAGCTCCACAAATGATGATTGTCCATTGAAGTGACTTTGGTGGCCAATAAGGATATATGAGTGATACGATTAAGCTTGCACAGGATAATATATTTACCAATCCATACAATATAAAGTTGAAAATTGGAGTAAAAGGATGTTCGGGCCTGTATAATGGGAAAATATTGGATTCTGAACTGTATATATTACCACTTTCCATTCACAAATATTCTATTTGAAATTAACATCGAACAAAGTATTTAAACAATTAAATAAAGTATGACATTTATGAAATTAAATTATTTTTCCAGACATTAGGAATTTG
>comp80814_c0_seq1
AAATTGAAGAGAGCACAACAGAAAATAATGTCACTAAGGAAAACCCATTTATTTATGTCAGTGGTAATTTTGTTGGCACATATCATATTGATTGATTCGTTTCCTGGTGAATCAAGATTTAGGTATAATATGAGATATAAAAAATTTGCAATGCCAACGTTTGGTTTCGACAATGATATGCTTCCGTTACGGGAATATATCAACAGAAAACAAGGAAATCTACGAGATTTTGGAAAGCGATAATTGAACAGTAAAATTTTGTAAATTAAAAGTTTGCAATCAGCATTGATGAAAACATAAATAAATATGCTAAAAGGAAAAAAAAAA
>comp80843_c0_seq1
GGGGTGACGTCCTCAATGCGGCCAATCTTCATGCCAGCGCGGGCGAGGGCGCGGAGAGCAGCCTGCGCACCGGGGCCGGGCGTCTTGGTGCGCACACCACCAGTGCCGCGGATCTTGATGTGGAGGGCGTTGACGCCGCAGAGCTTGCAGCGGTTCACGACGTCCTGCGCGGCGAGCATGGCGGCGTAGGGCGACGACTCATCGCGGTCGGCCTTGACCTTCATACCACCAGTGACCTTCGAGATGGTCTCGCGGCCCGAGGTGTCGGTGACGTGCACGAAGGTGTCGTTGAAGGACGCATAGACGTGGGCGACGCCATAGACGATGGTGTCGGCATCGACGTTGGGGCCGTACGCCTTAACCTCCTGCTGACGCTTCTCGGTCTTCTTGGACATGTTGGGCGACCCAATAAAGTACAGAAA
>comp80862_c0_seq1
TTTTTTTTTAAGTAAAATAACTGTTTATTTTATATGAACACACATCCTAAATTAAGATTCTTTTAAAATAAAAAGTAATGTAAAAAGTAATAATGATAAAAGTAATAATAATAACAAGCAACATAGTTTCTAATCTGATTGATCGCATTCACCTTCTCCTAGGAACCACATATCACTTGTTATCATTCTTTTACACAACTTATCGCATTTCATTCTGATTGGACTAACACTCAATTTCACCACATAAATTGAATAGCATGGAATATTAAAATGAACATAAATATTTCTCTTATGCGTTGTACACTTCTTAACAATTATTTCTAATAAAGTATTTTTATTTTCGACTATTTTGTAGAAAAATAGTTCTACATTTCTTCTTTTCATAAAACTTGAACACTGAAAGCTAATTGTAAATAAATTATTGGCATATGAAACAGGTTGGAGGTTGGGATACCAAATATCAGAATTGACAGCAAAAACATTTCTAACGTGAAAGAAAATTAAAATTAATAAATACGTGATCAACATTATTCAACTAATAAAGTCACAGAAA
>comp80890_c0_seq1
AATATTTTCACTTTCTAATTCATGACTATTCATTCTTTAGTCGGCTTAGGACAGAAAATCCTGGAAAATGCAACATCTGATAATGCATCACTCGGTAAATCGCCTTGGCATTGGGATCCTGAATTCGAATCAATTGTTCATCCTTATTGGAGAAGTTTTGATATGGTTCCTGAAGTGTACCATTATTTAGTTGGAGTTTACATCTCTATAGTTGGAATTGCAGGTGTTCTAGGAAATCTTCTCGTGCTTTACATTTTCGCTAGTGCAAAAAGTTTGAGAACACCACCAAATATGTTTATTATGAGTCTAGCTATTGGAGATTTGACATTTTCAGCTGTCAATGGGTTTCCATTATTAACAATATCAAGTTTTAATCATCGATGGGCATGGGGAAAATTGACATGTGAAATCTATGGATTTATCGGAGGGCTTTTTGGTTTCATATCAATTAATACTATGGCTCTTATATCTTTGGACAGATATTTTGTAATAGCTCAACCATTTCAAACCATGAAATCATTGACTATTAAAAGAGCAATTATCATGTTGGTTTTCGTTTGGCTTTATTCTTTGATTTGGTCAACTCCGCCGTTTTTTGGTTACGGAAATTATGTACCAGAAGGATTTCAAACCTCTTGTACTTTTGACTATTTGACACAATCTAAAGGAAACGTCATATTTAATATTGGAATGTATATCGGGAATTTCGTGATTCCAGTTGGAATAATTATTTTTTGCTATTATCAAATCGTGAAAGCCGTTAGAGTTCATGAATTGGAAATGTTGAAAATGGCACAGAAAATGAATGCTTCTCATCCAACGTCAATGAAAACCGGAGCTAAGAAAGCAGATGTTCAAGCTGCCAAAATTTCAATAATTATAGTGTTTTTATATTTGTTGTCATGGACCCCTTATGCGATAATAGCATTGATGGCCCTTACTGGGAGGCGGGATCATTTGAATCCGTATACTGCTGAACTACCAGTGCTATTTGCAAAAACATCAGCTATGTACAATCCCTTTATATATGCTATCAATCACCCGAAATTTAGAATCCAATTGGAAAAGAAATTCCCCTGCTTAATATGCTGTTGTCCGCCTAAACCAAAAGAAAGAGACACAACGAGTGCTGCATCAGCAACAAAACCAAGTAAATACCAAAGTGAGAAAGAAAGCTCTATGTCGCAATTAGATTCTGAGGATGATAAACAAGTAATTGAAACAAGCAAAGTACAAGCGACTAGTGGACATGCAAATGAAGCTTATGAAAACGAACAAAAATAGTTAAATAAAAATAATCAATTTTTATTGACACTAGATTTTTTTATTTTTATTTCACTTTAAGAATGAGCACTGAAATAGGCGTAAAAATGTTTGTTTCAATGTTTTAAATATATTTATCACTTAAAAAAAAAA
>comp80940_c0_seq1
TTTTATGTGGAAAATTCTAGCAGCAACTATTTTTTACAATTCGATTTTCTTTTGAATTTCTATTATTAATATTGATTAAATCGATATCTTCTTTAATTTCTGGATTTTCAGAGATATTTAGCATCAGATCGACCAGGTCATTCATCGCATCGTCAATTCCAAAATCTTCTTTAGCCGAAACGTTAAATGTTTTGAAGAATCCATTTGTTTTCACAAATTTATTAATAAAGTCTTCGTCAGATAATTTGTTTGTTTTATCACAATCTGATTTATTTCCAAGTAAAATGCACGGAATCGGTTTACCGTTTGGTTGTGTCACTTTGCTGTTGAGCTCTTTTTTCCATTTAACTGCTGCCTCTAAAGTATTAAATCTAGTCACATCATATACAACGAAAGCTCCCAACGCATCTTTATAATAAACTCTCATCATGTTTCCAAATCGTTCATGTCCAGCAATATCCCATAACTGAAGTCTAATAATTTGTGACTCATCTTTACGAAATACTTTCACTGCAAAATCCACACCTATCGTTGAACTATAATGATATGAAAAGTATCTATGTACATACCGTTTGATAATACTAGTTTTGCCTGTTTCAATTTCACCAACAACAAGTACTTTAAATAAATAT
>comp80940_c0_seq2
TTTTATGTGGAAAATTCTAGCAGCAACTATTTTTTACAATTCGATTTTCTTTTGAATTTCTATTATTAATATTGATTAAATCGATATCTTCTTTAATTTCTGGATTTTCAGAGATATTTAGCATCAGATCGACCAGGTCATTCATCGCATCGTCAATTCCAAAATCTTCTTTAGCCGAAACGTTAAATGTTTTGAAGAATCCATTTGTTTTCACAAATTTATTAATAAAGTCTTCGTCAGATAATTTGTTTGTTTTATCACAATCTGATTTATTTCCAAGTAAAATGCACGGAATCGGTTTACCGTTTGGTTGTGTCACTTTGCTGTTGAGCTCTTTTTTCCATTTAACTGCTGCCTCTAAAGTATTAAATCTAGTCACATCATATACAACGAAAGCTCCCAACGCATCTTTATAATAAACTCTCATCATGTTTCCAAATCGTTCATGTCCAGCAATATCCCATAACTGAAGTCTAATAATTTGTGACTCATCTTTACGAAATACTTTCACTGCAAAATCCACACCTATCGTTGAACTATAATGATATGAAAAGTATCTATGTACATACCGTTTGATAAAACTAATTAAACTTTATGTCACCAATAGAATATTTATTTAAAGTACTTGTTGTT
>comp81304_c0_seq1
TTTAAAAATATTAATTTATAAAAATATTGAATAAAAAATATATACAATAAAAATATTTAATATATAAATTGCTATTTTATTTTATTAAAATGCATAATTTTTAAATTTATTTACAGAATCGGGAAATGAAACGGAAATAATGAGTAACCTTGAACATATTAATATAAAATTTAATAATAAATTGACATTCCAATGTTACTTGAATGATTATAATGACCGTAGGGTTGTTATGATTTATACTTTTTCTGTATATCCAATTTTATTAATTAACTCATTTTTTGTTGAGAGAAATACATTAAAGATAGTTCCAACTAGTAAATTTAAACAAGAATTTACAATTACTTGTGCTGTTTCGATCTTTTCTGTCAATATACTGATGTGGTGTCGATTATACATGTTAGCAAATATGATGAGGAGGATTATAGTGAATTGTAATATAATATTTTTTTACATAATGC
>comp81322_c0_seq1
TTGTTTGAGATGTTTTTTAATTCTAGTATGGATGGTTCTGTATGATTTTCCTATATATGCATTTAGGACCATGAAGCATAATATCATGGAGTGTGTTGTTAATTCAGGTATGCGGATTTCTCAAATAATAATTTCTTATATTTTATTCTTCCTTTTCCGGATAATATTATTTGTGTTATTTAATAAGGATTATAGTTCATAAACAGTATTCTAACAGCGACAACCACAAGACTGTATCGAATCATTTGTTCCGATTTTAAAAACATTTGAAATTAAAAATGACTCATAAGAGTTATTTAGTAAAAACTTATAGATATATAAGAAAAATTACAAAAGTCCTGGACTTATTAGTAAAGATTTATTATCAGTCATGATTTAACTAAGGAATGTCTAGTCAGATTGGTTTGCAAAACGACATTGAAGAAATGTAATATATTAAAAAAGAAATAAAAGTTTAATGATCAAAATAAATAAATCTGTTTAAGTAGAAAATAGATTGCTAAATATAATGGTCTTCGACTAATAAACCAAACAACACATAAAAAGTATAGTAAAATAGAAAATATTAGATACAACTTTTCGAATTTCAGATGTTTTAATTTCAAAGCTAAAATAAATCTCTGTTGAAGAAAATTAGAACGAAAAATGCATATGAAGAAAAATATGCCAAATTTAATTGTCTGAATGTTAAATATTTTCAGTATAACAGACCAAGGCACTCGACACATTAATGTTATAAAGTTCTGGATACAAAAATAAATAAATAAATTTAAAA
>comp81419_c0_seq1
TTTTTTTTTAAATCAAAAAGCTGGTGTATTTTTTAGTAAAGCACAAAATTAAAAAAAGACAATTAATATAAATATCTAAACTAAAATCATTAAAATTAATTTTATAAAATACTTTTATGTCAAAATCAAATAAAGAACATTATTAAATTATTTAGATCCTTTTCCTTTAAAAAAAGAACCAAGTTTTCCTGATTTTGAACTATCCTCGCTTTTTCGACTGACTGAATCCACTGATTCTTTATCAATTGAATTTCTATCTTTCAGTTTTTTAGTTTTTTCAGGTGGAACAACTACAACAGGACAATTAGAATGCCGTATGACATATTCACTGACGCTACCAAGTATTGTTCTTCTAATATTACTGATTGCTCTGTTACCAATAATAATTGTATTAATTTTATGTTCTTTAGTAAGCTTAACAATATGTTCTCCGGGTTTGCTTCCAATGTGAACAGTAAATTTTGCTTTTATTGACTTTTCTTTACATCTTTCAAGAAATTTGTGTCCAACCTTTTTACCACTATCTATTTGTTCTTGCATGATTTCATTGAACTCGTTTGTATTTGATCCAATTTTGGATGTATTGTCAAAAGAAACTGAACTTCCAGCAGAATTAACAACATGAATTAAAAAGAGAATATCATTTACTCTTTGAAATTCTGTACAATACCATTTGAAGGCTCTTTCACTATTTTCAGAGAAATCAACTGGCATAAGAATTATACGTTTATCGTCATCAAGTTCTACACTGTCCTTAATTGTAATTGGGCTTGATGAAACATCTTCTGTGTTTTCTTCTGACATTTCAATTTTATTGATTAATTTTCAAAGAAATTGTTATATATGCATTTATTTTCCCCAAGATTTAATAAACAGATTTTAATTGGTTCATCAAAGAAGAAAATATATACTACAATTTGCTGATTATTCTAAACACACATTCTTTACAGAAGGGATTTAAATTTCACTTGTATG
>comp81458_c0_seq1
ATATATTCAATTGGATTTCAAAATTTAAAATTAAACACAAACGTCTAAATCGTTCTCTTTTATTTGATGAAAAACAATTTTCAGTTAAGCATTGTGACGTTTATACCAATCTAAAACTACAGCACGTCGCTGATGTTCACAGCGTTGTTCTCTTAATTTTTTATTTATTTCAATTAGAGAACAATACAATTTCATAAATTCTTGATAGACTGGTTTTCTTGAAATGCATGTAACCTGAAAACAACCCATGGGATCAGGATAATATTGAAATTTTTCAAACACTTCATTATGGCAAATAATATTAATATCAAAACACAGTTCATCCAATTTCATTGGAAATAAACCAGCATGTAATAATGTAGTTATTCCTTTTTTGTAATTTTCAGGAGAAAGTTCCATTGAGAAAACATTCATTGAAAATTGTATAATTACTAATATTGTAAATAACTGATTCATTTTCA
>comp81463_c0_seq1
GAGGAGATGGCCGCCGAGTACGCGACGCACATCTGCGTGTCCGAGGTCTTGGAGTTGATGGTGACGCCGCCGATGGTGGACCCGTCGCAGCCCTTGTGGGCCTGGTTGACGACCTTGTTGTAGTTGGGGTTGCCCTGCTTCTTGCCGCCGTACGTGCACACGTTCTGGAGCCCGATGCAGCACGACGCAAAGTTGTTGGACGGGTCCACGTTGTACGTCTGGACCCCGTACCCGGACTGGATCTGGCACCCGCCCCCGTCCTGGGTCCACTGCCCGTCGCCCGTGCAGAGGCCCTGGCACAGCTGGATCACGCACCCGATGATGCACGCCTTGTCGGGCTCGATCACGCCCTTCTTGATCGGGGGCACCTCCGCGGCGTACGCGTAGTTCTTGCAGTAGTCGAAGCAGTTGTTCGTGGCCAGGCTCTGCTGCTGCTGCACGTTGCACTGGTTGCAGCCCAACATGCAGCCTCGGTACTCGTTGTTCCCGACCCCCGACTTTTGCTGCTGCTCCGCCGTGTAGTAGGACAGGAAGCCCAGGAGGTTCTGGCACTTGTTCTCGCAGTTGTTCACTCCCTCGACGGCGACGGACGCGTCCGCGTCCACGGCCTGCTCGAGCGAGCCGCGGACGAG
>comp81583_c0_seq1
TTAAATTTAAGCGACAATTCTTTTTTATGGTTCAATAAATACACCTTATTTTATTTTCATGTTAAATATGAATTCGCCTAAAGTTTTAGAAGCGTGGTCATGGTGTGATTGGAAAATTAATGAGTGCATTCATAAGTGCCCACATCAAGTAGGGTTTCGACGAAAAACAAGAACATGTCTTTGTATTGAGAAGAACGCACTCAAAGCATTATTTCACAATAATTGTCAAGAGTTTCAGGAAGAAACCAAATTTGAAATATGCAACATAAATACTGTGAATTATAGCTATGTGCCTTGTCATTCTACTGAAGCATTATATACAGTAAAACCAATTATGTTATTTTCTATTATTGTAACAATATCTTTTGTTTGTTTGATCATTTATATTCTACTTAAATATCGACATTTTTTTAGTTCCAAAATTTTAAAGAAGAAATCCTTTGAAGACAGCTTAAACACAGAAAATTTACCGTCATACAATGAAGCAATGTCTCATTTACAATTCCTGAGAACTGTAATTTAAAACGGTGTTACGATTTTATCAATAGAAAATTTGAAAAAAATATTCAATGCAATTTTATAAAACAGTTTTTGTTAAATTATTAAAAAATATATTTAGAAAATAATAATATTCTGTTTTTACAAATATAATTTTTTTTAAATCAAA
>comp81636_c0_seq1
TTGTTGTTGTTGTTGGTATTGTTGCGGAGGTTGAGACTGTTCTTGTTGTGGTTGACGTCTCATTTGCCCTTGTTCTTCCTGTTGGTATTGTTGTGGAGGTCGTCTTTGTCCTTGTTGTTGTTGATATTGTTGTGACGATTGCCGCTGTTGTTGTGGAGGTTGAAACTGTTCCTCTTGTTGAGGTCGTCTTTGCCCTTGTTGCTGGGACTGTTGAGAAATCGGTCTATATTCCTGTCTTCTTGAGGGAAATGATTCTTCATCTCCATATTGTTGCGAAGATTGCCTCTGTGGCTGAGATTGCTGTGGTAATGGAGAAATCGAGGGAACTCCTCCTACAGCTCCTCGAGAAGTCGATTCTTCTTCTGGGCGCTCAGATGGACGACCTTGGAAAGATTGGCCTTTATTCTTTTTTCTTGGCATAAATAAATAAATAGAATCAAGAAACTAATTTAAGATCTAAAATTATTCTCAGAATAATGCACTGAAAATTAA
>comp81754_c0_seq1
TGTGATATATTTCTTTTGTTTTTTTGGATTTGTGATTCCAAGAATTAGCATATGTTCAGCTAGCCAACCCTCATTTCTGCCTAAAATTGAACCTATTCGCAAAGCAAAACATTTTTTACCTAGTAATGAATTACCACCATAACCGCTGCCGAAACTCATAATCTCATTATCGTCAGGAATATGAGCAATTAATAATTTTTCAGGATTACAAGGCCAATTATTTATTAATTCTTTTGTCATTGGTAGGGGACAACCAACTGTATGTGTACATTTCACAAATGGAACATTTTTTGCTAAGA
>comp81754_c1_seq1
AGCGGGAGTACAAAATCTTGAATTCGGATGAGATGATGGAGTACTGGAATCCTTTGCCCATGGTTTATTATGCCAATCAGTTACACTGAGTTTAGACAAATCAATGTCTTTTTCGAGGCCTTCCCAAAAGTATCCTCCATCACTTGTCATTGCAACATTTGTAAAAACTGTGTTTGATTGGACGCATTTCATGGCATTCGGATTTGTTTGATTTGATGTTCCTGGAGCTACACCGAAAAATCCTGCCTCAGGATTTATAGCTCTTAATTCTCCTTTATCATTGAATTTCATCCATGCTATATCATCTCCGACACATTCTATTTTGTAATTTTTTAAACTTGGTTGAAGCATTGCAAGATTTGTTTTACCGCATGCACTAGGAAAAGCTGCTGTGATATATTTCTTTTGT
>comp81778_c0_seq1
GAAAAATATAATTGTATAATTTATAATTTTACGTGCATCAAAATTCCATTGAAAAATGTATTGATCCAATAATATAGAGGAAATCATTATAACACATTGATTGGCTTGTAAGAAATTATAATATCTCCCGCAGTGGATTACGCAATTGAAAATGTGCTTGAGTTTAAATAATCTAAGAGTTTTTGATTTATATTTCATGTTGATTTATCCACCGATATTTTTCATTCTTGGAATTTTTAATAATATCATAATACTTATTTTAATGACAAATAAAATGAAAAAAGGAAAAACACGTCAAGATCACATAACAGTATATTATTTTGCATTATCATTGGGAGACACTTTAACATGTATTTTTCCAATATTCCCGAAATGGCTGAAAAGTGCTTTTAATATCGATTTGTATTCTTTATCGGAAATTACTTGTAGAATATTTCCAAGATTTATTCCTTATATATTTAGTGATTTTAGTGTATGGCTAGTAGTTGTCATGTCAACTGATATTTTCATTCGAATTTATTTTCCAATTCATTTCAAAAGAATGGTTAAAGTAAAACAAGTTTGCTTCACGATTTTTCTATTGATAATTTTGGCATTATTGAAAAACGTCTGTTACGTTTATGAGAATACAATTATTAGTAGTTGTGTATTTAATAACAAATCGATAATTGCTAATTATTTCACATCGGGTTTGAGTTCAATAATTTCATTGGTGTTCGTTTCAATTATTCCAGTAGGAACCAATATTATTCTAAATATTTTGATCTTTATTAAATGGTGTAAATTATTCCCGAAAATTCCAGTCGATAATAATAGCTCAGTTGTAAATGAAAATTCTCAAAGAAAGATAATTAAATTGTTTTTAGCAATATCAATTTCTTTTACAGTTTTTGTCATTCCAAATTTTATAATACTGCCATTTTCTCGTTTTCCATTTACAGATGATTGCATCGTTCTTCTGTTTTCAGTTCTAGTTCATATAACAACATTTATATTTAATTTGAATTTCATTACAAAACTGTATTTTTATATACTACTTTCAAAATCTTATCGAAATGAACTAAATAAAATTTTTTATTTATTTAGAGTAACGTGTATTGAAAGAAAGGTTTTCAAAAATATTGTTAAGCCAATTAGTAGTGAATTTAATTAGAAAATTAATATGTATAATTCGCG
>comp81981_c0_seq1
GGAAGACAATGTTGTGAATCTGTTGGGATGTGAATGTATATATTACGAGCTGCTTCGCAGAAACATGGCAATCAATGCTGAAATCTCCTGCCAACAAATTCAACGCCTGAAAGAAGCAATACAACTCAAACTACCATTCTTTCTCTTGCACGACAACGCTATATCACACATTGCAAACCGAAATTCTCGAGTTGCATTGCGAGATCTTCCTACCATCTCTTCCGGAACCTTCAGCACTCTTTTTCAGGGATTTCCTTCAAAAATGACGCAGAGATGTAAAATTGGCTTGATGATTTCTTCGCTATAAAATCCGTTCATGTTTTCAAGCATGGAATCGAGAAGCTTGTATAAAGATGGAAAGAAGTAATGCGTAACAGCATGAACTTATGCCCCAACTTAATAATAAGCACACACAAAATAAAATTATTTGACAGCTCTAGCT
>comp82017_c0_seq1
TTTTTAAAACAGTCACATATATATATATCTATATGTATAATAACAAGATATAAGAAATTTATCAAGGAATTATAAATGATTTCCAAGGCAAGTATACAGAGATATGAAGGGTACATCAGACAAAATTCCTATAAACAATATTTAAATATCACTGTCAATAGTTGAATCAGATATACTTAAATTAAATTCAGAAATGAGATCATTAGGATCACAATTAGTTTCATGAAGATGAATATCAGATAAATCTGTCACTTCTGTAATACTTGTTCCACATGAATTCACACTGTTTCTCCTACTGATATTTATCACTTTAAAAACTGGTTTCGGCTGCATTTCTATTATAATATGTCGATTTTTCTGTTTTTCTAAACGGGTAATCTGATAGAGTTCAGGATGATTGCAGCATCCTTCTTCCAAATGACATAGTAATTCTTTATCATTTGATCTATCATACTGGGCCATTATTTCAGCCCATATATCGTCTTCTAAATGTTGTTCGAGTTTTCGACAAATTGAAGGTTCATATCTTAAACTGAGTTCAGTAAATCCAACAACTAAGTCAACAGATACCACTTTCAATTGCTTTACTGGTTGAGAAATTTCTTGTCGAGTTATGGCAATATGAGTTTGGCATGGTAGAAGAAAGTCTGATCGATATTCTCGAAGGATATTTTTTCCCATTTGAGCAATTGAATGTGTACAATTTGTTGTACTTTCACTAAATTCAAAAAATGGAAGTCTGGATTGAATCGACTGCCTTCTCATCAATTTTGGACTTTCTGATGCATTTGAAGAATTTTCTAAACTCATTTCTTTTTGAAATATGCCACAGTTAATGAATATTATAGTACATACATTTTTTATTGGTTAGAA
>comp82062_c0_seq1
GCCTACTGATTTTCAGTGATCATCCAAATTACAAATGAACAATAAACACAAATTCATAACAATAATACTACTGTTTATATAATTGAATTTGTTGACAAAAAACAATCGTATTTTGATGAATTTTCTTGGTATTTCAATATTTCTTTTATTTGGATTAAAATGTTCAACAAACGCCAAAGTAAATTCTCAACAATGTTCAACAGAAATCTTAAATAAAGTTGACGAATGCGATTACCAATTGAAATTCACAAATCACCAATGTGATTCAAATTATTATGAATTTTCTAATGAATGTCAGAGAAAATATAATAAATTGAATTTCGACTGTGAGGAATCATACAAATTTTTGGACAAATATTGTAATTCGCTAACGAATGAAAATCAATGTAATGAATTATATGATAAAAATGATGATTTATGTGACAAAGCTTATGAAAAATTAGATGCACAATGTGATTCTGAGTATAAAATTCATCGAAACAAATGCAACGAGGCATTCGCTATAGTTGAGAAAGCTTGTAGATCAATCTATGAGGAATATGACAAATTTTGCAAAACTAAAAAAAATGTTAAATTTACTTAGTAAAATTATTTACTTAATAGTTTAGTTTGATTCGAACGATAACATTTTCAATTCGTTTGTTATTTGCATATAAATTTTTGAAACTCAAAAAAA
>comp82066_c0_seq1
GGAAAATAACATTTGTTTATTGAATAATTATTCGACATTTATTCATTCACTGACAATATATAAACAACACTGATTATAGAAAAATATTTTCTTGAAAATCGTTGTAACATTCATTTGCGGAATTTAAATATTTTTAATTGACCATGCAAATTACCTTTTATGCAAACTGTGATTGCAGATCAAATCAAATAGCTTTAGACATTTGTAAATATATAGCATTCCATGACGAATCTATAATAATATCAATATATGAAAATGATCGAGAGTTGCTTTTTCGTAGAATTGATTACTCGAATAATCTATGCAGTAGGCAATCTTTTATTTCGCGTCATTTTTGTTGCGTCGATAATGTAAAAATTGAAATTTTAATAAAGAATAAAGAAAATCATGTAATTGGTCGTAAATGTCTTAAAACAAAGGATGAAATAAATGGACACCACAGTCTCGAAATTGATTGATTATGACATTTATTTTTCCATTTTTAAAACAAAAATTACTTGATTTATTGATATTTTAAATAATTAAATTGTACTCGTGATTTTTGTTTATTAATAAAAATAAAATTTTTTGACTTAAAAAAAAAAA
>comp82157_c0_seq1
ATTTTGATGAAATTTATAATTGTTTATAATTTGTTTTAATAATTAATTATTATTATATTTTTGAATTTTTTCCAATGAATTTTGCTGAATCATTGTTAAATAAAAAAGTACAAATTAACACTGCTGTTCATCCTTTACAAAATCATTCACGAGGACATCAATATGTAAAAGACACTGTTATGGGAACAGGATTGGGAGCAGCTTTAATGTATAAAATGGAACGTAATATTTTCAAAAACCACACTGCTCGTATTTCTGGACAATTTTCTTATAATGTCCCTTTTGATATATTGGATTCGAATTGGGAAGATGAAACAAATAAAAGCTTCGATAGTAAATTAGGCGAATCTTCTTATGTTATGCCACATATACTGATGGAAAAAGAATTTTAATATTAATTGTTAAATATATTTTTAAATGAGTAAAAAAAAAAAA
>comp82220_c0_seq1
ATAATTCCTTATCTGATATCGTTGATTACTGTAGCTATTTTAAATAAAGATCTTAGTAATAGAATTATTGCATTAGTAACTTTTAAAACAGTTCGTCTAATAAGAGTATTTCGAATATTTAAATTAAGTCGATATTCTATCGGATTAAAAATAATTGCAAAAACGTTTCGAGCAAGTTATAAAGAATTGGAATTATTAATATTATTCTTATTTATCTGTGTTATTTTATTCAGTAGTGCAATCTATTTTGTGGAATTTAATTCAAATCAATCTATGTTTTTAAGTATTCCTGATTCATTTTGGTGGGCTGTTATTACAATGACGACAGTTGGTTATGGAGATGTATATCCAATTACAATACCGGGTAGAATTATTGGTGCGTTCTGTGCGATTGCTGGAGTTCTAATAATTGCTTTACCGATTCCTGTAATTGTTTCTAATTTTGAATATTTCTATCGTTATGAAAAAATTAAAAATAACGAACAAATCTCTAATCATTATAACAAAAATATAAATACAGATTTGAATAGCAATTTGTAACAAACAAAGTTTTCAAGTTTCACTGAAAATTATCGAA
>comp82235_c0_seq1
TATTGATTTAAAATATTTGACTAATTATTTTGAAAAATTGAATCTCTCTAATTCGAATCACATTTATAAAATTCTCAATAATTTTCATATTACTCCAATAAATCAATATTCATTTCAATATATCGATAGTATTAATCATAACTGTCTTAATGAAACGATAATTTTCCTTATTAAATCAGCAATTAAAAATTCAAAAAATCGTGAAATTATTAGAAATTCGTTTACGTATTACAAACGTAAATATAAAATTTCGTTTAAATGGTTCTTTTTTGTCGGTAAAAATCAAATCAATGAAAACTCTTTAGACATTTTAAATGAAATAAATCAATATTCAGACATGGTTCAAGTGGAATTTCTTGATCATTATCATAATAACACGTTGAAAATTATGGCGGAAATAATTTGGACACGTGATAATACTTGTAAAGAAAATTTGAACGAGCGTAGATTTGTGTTACTTGATGATGATGTATTTATAAATTTTAATCATGTAAATCAATTGAATTCCGCGTTTTATGATAGAAATGCTATATTCGGATATGGTAAATTTAATGATTCTCCGTTTCGATTAATGGACAAATGGAAAATATCCAGAAAACAATACAAGTATAATTATTATCCACCATTTGCGTCGGGATCAACAATAATTTTAAATTGGAAAACTTTGTTGAAAATAAGTTACGCAATTCCGTTTGTTAAGTATTTTCCTTTTGATGATGTTTATTTGGGAATTATTTCCATTAAAACCGGAATACAAATAGTTCATGACGATTCCATACAAATCAATAACAAATATTATTTAATATTCGAAATTGATGTGAGAAAATATTTTTCTGTTCATGTAAAGAATAATATCGATAGTCTGCATAACTATTACAACATGTCGTTGTAAATATGAAAAGAATTTTAATTACAAATTTAATTTTATAAATGTATTTTAATTTATTTCATTAAATTAAATAATTCGATGAAAATGTTATTTTTCTTTTAATAAATTTATTTAGATAGTAAAAAAA
>comp82281_c0_seq1
TGCAGATAATAAATTCAAATATTTTATTTTATGGGCCGAGATAGATCAAGAAGTCTAAAACGTAGACATTCTAGATCTCGTTCAAGAGATCGCCAAAGAGATAAAAAACGAGATCGTGATCGTGACAGAGATAAACGCAAGGATAGACACAGGAGTAAGTCAGCGTCTAGAAGTAGACGACGTCGCTCTCGAGAGCGTCTACCCGATGGTAGACTTAAAAATTATGTGAGGCGATCGTCATCAAGTTCGTCGTCTAAAGAAAAAGAAGAGAAGGCTGCGAATGATAAAAAAGAATTATATGAAAAATCTCTGGAAGGGAAATCTGCTGAAGAAATAGAAATGCTAAAAATAATGGGGTTTGGTACATTTAATACGACTAAAGGAAAACATGTCGAAGGTAATGATATATATGTTGCTGATATTCAGAAACGTAGAAAATATCGGCAATATATGAATCGAAGAGGTGGTTTTAATCGACCACTTGATCGAGTCGATTGAAATATTTTCTAATTTGTAAATAATAAAAGTTTAATTTCAATGTTTTAAAAAAAAA
>comp82306_c0_seq1
AGAATTATTGTTTTATTTTAAATAAGTAAAGAATGAGCGCAAAAGCACAGGAAGATATTCATGTAACTAAAGAGGATCAAGAACGCATTAATACTTTTGCTAAATATTCTATTAAAGTCAAGGATTATAAAAATGAATTGAAAGATAAAAAGAAAGAATTGGATAATTTCGAAGAATTAGAAAGTGAAATGTTGCTTATGGATAGTTCAATTGAAACAGTGCCATATTTGATTGGGGATAGTTATATTTATATCTCACCAGAACAATGTCAAATGAAAATAGAAATTGAATCCAAGAAAGTTCGTGATGCCATGGTAAATTTAGAAGATCAAATCTCTAAGGCTACGACTGAAATGAATATTTTGAAAAGTGAATTATATCGTAAATTTAAAGATAATATCAATTTGGAAGAGGATTTATAAGTGAAATTTCATTTGAAATTGGAATTACGAATATATAGTTTCTGAAAATTTGTTGCCACGTGTAAAATTGTTTTTAAATCAATTTTTCGTATTGATTATCTTTTAAAGTAAATTTCAAAACTAAAATAGTTTATCTTGTTTCGTAAAAAATTAATCACGTTGATTCTGTATTCAATTATTTTATGTTATTGCATATATTTTTTGAAAACTTAGATGTTATTTGAATTGATAAACATTTTTGTGTTAAAAAAAAA
>comp82386_c1_seq1
TCGGCGGTGACACGGCGCTGCACGGCGAGGTTCTCCTCCGGAATCTCATCATTGTGATCAAGGAAGAAACCGCAGAGCCGCACCGTTGCACGGGCGTACTCGAGGGGGTAGCGCATGTGCGCATGCCACACCAAGTCCTGAAGCAGCGTCGGCACCAGCACTGTCCCGCGAGGCACGCGGCGGAAAAGCAGAAGGAAGCGCACGTAGTCCTGCACGGCCTTCTTCACGTCGAGGCCCTCCGCTGCCTTCAGCATCTTGGCCGCCGTCTCAAGCTGCCGCGCGACCATCGCTTCGAGGCTGCTCACCTTCTCGTCGTCG
>comp82395_c0_seq1
TATGTGTAAACTAAAAAAAATTGTTTTTTAAATGAGTAAAATGAAAAGCGATTATTCTGTTGATATGAATTCTAGTAGTACTTCAACTGACAGTTGGAATTTAGAATCGAATAATTCCTATGCAGATCAAGATGAGACCTGGTCAAAATTGAGTAAAGAAGAGCGACGAAGACGGAGAAGATCAACGCAAAAATACAGAAATGCTCATGCAGCCAGAGAACGAGTTCGAGTCGAAGCATTTAATTCAGCCTTTATTCAATTGCGAAGTCTTTTGCCGACATTCCCGCCAGATAAGAAAATGTCAAAAATCGAAATTCTACGTCTTGCAATCCGGTATATGTCTTATCTAGATTTTGTTATAGCTACACAGTGAAAATGAACTATACTAAATATATAATTTATAAATTAATAAATAAATCATTGATTATTGTTGTAAAAAAAAA
>comp82524_c0_seq1
TGATGACATATTTTGAAAAAAATCGTTCTGATCATTATTTAAAAAATAATAAACTTTATTTTCCTTTTTATTTAAATCATTTGGTGTACTTCAGTAACATTGCTTAATGAAACCAATTTCTCTGGTTTTTTAATACAAAAAAGCTTATAAAACAACCGTAAGTACGCATGTCTAAATTGTTGATTTGTTAAACCATACAAAATTGGATTGATAGTACTATTAAAATGAGCTAAAGCTACAGATAAAATATGAACGATTTCACTGTAAGTATCGTAACGGTCTGCATTAGCAACAATAGCATATGGGGTCCAGCATAACACATAAATGAAAAACAATAAAAATAACATTCGAGCTAATTTCATTGATTTGACATGAGTTGATTGATTTTGTTTAGACATTGCAGAGATTTTAGATGAAACTGCTTTCCAAAACAAATAGATTTTAATATAACAAAAAGACGTAACAATCACTGGTAATGATACAATAAAACCTGCAAAGTAAATAGTAAAAGATTGATTGGCCATCCGGTCGTATATACAACTCAATGTTTTGCGATCATATATATGACCACCCCAGCCGAAGAAATTTGGTAGTTGTAAAAAGAATGCTATTACCCATAAAATTACACAATAGATATAACAACTTCTCCGAGTGAATATTTTTCTGTAATAATTATTTTTAACAATAAATACAAATCTGTTTATACCAACACACGAAATTGATAACAAAGAGCATATACAAGATGTCAAACAAGTGCTTGCAATGAATCTACACAATCCAATTTTATCAAAAAAGAAAGTTTCTCCTTCTAATATACCAACAATATTCATTGGATCAATAAATCCGCACACAGAAATATCAGCCAATGCCAAATTAACTACAAACAAATTCCCTTCGAAATTTAGATCCTTTGTGGTGAAAACTGCTATTATAGTTAGAATATTACCAAAAACACCAGAAATCGAAGTGATAGTTAATATTGTTGAAAATGTTATTGCAATATGTGGAAAATAATATTTATACATTGATGTTATAATACCGCTCTTATTATTAATAGTTATTAAAT
>comp82567_c0_seq1
ATTTCTAAAATGATTTATACAGAAATGAAAAAGTATTACTTTTTCTCGATTATTTTTTGTATTGTAGGATTTGCACTTTTTATAGCTTCTTGTATATCATTTCTTAGTTATTATGGTTCGTTTAAAATGTCTGAAGAAATCATAAATTCCAATCAAAATTTTACTCCGAATTCTCGAAAACCGAAAAATACTTGGAAATCAAAATATTTCGATAGAAATTATATTTTAGTTTATATTGGTATTGGATTGATAATACCAGCTTTTATTTTATTATTACTAGGGATTGTTATTTGTTGCTGTTTGAACTATAATTATACAAGTGATTTTATTCCGAGGAATATGTCGAATACATCAAATACTTCTATCAGAATCATCAGACAATTGAATACGATCAGTGAAGTTTCATTATCTAAATCTATTTAATTTGGAAATTAATTACT
>comp82574_c0_seq1
AAAGTTTAATTAACATATTCTTCTGAAATATTTAGTTAAATACGATGTTATCATATATTCGAATTCACATCAATTAATGGCTGTTTGCTTGTCCCACGACAGAGATCCAGCTACTGGTAGATGTTTCACATGTGATAGAAAATCGATTTCAACTCCAATTTATTCCAGTTATCCTAGTATTGCTTGGATTGAAAATTCAAATAACGGTAATATTATAGTTTCTGATCCACACCATCCAGCTCACACAATGAGTCATATAAATACCTCTAGGCCATTGCACATCACAAGAGATAATATGCATTACAAAGAACCAGTAAATGGAATCTACACACATCACATTGTTCCACACTGGAACGGAACAGCTTCTACTGCTACTTTCAAACATCAGGAATTAGAAAGAATTGAAAGACAAATGGATGTTAAAGAAAATAATAGTAATTGTTGTTTGTGTTGTGCACCGTGTTTTTGGGCGAAAACGAGATTCGTTGATTCTACAGGCCATGAAAAATGGATTGCTACTTATCCTGATGTTAATTATTGTGATGCCCATTGCTGTAGAGGAATTTGTGTTTGTTGTTCAATGATTATTCTAGTTATTGGTTTTATCGTTTTATCGGTGTATTTATATCTTTTATTGTTATGATAGTAAAATAAACATTATTATT
>comp82767_c0_seq1
AATTTTATCTTTATCTTTCGATGCATTTTTCAGTTTTATGATGACTTATCTCAAGATTACAGGATTAATATTGCTTATTTTAGCATTTTGTTTTATGATATGTTTTATAATATATTTTTGTCGAAGCAAATTATATTGCAGCAAGGAGAAATACCATCGAATTTATTCTACAGACGAAAGTGATAAAGAAAGTGTTGTTAGAATTATCGAAGCTCCTCCTCCATATTACAAACATGTCACAGTCGGTCTCACAAAAAGTAAAAGTTATAAAGCATTTCCAGAAGAAAATTACTGTGATTTTCAACAAAATAATTACAACCTAAATCGATTTAAGGATTGTGCAAATGTTCCTCAATGAAGTTTTTGTTATAATATCAAAGTAAATCATTTTTCTTGTTTTGAAAAAAA
>comp82893_c0_seq1
AATAATAAAAGTAATAACCCATTCATAATTAAAATAATAGTCAGGCTGATAATGGCTAAAAAAAATCATTTCCAATGAATAACAAGACAATAATAACATTTAAATAAATTATTCACTGACATCAGAAATAGAACAGATAATTTCCGTATCATAAATTGTTAGCGAAATTGAACATATGCCTAGAAATGGATTTCTAATTTTTAATTTTGACCGCATTCTGGACATATTATGCAATCTTTCTCCGTAAGAAATCCTCGCCCGACAAGACTTGTGTCACATTTACTACACGTAAAACATTCAGAGTGCCAATGTCGGTCATCAAGAGATATAAATTTGCATCCACCAAAACCTGTGATTGCTTTGGTGCATTTTGCACATTTCTTCGAAAATAAATTTGCATAACAATCAGCGCAGAATGGTTTATCGTCTTTTGATGTAAATTTAAGCGCAGCTAATTGCTGATGACACTCAGTGCAAAGAAAACATTCTTTATGCCACGGCTCACCTTTATAAGTAACTCCACCTTTGCGAATAACATCATTGCATTTAGTACATCTTTGGGCGAATTTATTTTCATAGCAAGGAACGCAAACAGTTTGATTATCTCTAGGAATAAAACTTTTGGCACCAATTGGTTGCTGGCATTCAGCACAAACAAAACAGTTTTCATGCCATTGTCGACCACGATATTCGTATTTTCTAGCACCAGCTTTGAAAATATTTCCACATGAATCGCATCGTGTAGCAAATTTACTTTCATAACAATCCGGACAAAATAACAATTCGTCTTTAGTTGCAAAAGGCTTATCAACTAAAGATTCTGAACAACTACTACAAAGAAAACAGGCTTCATGCCAATGTCTTTCTTTGAAAGATAAATCTTTACTGTCACACCCAATTTTTTCTTTACATCTGTCACATTTATTTGCAAATTTTTCCTCATAACATGGTAAGCAATGTGGTAATTTATCCTTTAAGATATATCTGTTACCAGTTAACGATTTTTGACAATTTTGACAACTGAAAACCTCTTGATTACTCTGATTTTCCATTTGTAATTATGTAAAATAAAAAAAATTACGAACCGATTTGACAAAATTGAAATTAATTTCTTCAACGTTGGAATTTTACCTTAAGTATGTAATAATCGACAAAATTCCAAACGTCGATATTACACAAATAGGCACAGATGTTTTATTAACCAACCAATAGTTAATTTAAATCCATCAATATTTAATAAATTAGTGCATCAGATTTATTTAGCTTGATGTGTG
>comp82893_c0_seq2
AATAATAAAAGTAATAACCCATTCATAATTAAAATAATAGTCAGGCTGATAATGGCTAAAAAAAATCATTTCCAATGAATAACAAGACAATAATAACATTTAAATAAATTATTCACTGACATCAGAAATAGAACAGATAATTTCCGTATCATAAATTGTTAGCGAAATTGAACATATGCCTAGAAATGGATTTCTAATTTTTAATTTTGACCGCATTCTGGACATATTATGCAATCTTTCTCCGTAAGAAATCCTCGCCCGACAAGACTTGTGTCACATTTACTACACGTAAAACATTCAGAGTGCCAATGTCGGTCATCAAGAGATATAAATTTGCATCCACCAAAACCTGTGATTGCTTTGGTGCATTTTGCACATTTCTTCGAAAATAAATTTGCATAACAATCAGCGCAGAATGGTTTATCGTCTTTTGATGTAAATTTAAGCGCAGCTAATTGCTGATGACACTCAGTGCAAAGAAAACATTCTTTATGCCACGGCTCACCTTTATAAGTAACTCCACCTTTGCGAATAACATCATTGCATTTAGTACATCTTTGGGCGAATTTATTTTCATAGCAAGGAACGCAAACAGTTTGATTATCTCTAGGAATAAAACTTTTGGCACCAATTGGTTGCTGGCATTCAGCACAAACAAAACAGTTTTCATGCCATTGTCGACCACGATATTCGTATTTTCTAGCACCAGCTTTGAAAATATTTCCACATGAATCGCATCGTGTAGCAAATTTACTTTCATAACAATCCGGACAAAATAACAATTCGTCTTTAGTTGCAAAAGGCTTATCAACTAAAGATTCTGAACAACTACTACAAAGAAAACAGGCTTCATGCCAATGTCTTTCTTTGAAAGATAAATCTTTACTGTCACACCCAATTTTTTCTTTACATCTGTCACATTTATTTGCAAATTTTTCCTCATAACATGGTAAGCAATGTGGTAATTTATCCTTTAAGATATATCTGTTACCAGTTAACGATTTTTGACAATTTTGACAACTGAAAACCTCTTGATTACTCTGATTTTCCATTTGTAATTACGATTTGACAAAATTGAAATTAATTTCTTCAACGTTGGAATTTTACCTTAAGTATGTAATAATCGACAAAATTCCAAACGTCGATATTACACAAATAGGCACAGATGTTTTATTAACCAACCAATAGTTAATTTAAATCCATCAATATTTAATAAATTAGTGCATCAGATTTATTTAGCTTGATGTGTG
>comp82916_c0_seq1
AAATTATTAATCTTATTAAAATGTTTAAATTATATTTACGATTAAATAATAAACAAAGATGAGAATAATACGAATGCAACAACAGCGTTTTCACATCGTAACTCGGTATACAAAATTAGATACTACATTTAAATATGTCATAATATTGACCAATCAGATTTTTATATTGGTAATTCAAAGTATATATGTATCAACAGTCATAATTTAAATTTTAATAACACGAATTATTTTTCTCTTAAAACAATTAAGATAATTTAACTTCTAGTGGAAAACCAGACAAATTCAAAAAAAAATTTATCCGTATTAAATTAAAATCGTGGAAAAATAGAATTAGGTGTACGGTTAAGTACAAAGGAACAACAAAAGATTGGATTCGAAAAATTATTTCGGTGTTTGTGCAAGATGCTCGAATATAAGAAAATAATTAAAAACTTCTCATTAAAAAGTTATTTAATTATTTTTAAAGTTGTCTTATCTATTATTATTGAAATACATTTTTTAAAAAATTATTAAACAATAATCATTTGTTTTTTTTTAATTCGTTTTCAATTTAAAATATTTTGTGCATTTTCTTAGTTGAGAAATTCTTGATTGATCAAAAATTCTCCAATTTCATAATTCTCTGATGTTCCCAACCGACTAAGAAGAATTTGCAAATTTTTTATTGATTCCACTTCTTCCATAATAAATGATTTTAACAATTTTTTTGTCGAGGGATCATTGAAACTAACCGATTGATTTGACATGAAAATAAATTTATTATTTATGAATAGTTCTAATTGAAGGGCTGATTCAAGAGCAACTTTTACCCCACCATTCCATTCTATACCCAACTTTGAAACATCTAAATTTTCTTCTTGGGACAATTTTGGCCAATACGGAAATATCAATTTCGGAGTGAATTTCCCACCTCTTTTATTAAGGAATTTAATCAAATCTCTTGCATGACTGAGTTTTTCATCAGATTTACCCAGAAAATATTTAGAAAAACCCATGAAACCAGCATCAGGTCGATTAAAATAAAAAGCCATTGTTTGATAGGCATAGAATGATGTGTATTTCAAATTAACTTGCTCGTCAAGCAACTGTTCGATTGTCCGATTAAAATTTTGTCGAATATGACTTGTTTTAAAATCTTTGTCTTCTATTTTTGGACAGAGCGATTCTTTAGCAAAAAATGATAAACATAGAATTGAAAATAATGTTTTTATTTGAAACGTACTAGGCATAGTTAAAAATGATTTAATAAATAATATTAGCAATGAAAG
>comp82950_c0_seq1
TTTATTATAATATAACAATAATTAACGAAGAAAATTAATAATAAAAGTATAATTAGTTTGTTTTACTTTATGTTGCCTAGTTAAAATAAATTGTGAAATGTTTAACTTGCCAAGAGAAGTCATTAAATGGTTACAGTGTTTAGATTTATCTAAGAAAATTCAAAATCCGAAATGGGACATTTCAAATGGGGTACTTGTAGGTGAAATATTTAACAGATATTACATAAAAGAATTAAATTCGGCGGTTTTTAACAGTGGTCAGTCGATTGATTCGAAATTGAAAAATTGGTATTTAATTGAAAATTTTATCAAAAAGTATAAACTAAACATTCCAGAAAGTTTAATTTACGGAACTATTTATATGAAAGAAGGAGCGGCAATTTTACTATTGCGACAAATCCATCAAGTTTTGACAAATAAAGGTGAATCTTTATCAGATGTAGACTTGTCACTGTTCAATGATTCTCTCTATCAACAAGGATTACCACTTCATGCAAGATCAACAGCGGCCGCTTCTATTAAAAATAATCTTAGTATTCATGAATTGGCTGCTGAACCGTCAATTAATTTAATAAAACAAAAGGCCCAGCACCTGATATTAGATCATCGCATGAAGAGAGAATCAGATCGCAATTGTTATCCTGAAAGATTTCAAGTTCACAAAAGAATAGGAGAAAAATGTGCAAGATATGCACCAATGGAAGACACAGCACAAAGAAAGAAAAGTGTGACAACTGAAAAAGAATTCCAAAATTCACAAGTCAATAACTATGGATTGATCCGAGATATTTCTGTTAATCAACCATCGAAAATTGAAGCAAGATAACGGACGAATGTTATCTAATTTATAAATAAAACAATGATTTTCATTTTCGTTAATAAATGTTTCACCGATTGTTGATACTAAAAAA
>comp82999_c0_seq1
TTATAATGAATGTTGTTATAGAAACAAGTAATATTTGAATGGCATTTTTTGGAAATACTCAACTTGGTTATCAGAACACTATTAGAGAATACGTTAGAGAGCCGATTGATCACTCGAAAACGTATCTTCCAAAATTATCAAGTGAACACTTAAGCAAAGACATAAAACCAGAATTATCTTGCTATAATTATACAAACAAGAAGAATTACAAATGTTCCACATTACCAAACACAATCAATATTTACAGACGACCACTGACGACATCTCAAGACATTGGTTTCTTTCACGAATATAATCCTTTATTGAAAAATCTGCCATGGATGTATGTAAAAAGATATCCAGCAGTTCAAGGAGAAACCACAAGATTTGTCAATCAAATTCTTCTAACAAATCCCACATTCTTTTTGTTTTGATTATCTAAGTTTGATCAGCAAATTAATTACTAAATTAGTTATATTGATTTTCGTATTATTTCTGCTTTTTTTGAATTTACTGTATGAGTAGTAATATAATTCCAGCGTTTGTTTAAAAAAAAA
>comp83069_c0_seq1
GAATATATACATGCCATTTATTAGTGATCCAAAATTCAATGTTTTATTCTATAAATATGACAAAATTCGTGGAAAAATTTCATCAGAATCCTTTAGTGTTGGAGATGAATTAAATCATTGTAATGCATTTTCTTACGGATCCGATCATAAATCTGAGCTACCATTTCAAATGGGAACTGGATTTGTTGACACGAACCGGAATACTTTTGCGTTAACGAAATGTCTGAATTCATTTTTCAAATGGATCACTGAGACATCATTTAGTAATTGTATGGTATTTACAACCTCTGTTGTTATAAGTCAAATTGGAAATTTAGAAGATGAAGAAATTATTGTTGTTTTATGTAAAACACGAGATAAAGATATTATTAAAGAAATATTTATTGAAGAATATCCAAAATTGCAAGTATTACAACTTTATACTAATCGTGAACGAAATGTCAGTAAAGATTTACCTATTATATATTTATGTCATGGAATGAAAATTCCTTGTT
>comp83179_c0_seq1
AGCAAATCAATTCTCATAATAAAAAAATCATTAATTCTAAATGGCATTACTTAACGGCGAATTATTTCCAGTAATGATAATGTCAAATGTCAATAATAATAAAGGGGATTTTTTTACAGAAAAAAATAGAGAAGGAATTAAATCAAAGTCCTATTATTCAAAAGTTGTCAATACTTACAATCCGACTAGAAAAAGATTAAATTATGAAAGCAGTGAATTGTTTAATAAAGTAAAACATCAATTAAACAATTATCTGGAAAAAATTGATAACTTTAAATCGTCATCGGGTCGAGCTAAAGAAAATTACACGTATTTAGGCAGGAACTTGGTGCATAATAACGGATCTGTAAAGAAATTCCACAAAGAAATATTCAGTGGTACATTACCGGATGCATTAAATGAAAAAGAGAAATGTCTATTAAAATTTTTGATTGAAAGAGAAGAGACACCTATAAATAGAAATATTTTTCTAACAAGAACTCTCCAGCAACATCTACACGATTGTTTGATGGATATCACAATGAAGGTTGGATTAAAATCCGAAATATTGGACCTGATCAAAAAATGTCCAATCATAAATGATCCAACAACTAATGAGTATGATTGTGACGAGAAATCAGAATATTGTGAAATTTTTCTCGAAATACCAAATATAAAGTTTCCCAAACAAGTATTATTCAAAAGTTTTGAAAATAATAGAAGAGAACTGATGAATAAACCCGACGAAAGAAATTGGAATTGTGGAGAGAGTTCGATGCTATTTCATAACAACATAATTTCTACTGTTAGTTTTGCTTTGCTTATAAATTATTGTGTAATTGAATATGTCTTTGAAATGAGTGAATTGTTGGAAAATCGAGAAACATTTCCATTAGAAATAAATGAAAGGTTGATATCCAATGAGACTGATACTTGGTTGAATATACAACACGTACTTTTGAGAATTCCACAGACTATATTTAATATTGAACTTATGCATTATTCTCTAGAATATTTCGAG
>comp83194_c0_seq1
AAAATTAATAACAATTTTGTTAAATATTTTTTCAATTCAAATTTTTGATTAAAAAATCTACAAAAAATAACAAAATTAAAACGTGTCATGATAGTATTGTAATCCATCCAGATTCTTAGTAATCGGAGCACCTCTCTGAGAATGTTTGTATTGTTCGGATACATTGAATTTTTGAACTTCTGTTAGAAAGTCAACTTCCCTGATATTGGAAAAGAATTCTGTCACCAAAACCTTGTTTGGATCTCGATTGTAAAGATCAGTACGCACAGTGACATGCGAATGGCATAAATCATACGGACAAACATTTAAAAATTGCTTTAATGTGGCTTTGCTATCAGCTCTAATTTTCTCGAGAAATTCCAACGCATAATACGAATAACGATCAGCTACAAAAACTCCAATATTCTCATCTCGATGATGGGAAAGTGAATCTTCTCCAACTCGACTGCTACCAACTCCAAGAATGTTCGGTGAATATAGTGACAAGCTTAATGATTCAGCTTGGCATGTATCAGCAATAAAAAAAATTTCATTGTATCGTCGTTTTTGCCACATTTGTTCAAATGCATCAGCTAATTCTTGACTTGAAATTTCATTCTCATCTTGAAATTTGATAAATTTATCACCACCATGTCCAGTGATATAAATAAGAATATTGCTATGTTGGTCTGTAAGCAATCGTTTAGAATTAGGAGTTGATGGATGTTGTCGATTGGTTAAAACACGAATGAAATTCTCTACGGTTACTTCAGAACCCCGATAATCTATTTCTATATCATCCCCGTATAAATCAATGGGATCGTAAGCAGTGTTATATATTGAGCCTGGATATGGATTTCGTGGATTACACGCAGCATCGTCAGCGATCATCAGAATAATACGACTATCTGGAATTCCTAATTTTTTAACACTACGATAAAATCCAAGAACATTGCCAACATGACGATAATTGAACCAAAACTTTGATGTGTCAACTAATATAGCCCAATTATTAGTCAATGACGATTGACATATGTTAATTAAAACATTCGAAAAGCACAAGAAAAAAAACCAGAACATTAAATAATAATATTAAATTTAATTTTTACAAAATTGTAACATTTAAAACTCAAAATTTAAAGCATATCATTATAACAAGACATTGAAAAAAA
>comp83219_c0_seq1
AAAACATAAACCATTATGTTTAGGAATTCAAATTGTAAGTCAATATCAAAATTTAATCCCAAATGAGTATATTAGATTTATGGGTGAAGATTGCATTGAACAATTTCTTAAATTTTTAAAACTTTTTAATGAAAGGGTTGAGAAAATTTTAGAGGAAAAATTAATAAAAATTTACACTGGAACCGATCATCCAGAATTCACCCCAGGCACCATATGTAGATATTGTGAGAAAGAAATAATAATTGAGAACCCACCAGAAAGTAGTGAATCAGGTGACCCAGGTAGTAGTAGTGAATCAGGTGACCCAGGTAGTGAATCAGGTA
>comp83250_c0_seq1
GAAATTTGAAACTCAATATAAATTTCAAATTTTAAATAAACCCTAGTGATAATTACAATGAAAACCTCCAGATCAAAAATTGTAATTTTGAAAACTTCTAGAAAAGGAAGGGTTCGAAGTAAATCCAATACAAAAACTAAAAGGAGAATTTTTAAGAAGCGCTCGAGTTCAAAACTGTTGGGTGCCAGAAGTAGAAGTAGTCGACTAAATAAAATGATTGACTTGAATCAAAAATCAAATGAAATGGTAAATAATAATAACAATCAATTGGTTGATATCGACAATACAATTAGTGATGACTTGCAAATGTATGAAGCATCAAAAGGAACAAATAGTTCTAATGTTATTAGAAGTCGATCACAAAGAAGGAAGCATCGAAAAAAGAGACAACGATCTCAAAGTCGTCGAAGAAGTCGATCAAGTAAATTGTCAAGTGGGAATATTCGAAAAAAGATAAGAGTTTCAAGACGTAAATTATAAGAACTTGTTATTTTTAAACTCGTCTCAACAGTTTTTTTCTAGATATTTTAGTTTATATGTAACAATTACTTGTATGCAGAATAAA
>comp83253_c0_seq1
AATTAAACAAGTGTTTTCAAATAATAAAAACCATGTTATTATATGTTCCGCTGTTAATGTTTAAAAGAGTTATTTTTAGATAAAAAAAATATCAGTATTGCGCTTATTTAATTCTTCCAAACAAAAACGGCCTTATATATACTCTTAAAATGCTTCAAGGTTATGTTCTCGGTGGAACCCATGGACACTTGGTTCCAGTTTCTTGTATGGATTTATATTATCCTGGTCATTCAGTTACATCAATAGTTCACGAGGCACATTTAGTCTCAGCAGATCTAAATAGAAATATTTTATTATGGAATCCTAGTGAAATTCGAAATCCTGTTGGAAATTTGCAAGGATCACATTCAGTTTGTCAGAAACTACAATTTTCTAAAACAGATCCATTCAAAGTTTATGCAGCTTGTCACAAAGATATACTTGTTTGGGATGTGAGAAATTCTCAACAACCTCTTCATGTTTGGAAAATCGGAATAGAAAATATCAGTTCGTTTGATTTATCGGATTCTGATAATTGTTTAGCGATTTCAAATGATAGCACAAATATTTTCTTTATTTCAACATCAGACGGATCTCTAATTTACACGAAAACCACTCTTCATACCGATGCATTAACAGACATAAAATTTAGACCAAATAAAAAATGGAATCAGATAATATCAGGATCATTAGATGGTTCAATGTTGTTTACTGATTGGTCACAAAGAGGGATTGCTAAAGCGATTCTGGACCTTTCTGATTATCAAGACATTGATGATTTAATAGATAGTGAAGAAGATGATAGTTCTGACACCAGTTCTAATTCTTTATTAAATATTCTAAGCAATCCTCCCCAAATACGTTGCCTTGCTTGTAACGAAATCGGTACAAACTTAGTAACTGGACTTCATAATGGTTCATTAATGACTTTTAATATCGACACTAAAAATCCTACTCAAATTGAAACAATCAACTGTCATAGCGGTGTCATAAATTGCGTCACATTTGTGCATGATTCATATATTCTCAGCGGTGGACAGGATTGTATGTTAACCTGCCTCAAACTTGATCCTAACGGATATCAACAGCGTATTCTCAATGATCGACCGGTCCGACAAATCCAAGCGAGGTCTTTGTCAAAGGTGTTTGTAATCGACTCTACGAGACATATATACATGTTTGATATATCACATATGTGATAAAATGCAACTATAAATATAAATATTGTTTGACATTGTTTTCGAAATATAAATACATGTTCCACATTTTGAAAAAAAA
>comp83282_c0_seq1
AACTGATTATACATCTGATATAACAAGTCGCCGACGGATTTATCAAAATAACATCAACGAAGATAGACGATTAGAAATTATCCAAGAACAATTAATGAAAGAACAAAACCTTGCTTATAGATCGATTGATAAAGAAAAACTAGAATTTTCTCGTAGAAATCATTGGAATAGTTCAAATCCAAATCTTCGATCAAACCATCCAAACCTTAACGATACTGAACAGATTTTTGATTCTAAAGAAAGAGAAAATGCCGGCAGTTCGTTGTCATCTTTTTCTGAATCGGATAAAATGCGTCGAACATACTCTCTTAAAGAGCATTACTTGAAAAAGAAAACTAGTGAATGTTATCCGAAAGCATTTAGTATTCTTGAAGAAGATCGAAAACTCAGATCCCGTCAGAAGTCAGTGAGTTCTCTTTGTACGAGTGCCAGCCAACTTTCTTTAATTGAAGACGATAACGAATGTCCAGAATGGCATAAAAGTTTAATTGAAAAAATCAAAATGCAAAAATTTCATCAGGGTTTTCAAGAACAAAGCGCAGAAATTACCGCCCGAGTAACCGGTTGTGTTCCAGTAAATACTGTTCGAGTGGGCAGTGCAGTTCCTGAACCGAAAAAATCTATTTCTTCAAACAAACCCAATTATATGCAAACAACAGTTGCATCTAGAGCACGACTTAATTAAAATAATGTGTTTATTTATTTATT
>comp83344_c0_seq1
ATGGTTTTGGTAAAGCTCATTTGCCGAATGGTGATGTTTATGAAGGCTTTTATCAATTTGGAAAACGTCATGGTCATGGTACATATATATTCAAGAGCGGAGCTAGATATATTGGTGAATATAAAGAAAATATAAAATGCGGAAAAGGCATGTTTTATTATTTAGATGGCAGTAAATATGAAGGTGATTGGGCAAATGATGAAAGAAATGGTATTGGTGTTTATTCGTATATTAATGGTGACTCATATGAAGGGGAATGGAGAGATGGTAAAAGACATGGACAAGGAACATATGTTTATGCGGTTAATGGGAGTAAATATGAAGGTGTATGGAACGAAGGAAAAATGGAGGGATATGGTCAGATAATTCACTTAAATCACAAATATGTTGGTTACTGGAAAGAGAACAAAATTATTCAAAAAGGCAAATATGTTTTTCCTCATGTTCATTGTCAGCAAAATGGAGAAATGAAAAAAGGAAGAAAGAAG
>comp83477_c0_seq1
ATTTGAAATAAAATGATTATTATCCTATCAAGCTTTCTGTTGATTTCGTGGATTTCTCCATCAATTTCTATTGAAAATGATTTGAAAAACAAAATTCTTAATGAACACAATACGTATCGACGACAAGTTGCTAAAGGAGAAATAAGAAATCAACCAAAAGCTGCTGATATGAGGGAAATGGTTTGGAGTGATGAGTTAGCAGAAACCGCTGAAAGATCAGGTAATAAATGTGTGTTTGAACATGACACTGATGAAGAAAGACAAACGAAAAGTTTCCCGGATGCAGGGCAAAATATTTACGCTGGTTGGGAACCGAAAGACGCTGTAAAAATGTGGTTTGATGAAAACAAAGATTATTCTTATCAAAGTGAAGGCTGTAACGGAGTTTGTGGACATTATACCCAGATAGTTTGGGCTAATAGTTACGCAGTAGGGTGTGCTAGTGTTCATTGTGAAGGAAGAAACGGATTTGAATACAAATATTTGGTAGTATGCAATTATGGTCCAGCTGGAAATTACATGGGTGAGAAACCATATTCTGCTGGTAAACCATGTTCAAAATGTCCTTCTGGATCGACTTGCAATGATGGACTTTGTTCAAAATCCGGATCAGGGAATAAAATAGATACTTTACCCAGACAAGAAGAAAAAGGTGGTTCTAATTCTAATGGGAATACTGTGAATCAAAAGCCAGATAATAGACGACCAAATTCTTTTAATAGATTTGGATTTAAAACCAAATTTCCAGGAATTTTCGATGAAACTGAAATAGATTTTAATATTTGAAATATAATTTTTGTCAGTTAAAAAAAAA
>comp83515_c0_seq1
GAATATTGAGTGAGGACTTTTGACAAATGAATGATTTTTCAGAAAATTCGTTAAAAATCATTTAATAATTAGGAAGTACGTTCAAACACTTCTTATGAAAAATATAACCTTTTCTTTTTTCATTTTTGTATTTGTCCAAAATTTCACATTTGTAATAATATCTCATATTTCTTGACATTGATTCATAAGTCATATTTTCATTACCTTGAAATATTCCCCACAAAGCTGCTAATTTTTTTGTATTTTTAATCCAAAATGAGCCTTCATTTTCATTAATCCAAGCAACACTCATGTCGTGTCGTCGTGCATTTTTGTCTTTCAATAAAAACAATAAGAATTGCCACATTTCCATTCGAGGACGATTAACATTGTCACGAACCTTTTCAATAACTTGAATTTGTTCTTTTGTCAATTCGAAATAGAATTTTGAATGTTTTGTGATTTGTCTTGAACTAATATCTTTTACGTTTCGCGTTACATTTTTTATATTTCCATTTTCATTTGACGAACCATAAGAATCGTATCCTGAAGATTTTATTTTATTCTTATTATTTATTTTTTCTTGATAAATCGAATCTAATGCTAAGGTTTTGTAATAATTACAATCTTCATCAATGTCAACAGGAA
>comp83515_c0_seq2
GAATATTGAGTGAGGACTTTTGACAAATGAATGATTTTTCAGAAAATTCGTTAAAAATCATTTAATAATTAGGAAGTACGTTCAAACACTTCTTATGAAAAATATAACCTTTTCTTTTTTCATTTTTGTATTTGTCCAAAATTTCACATTTGTAATAATATCTCATATTTCTTGACATTGATTCATAAGTCATATTTTCATTACCTTGAAATATTCCCCACAAAGCTGCTAATTTTTTTGTATTTTTAATCCAAAATGAGCCTTCATTTTCATTAATCCAAGCAACACTCATGTCGTGTCGTCGTGCATTTTTGTCTTTCAATAAAAACAATAAGAATTGCCACATTTCCATTCGAGGACGATTAACATTGTCACGAACCTTTTCAATAACTTGAATTTGTTCTTTTGTCAATTCGAAATAGAATTTTGAATGTTTTGTGATTTGCTTTAAACTGATATTTTTTACGTGTCTCTTTACTTTTGTTTTATTCTCGTTTACATTTGAATCGTATCCTGAAGATTTTATTTTATTCTTATTATTTATTTTTTCTTGATAAATCGAATCTAATGCTAAGGTTTTGTAATAATTACAATCTTCATCAATGTCAACAGGAA
>comp83517_c0_seq1
TTTTTTTAAAAATAACAGCTATATTAAAAATTAAACAGCAATATTTCCACATTTAAATCTAAGCATTTCTTTTAAAAACGTATTAATTTTTATTAAAATTTCTTACAATGTTCAATTAGGAAAATATAATAGCAAATATTTTATTATAACATATACTTTTCTTTATCATTATTTAATATTTGAGCAGATCTCTTAGCATTTAGAAACAGATCTTGAGCTTCTAATACATGTTCATATTCAATTGTATCCTTTCCACTAATTTTTGCAATTTTTGATGCGGGTGTAAGCAATTGTAGGGCATATCTGAGAGTAGTTTGATCAGCAATAGAAGCAAGTTCATTTAACGCTTCTGGTACAGCTTTCACGCTTTCTAATTGGGCTCGAATTTTTAATATTTCATGGCAAGCATCTTTATCATACGTTTTAGTTTTTATGATCAAAATACGATCCAAAAGATCTTGTGGTATACCATGGGAAGATTTTAACTCGTCTGCTCCTTTAACTGTACACACACCTCTATTAGTGGCAAAAATTACAATTGGAGCAATACTATATTCTAAAGCTCGAGATAAATAAGTGAAACACTCCAAATCAAGCATATGCACTTCATCTATAAACAAAACACCTGGGACCAATTCGGCAGTTCCTTGATCAATATATTTATTAACTATTTTATCAATGTCTCGTCTTAATTTATCAGTAATTTCGGTCTTCTTTTGTTTCATAAGTTGTCCCATCATAGACGCAATATCTTGACCTCCTTGAGGATAGGCATTAGCTACATCAAGATCGTGCAATGTAACATCTTGAACAACTTCTTTCTTTTTATGTGCATCACCTTTTGGCAAAGGAACATACTCATCGGCTTCTAAATCATATTCATTAGCATAAGCATCAGACCGTCCTTGACGTTTAACAGCACCAGATGACACCTCTATATAAATAACATCACCAACTTCCACTTTTTCTTTTTGTAAATTTTCATATATTAGAGGATCCATTTTTAATGATTTAGTTCCTTTAGCCGTTTTCAAACATATCATTACATGACTAATAGTTTTTCCATAACTGCTTGATGGATTATCAGCTTGTACTGGAGTAATTTCAGTAACTTCGCCTTCATAAACTTCTTTAACCTCTTTAATTCTTAAACCTATAGCACGTCTAAAATTTTCCATTAGGACTTCAGTTTTCTTAATTTCTGAAGAATAAACTTCGCTACCAACCATAGGACAAAATGGAACTTTACTTCCTAGCTCCTGTGCAATAGCTAAGGCCAACGCAGTTTTTCCTGTTCCAGGTGGACCTGCTAATAATACAGCACGACCGGCTAATTTTTTTGCCTTTATCATTTCTGTGATTACACCAGCGGCCTCTCTGGCTTCATATTGACCAACTAAACCAGATGCTACGCCTGGTATTGAATTTCCGTTTTCATCTAAACCTAGTCCCTTCACGTGACTATGAGATGCAATTCTATGAGTCTTAGTTGTGCTTTTAACTTCTTCTATCTTCATCATATAAATTTTATATAG
>comp83827_c0_seq1
AATAATAATAATAATAAACATTTTTAATTGAATCACAATGACATTAGAACAAAAACGTAAGAATTTATTTTCGATTAACTTTTGATGGAATTGAGTAAATATTGATTGGAGACTTTGAAATAAGGTCTTGAATACTGTAAAAATCTGGTTTGGCCTCTCCATTATCATTTTCATTTTCAGTATTTGAATGTTGCTTTTCATTGAAAAACTCTCGTAGAACTCTATCAGTTTGCCAGATTTGATCAACTTTAGCTTGTTTTTCAATTAATTGATGCTGATCGATATAATATTCGATTTGTTCTTCTTCTCGTGCTCGAAGATTTTCTTTATTTTTCATTCCACTGAGAATCAATAAAGCTCCACCCACGCAGTAGAATAAAATAATCATAATGATATAAATTCCAGCTTCATAATCTTTAGAATTTCTTGTAAGATTTATCGTATTATTTGTCAAATGACTCGGAATTCTAAATGTCATAATAATAATTGAGAAAGTTAGACATTATTCTTCATTTATATGCAAACTTTCAAATAGTTGTTCGCTAACAATAAGCACTAAGTTGACCTTGAAAAGTGAATAACAAATAGCGAATATTATACAAAATTAATCGAAATCATGTTGTTAGTGCAAA
>comp83828_c0_seq1
TATTATTAAAATATTTTTTTAATAGTTGTGTCTGATGTTAGCAACAAGGTGTTTGATTAAAAAAATATTTTAATAATAATAACTGTTAAATAATAATTAAATTATTATTATAAAATGGATAATGCTTCAAGTAAAAGTAAAAAGAAATCTTTAAGGAAACTTACTATTGATCAAAAAAATGAAATAAATGAAGCTTTTGAACTTTTTGATTCAGATAAAGATGGACTTATCAGTCAATATGAATTCAAAGTTTCATTAAGAGCGCTTGGATTTGAAGTTAAAAAGCAGGATGTCATAAAAATATTATTGGACTTTAACATTAAAGATGATGTTCCCAAAATTAAATTTGACGATTTCAATGAAATCGTTTCAGAAATGATTCTTGAAAGAGATCCAACAACTGAAATAATTCGTGCTTTCAAACTGTTTGATGATGATGAATCAGGAAAGATAAGTTATCGTAATTTAAAGAAAGTTGCAAGAGAACTTGGAGAAACTTTAACAGATCATGAAATACGATGCATGATTGAAGAATTCGATAAAGATGGAGACGGCTCGATAAACATGGAAGAATTTATGGCCATCATGAATGGTGAAGTATAATAACTTCACATGTCGTATTTATTGTATAATAGTTAATTTTCTGATTTTTCATTTCATTGTTTCCATTGTTTGTTAATGCTGTATATTTTTATTTCTCGGTCAGACGAATCATTGTTGTCTTTAATGAAAATAAGCATTGGTTATTAATTAAAAAAAAAA
>comp83931_c0_seq1
TTCACGAGGTCCTTCAGGCGACGCTCCTCCAGGTACTCCAGCTGGTCCTCCTTCAGCTGCAGCACAATGCGAGTACCGCGAGCAAGCCCCGAGTTCGGCGCAGTCGTCACAGTGAACGTACCGCCAGCAGACGACTCCCACACGTACGCCTCGTCATCGTTGTGCTTCGACGTCACAACGACCTTGTCCGCAACAAGGTAGGCAGAGTAGAAGCCGACGCCGAACTGACCGATCATGCTGATGTCGCCACCCTGCTCGATCGCCTCCATGAACGCCTTCGTGCCGGAGCGCGCGATCGTGCCCAGGTTGTTCACAAGGTCAGCCTTCGTCATGCCGATACCGCTGTCGATCAGCGTCAGCGTCTTCGCCGCCTTGTCGGGGATGATCTGGATGTGCAGCTTCGG
>comp83978_c0_seq1
AAATAATTCACATTAAATTTTTTTCGTATCAAATTTTTATAGCATGCCGCAAAACGAACATATCGAAAGACATCAAAAAAAGCATGGTTATCGATTAGACTATTTTGAACGAAAACGAAAGAAAGAAGCTCGTTCTTACCATGAAAATGCTGAAAAAGCCAGGAAATTAACTGGAATTAAAGCCAAAATTTACAATAAAGAACGATTCAAAGAAAAGGTTCAGTTAAAGAAAACACTAAAAATGAATGAAGAAAAGAAAACTAAAAAAGATGTTGAGACTGTCGTTGGAGATATTCCAATTTATTTATTGAACAGAAAGAAGCAAGAAAATGCCGAACTTCTCAGTACTACAATTAAACAAAAACGATTAGAAAAAGCTGGTAAATGGGAAGTCCCAATTCCTAAAGTTAAACAGGTAAGTGAAAAAGAAGCTTTCAGAGTTCAGCGTAGTGGTAAAACAAAACGAAAAGCATGGAAGAGAGTTATTACTAAAATGACTTTTGTCGATCCGGGATTCACTAGAAAAGCTCCAAAATATGAAAGATTTATTAAGCCAATGGCATTGAGATTAAAACGAGCCAATGTTACTAGTAAGAAGTTGGGTACATTTAATTTACCAATTCTCGGCATTAAGAAAAATCCCAACTCAACATTATATACTGGATTAGGAATTATAACGAAAGGGACAATCATCGAGGTTGATGTTTCAGAAATTGGAATGGTTACTCCCGGTGGGAAAATTGTTTACGGTAGTTATGCACAAGTAACAAATGTACCAGAAAATGAGGGTTGTTGTAATGCAATATTGTTAGAATAAATAAATAATTTCCTGGGTGAAAAAAAAAAA
>comp84044_c0_seq1
AAACAATCTTTGTTTTAATTTAATGGTATTATTTATGATTTTGTTTACATTTTTTACTGAATATATTATTTGATGGCAAGCGCTGCAGATACATCCAGAGAGTTCATAGTTAATGGTAAATATAGATTAATAAGAAAGATTGGATCGGGTTCATTTGGAGAAATTTATTTGGGCGTTAATCAGGCTAACGGAGAAGAAGTTGCAGTGAAGCTTGAGCATCAAAATGCTAGACATCCTCAATTATTATATGAAAGTAAATTATATAAAATTTTAGCTGGTGGAGTCGGTATTCCACATATCAGATGGTTTGGAAAAGACAAAGAACATAATATGTTAGTAATGGATTTATTAGGACCAAGTTTAGAAGATTTGTTTTCATTTTGTTCTCGTCGATTTACAATGAAAACTGTGTTAATGCTTGCTGATCAAATGATTTCCCGCATTGAATACGTACATAATAAGAATTTTATTCACAGAGATATTAAACCAGATAATTTTCTTATGGGTATCGGAAGACATTGTAATAAAGTTTTTATCATAGATTTTGGATTGGCTAAAAAATATAGAGATAATCGAACTGGTAAGCATATTAGCTACAGGGAAGATAAAAATCTGACTGGTACTGCTAGATATGCTAGTATTAATGCTCATTTGGGTATTGAACAATCAAGAAGAGATGATATGGAATCGTTGGGTTATGTTTTGATGTATTTCAATCTTGGTGTTTTACCTTGGCAAGGCTTAAAAGCTGCTACTAAGCGTCAAAAATATGAAAAGATTAGTGAAAAGAAAATATCTACATCAATTGAAATGTTATGCCAACGATTCCCAGCTGAATTTACTATGTATTTGAATTACTGCAGAGGTCTACGTTTCGAAGAAACTCCAGACTACATGTATTTGAGACAACTTTTTAGAATTCTCTTTCGCACTCTTAATCATCAGTTTGATTATACTTTCGATTGGACGATGCTCAAACAAAGAGCAGTAATGCCGAGTTCGAACTCGAATTTTGCCAATGGAGCGACTGTTGCAGCTAATCAAACCACAGCAGCTATGGTCTGCACAAATCCAGGCCCATCAGCAGTTAATATGACATTGTCATCACAAACTGCACTTAAACCGGGTGTATCTATCAATAATAATCCCGGTGGTGGTCTTTACTCAAGTGCGGATCCAAGCTCTTCTCAATTCAATCTGACACATACTGGCGCTGTTCCATTGTCTGCCAAGAAAGCTGGCGGTGGATACTAGAGCGATTTAATATATGTATAAATATAGTGTGTGATTATTTCATATTTGGTAAAATTGATGATGAAACTAATGCAAAAACTGTATATTATTATATTTTAAATTTATTTCGTTTGTAAAGATATTTCAATCGGACCCATCGTATTATTAAATCGAGCGGAAAGTCTATTGTATAATTATCGAAAATAGTTGTTTAATACCGTTCATATCTCGTTTTTCTTTTAATTGATTTCGTTAAACTAAAAAAAAGAATAATGCAGCGACCTTTATCTTTTTTTTAGAAAAATTAATGATTTGTAAATGTTATTGTTCACAACTTCAACATGTTTAATATATTCGTTTACTTTCACCTGATAACATTGAAAAATAGATTGATACATTAGTTATCTTAAAAGTTGAAGTGGAATCGTTTGTATTAACACGTGATTTGAATTTCAAACGCTGGGTTATAATATGTATTATGGATGGTTTTTTAAAAATGAAGTGAAATTGAATGAAATTTTGAAATTTATTTTTGGAAATCAATTATTTAGAAATTTTTACTTCGCGGTTAAATTTCGCAGTGCTTAAATTATTATTTACTAAAAGAAACCAATTTATAATTTACTTAAGATTTGTCATAAAGCATAAGTTTTTATTTAAAATAAAGTATTTGT
>comp84050_c0_seq1
GAAAAAGAATATTTTAATTATTAAATTAGTTATATTTTTGTAAATAAATACATTAACTTCAAGAACGTTCTTTATGTTTTGTTTTAATTTGTTCAGAATTCAATAAATCGTTATCTTTTTGTTACTAAGATATGTTGCCTGGAGCTCAAATTGTATTGTTAAAAGAGGGCACTGATACCTCCCAAGGTATCCCTCAAATTATGTCAAATATTACAGCCATTCAATCAATTGCTGAAGCTGTAAGGACAACTTTAGGCCCACGAGGAATGGATAAATTAATCATAGACGAAAAATCCAAGGCGACTATCTCAAATGATGGAGCAACAATTCTTAAATTGCTTGATGTTGTTCATCCAGTTGCAAGTACTGTTGTACAAATTGCTTTATCACAAGATGATGAAGTTGGAGATGGAACTACTAGCGTTATGCTTTTAGCTAGTGAATTTTTAAAGCAGGCTAAATCATTTATTGAAGAAGGGGTCCATCCAGAACTAATTCAGAAAGCCTATAAGAAAGCTGCGAAATTAGCTTTGAATTATCTTAATGAATTATCAGTTAAAATTGAGAAAGGAAATGACGCTGAAAGACGTAGTTTATTAGAAAAATGTGCTTCAACTGCGTTAAGTTCTAAATTGGTTGCAACATATAAAGATTTTTTCTCTAAGCTTGTTGTCGATGCTGTCAGCAGTTTAGATCATTTGCTTCCTTTGGATATGATTGGTATTAAAAAAGTACCCGGAGGTTCATTACAAGACAGTCAGTTAATTGCTGGTGTAGCATTTAAGAAGACATTTAGTTACGCTGGTTTTGAAATGCAACCTAAATCATACAAAAAACCCAAAATTTCTCTTTTAAATATTGAATTGGAATTAAAATCAGAGAAAGAAAACGCTGAAATCAGAGTTAGTTCTGTTGAGGAATATCAAAGAATTGTTGATGCTGAATGGCAAATTCTGTATGATAAACTTGAAGCAATTCATAAAAGCGGAGCTAAAATTGTTTTGTCTAAATTACCAATCGGTGATGTGGCAACACAGTATTTTGCTGATCGTGATATGTTCTGCGCCGGTCGAGTAACTGAAGAAGATCTTAAAAGAACCATGGCTGCTTGTGGAGGAGCTATTCAGACAACAGTAAAGGATATTACTGATGATACTCTTGGTAAATGTGAATCATTCGAAGAGGTACAAATTGGTGGAGAAAGATTTAATATTTTTGTTGGATGTCCCGAAGCTAAAACCTGCACCATCATTCTGAGAGGTGGTTCAGAGCAATTTATGGAGGAAACTGAGCGATCCTTACATGATGCCATCATGATTGTGAGAAGAGCAATGAAGAATGATGCTGTAGTTGCTGGTGGTGGAGCAATTGATATGGAAATCAGTAAATATCTCAGAGATTATTCCAGAAATATTCATGGTCGAGATCAACAATTTATTGGAGCAATGGCAAGAGCATTTGAAGTAATTCCACGACAACTGTGTGAAAATGCCGGCTTTGATGCGACTAATATATTGAATAAATTGCGTCAGAAACACGCTCAAGGCAAAATTTGGTGTGGAGTTGATATTTTGAATGAAGACATTGCTGATAATTTCGAGGCCTGTGTTTGGGAACCTGCTCTTGTCAAGTCCAATGCAATTACAGCTGCAACTGAAGCTGCTTGTATGGTGTTGACCTTAGATGAGACAATCCGTAATGCTAAATCAAAAACTCCGGAAGACAATAGACCCGTAAAAATGCCAGGACGTGGCAGACCTTGTTAATATTCAATTCTGCGTTTTGTAGGATGTTTGTTTAATAAATTGGTTTATTCTAAAAAAAAAAA
>comp84061_c1_seq1
TATTATTATTATTATTATTCGTTTGATAAGATTCATTTATTGATGTCGACGGAATAACTCGTCTTGCATCATGTGAATTCTGTGGTGAACCGATAAATTCATTCAATCTATAATTATTATTATCGAATGGTCTTTGATATCGGATAAAATTCAAAGATGGAATGATATTATTATTTGAACTAATGGGATTTGGGATGAATGATTTTCCAATATTTTGATGGAATAATAATTGCGTAACCAGATTCTGTTGAACTGAAACCGGATTCGGTGGCATTGTCATTCTAAATGATGTTGGAGGAATTATCAAATGTGATTGGTTATGAGAAAAGATTTCCGACGGTATTTGACGTTTATACCGTTTGCGCCTACGTAAAAAACTACCATTATCAAACATATCTTCTGATCTTGGATCTAATGTCCAATAGTTTCCTTTACCTGGATTTCCGGGTTCTCTGGGAATTTTGATGAAACAATCATTGAGTGACAAATTATGACGAATACTGTTTTGCCAGGCCGGAAATCTGTCTTTATAATACGGAAATCGACCCATAATAAATTCACAAATCCCACTGAGAGTTAATTTTCTTTGTGGTGATCTTAATATAGCCATAGTAATGAGAGCTATATATGAATACGGAGGTTTTACATTATGAGATTTACCAGATTTACAACGATCCTGATTAATTGAGATCTTATTTTCATTGTCTTTTTTATCTTCAGAACATATACGATCAATATCATTTTCCGAATGAATATTATCATCACTTTCGCATTCTTTTGATTCATCTCTCATTTCAATATCATCATCTCGGAGAAGGTTTTTAATCTGTTCAATTGTTTGTGAATCTTTAAAAGCCTGTGGCATATCTTGTTCAAATTTGATATTCATTCGTTGAGGAGGTCTCAGATAATCTATAGAATTCGATCTGTGATATGATAACAAATACGGATCTTCAACAAAATTTTTTACTAATTTCGCGTCTGCACGTTGACCAAATAACGACCAATAAAGATGATTCATTTCCAGTGCCATCGGATTTTGATCGTCTTCTTTCGGTAAATGATTTAATGTTGAATAATACAGAGAAAATTTATTCATAATTTTAATTTCAATTGAAAATAAAAA
>comp84067_c0_seq1
TTTTTTTTGAACATTATTAAATTTTAATAAACAACTTAAAGTCCAGCTGAAATAATAAGCTGGGGGATTACATGAAACGGCTTAAAGTTAAAATAGAACAAATCACAAATTAATATTTTCCAAATTTCATCTGTAATTGATTATTTTAACAAATGTTCTGTGGCTTCCTCGATATTCCAATTCTTCATTGAAAGAGCACTTCGAGCTTCATCCTCATTGAATCCCATCTGTTTCAATTTTTCCACATCTTGCTCAAAAATTTTGTTTTTATGTGGCCCATTAGCGTAAACACAAGACCAGTGTTTCGCCGTTTTAGAGAACAATTCTCTGTCATTAACATATTGAGTAGCTACCATGGCGTCTTGTGGATCATCTGGTTCAGGAGAAGCTAATAAAGCTTGGATAGATAACAATACTGTTCGTAACGACATAGCAGCGGCCCATTGATCTTTGAGTATATCTAAGCATATAACTCCAGTTGCCGAACTAATATTTGGATGCCAAATTCTCGTTAGAAATTTTACTTTTGGAGGGACGAATGGATAATTTTCTGGAATAACAATATCTAAATGAAATTCCGCACCTTCATAAGGAGTTTCTGGAGGTCCAACAATTGTACCGGTCATGTGCATCAAGTTTTCATTTATTGGTTTAACTTTTAATTGACTTGAAACACTTTCTGGTGATTTCATCAATTCTTTAAATTCCTTTTGAATACGAGATAAAGCTAAATTAGACATTTTTTTTAAAAATTCACTAATTTAATTTTTAGTGAATAAAAA
>comp84078_c0_seq1
AACAAATCATTTTGTTAAAACAAGTTATTTTGAAATTTTAAAATAAAATTTTTAGAATTCTGATTCAAAATACTTATTTAATTATTTATTAATAAAGGAAATTTTGAGAATTTTAAAATAAGTATATTAAAAATAAATAAATATGTCATATATGCGAAAAGCAGTTGAAATTGCTGTTAAAGAGTACTCTGAAAAAGTAAAAACTATGCATGCCCTTGAACGAATGCGTCAGGAGTTTAATTTTAAAAGGATTATGTATCCTAAATATGGCTTAAAATCTGATGATTTACTTCGACGAGATGATATCCTTGTTGAAGCTCTTAAAAGACTTCCCAAGGATCTTTGGGAAGCTCGTCTTTTTCGCTTAGAAACTGCATTTGGACTAAGTATTAATCACGAACTATTACCAGAAGAGAAATGGACAACAATGGAAACCGATACACCATATATAACACCTTATGTTGAAATGATAATTAAAGAACAAGCTGAGTTTCGTGATTGGGATACGAAATAGAATTTAGGTTTATTTGTTATTTGAAAATAATAAAAAAAATTTAATAGAAAAAAAAAA
>comp84126_c0_seq1
TTTTTTTTTTCAAAACCGTAAAAATTCTATTTAATTATAAAAATTAATTGTTTTCATATAAACGTCTTCTAACAATTATTCCCGTTCTATACCAGTTGCAGTTCCACTCATATGTTTTACCTCGTAATGCATTTGATTGACAGTACAAAAGAGCAAAAAGAAAGAACATAGACAATCACCACAAGCACTACCGTCGATATTTCGTTTTTCTCTAACTTTTTGACGAACAATGCACGTTATGCAGGGTGGAAAGAAAATGGACAATATACAACATATTATACAATTATTCCCAACGGCTTCAGCATCGAGACCAACCAAATAACAGGGTGCAAAATAGGAAAGTAAGCAAGTTCCTATATCTCCAAAACAACCGCAAATTCCATGTTGCCATTCAGTCATTTTGATTATGTAAAATGATTATAGCCTTTTCTGTGTTTTATTTATAAAAATATATTATCGAATCATATTTTGAGTAATTAATCTGACATTTACTTAAGCAGTCAATAATTGCTAACTTCAATGATTTGCAGCACTTTATTGAG
>comp84153_c0_seq1
AAGAACTTGCAAAAGTTTCCTTTTTCAAAAATTATACAAATAATTACTAAATGGCGGAGAGTGACTTTGAAGATACTTTTGACAATGTTGAATCTGGAGCTTCTCTTACAGTTCCAAATCAAATGAGTGCTTTCCGCAAAGGTCAATATATCATGATCAAAGATAGACCATGCAAAATCATTGATATGAGCACATGTAAAACCGGTAAACACGGTTCTGCAAAAGTCAGTGTTGTTGCCATTGATATTTTCACCGATAAAAGACTCGAAGACGTTTCTCCATCAACAGCAAACAAAGATATGCCACTTGTTAAACGAATTGAATTTCAATTGATTGATATTTCTGCTGATGGATATACAAGTTTGATGTCAGAAAAAGGTGACTTGAAAGAAGATGTTCAACTTCCAATAGGTGAAATTGGACAAGATATTAGAGCTAGATTCGAAAAGGGTGATCACGTCATGGTTACTGTTATGTCAGCATGTAACGAAGAAAAGATTGTTGGTGTCAAAACCATCACAAACTAAATTATACTACATTTATAAGGATGAA
>comp84218_c0_seq1
TTTTAAGTGACGTAAACATTTTGTTTAAGTTATCAGTGATTTTAAATTATTCTTAATCTTTTATCATAAAGATTGGTTAATTTGATAAACAGATTTATCTTTAATTTAATTAATTAATAATGTCGGGAAATGATATTGGCGATTGGTATAGATCTATACCAATTGTTTCGAAATATTGGTTTAGTGCTAGCGTTATTTTCCCCCTTATTGGAAAGCTCGGATTAGTAAACCCATATAACATGATTCTAATGTGGCAACCATTTATTGAAAAATTTCAAATTTGGCGACCAATCACTGCATTATTTTATTATCCAATTTCTCCTGCTACTGGTTTCCATTACTTACTGAATCTTTATTTTTTGTATTCTTATTCTACTCGATTGGAAACAGGTACTTTTAGTGGTAAACCAGCTGATTATCTTTTCATGCTGATTTTCAATTGGATTTGTTTGACTGCAATCGGATTTATGGCACCATTATATATGTTGATGGATCCAATGATTATTAGTGTTCTTTATGTGTGGTGCCAATTGAATAAGGATGTAATTGTGCAATTCTGGTTTGGCACTCAATTTAAGGCAATGTATTTGCCTTGGATTCTATTGGGCTTCAATATGATTATCTCAGGAGGTGGATTTTCCGATTTACTAGGAATTGTAGTTGGACACTTATATTTCTTTCTCATGTTCAAATATCCTCAAGAATTCGGAGGAAATATCTGGTTACGAACTCCACAATTTTTATATAAATGGCTACCGAACACGGTTGGTGGTGTATCTGGATTCGGAATGGCACCATCATCTCGAACTGCCAGAGGTGACACATCTAGTAGCAGTCGGCCAAGATTCCCAGGAAGAGGTCATACGTTGGGGGAATAACTTTTTTTAATGAAAAATGTCATACTTCGAAATAAATTATAATTTCATCAAAAAAAAAA
>comp84244_c0_seq1
TTTACACGTCTTTCTTAAAAACTTGTATGAGTTGTTTAAATATTTCATTTAGTATTTTATAATGAGTATTAAAATTAAGGAAGCAGTTAAATATGTAACTTCTAAAAGTTTTTTAAATTATTTATGCAGTACTCATTTTTGGGGTCCAATAGCTAATTGGGGCATTCCTTTGGCGGCTATAGCAGATGTTAAAAAGAATCCAGAAATCATTAGTGGAAAAATGACATCAGCTCTTTGCGTGTATTCAGCATTATTTATGAGATTTGCTATACTTGTTCAACCAAGGAATTTATTGTTATTTGGTTGTCATTTAACTAATGAAGGAGCCCAGTTAACGCAATTGTATCGTTTCATGGATTTCTGGTATATTAAAGACGAAGAAGGCCGAAATGTTATTCGAAAAAAATCTATTAATTAAACATTTCAGATTTATTATTTCTAACCATCTCTATTTCTTCGTTTTGAATTGTATTTTAATTTTAGGTTTTCTAGATATTAAATTAGAAAAATAATATTTAATTATTGGAAATAAATTGTTTGTGTGAAAAAAAAAAAAA
>comp84276_c0_seq1
TAAATCTAAGGAAAAGAATATAATATTTTCATCAATAAAACAAATGACTTTTATGACGACTTAAAAACTAATTCTTGTCCAAAGAAAATTACAATCTTTATTAAAAGAAAAAAGCCTTTTTCTAAATGCAATCAAAAATTTATTTGATGAAGTATCAAAGTATTTTTCATTCTGAAAAATTATTTCAAAAATCCACTCGAAGCTATTCTACCAAATAAAAGGTACAATTCGTTCCAAGCTCTCGGTGGCATTCCATCCATAATAAGTTCGATTTGTCGGCCTTCTTTTACTGCCGTAAGTAGATCCATTAAATCCTTTTTCTGTTGAGGAGTTAATTTCATTTTGTTGCTGTATTCTTCAGCATTTGTACTTTCAATAAGTCTTGTAGTTATCTCAGCAGTTGAGCCTTGTCCTAAATATTTCGGTATAAGCCATGAAACATATTTCTGCAAAAATCCGTCTAGTACTTCATACGGCGGTCGATTTTTTGCAGTACACAGGCTTTGATCTTCATCATACTTATCTGGACAGTCTGGCTCCCCATCACAAATAAAATCAAACGATAAGCATTTCCCTGCAGTTTTACATGGCCATGGTTGACTTTCAGGGCAACCGTTTCCGCTTGATGTCCCAGTTTTATCTTCCGTGGCGAATGCAGCAATCGTGAGATATAGAAGCACTCCTACGAAAAATGAATTCAATATAAGAGCCATATTAATAATAATAAAAATAATAATA
>comp84306_c0_seq1
TCTATATAAAATTTATATGATGAGTTCTTCTATGTTAACTTCTGCAGCAAAAGATATAAAACTTTTGAATAATATTTCAACAACACCTGGAGGTACGCTTTATGGCACAACTCCTGGAGGAACTCGAATTATTTATGACCGTCAATATTTACTGCAATTAAAAAATTCTCCTTATAGTCAAACACCGCCAAAAGGTTTACGTAATTTACCTGATCTATTTCTGAAAAATCCTATAGAAACTAAAGTGCAGCAATTTTCGATGGCTGATACTGCTGTAAATAACGAAGATGATGAAAATCAATTCCAAATGGATTTATAATTTATTTTTTTATGACTTTTCATTAAATTAAATTCCATTTCTTCGAAATGAATGAATACTTATTATATTCTTTACAAAATTTCGTTTGAAGACAATAATAAATTCGATCTTTCGTAATTCATTTTTATGTCAGGAAAGTGATTTTCATGTAAATTTTGATAGTTTTCATTTTTTTGGTTTTTATTAAATATTTAAAAGAATTGAATTTTTATGTAGTATTAAAAATTTTCAATTATATTTGTCAGTTGTTTGTACTCTTGTTACTAGAATAAATCAAAATTTTCTTATTTAAAAAAAAAAAA
>comp84342_c1_seq1
TTCAAATCTATTGCTTATGGGGTTAATTTCATTGCAGTTACCGATAGTATTCCTCCTATGATGCAAGCATTGAGAATGATTTGGATAATATCTCGACATTATAATAAAGATGAGCGTATGGTTCCATTAATGGAAAGAATTGCTTGGAATCTTTCCGACAGAGTTGCAAGACTAATTGATGTCAATACCATTTTTAATTTACCATTAGAAAATGTATTAAAAGACACAAGTGAAGCTGAGAAAATGTTGAGAGTATGGAATGATACTTATTTTGAAGTTCGTGCGTCCATTGAAGCTTCTGGAAGAGATGCACGATGGGAATTTGATAGAAAACG
>comp84415_c1_seq1
GAGTTCGCAAGTTGTGTTTTGGTATTGTATTATGGCAAGTGTTCAAACTCTTCTTTGGATAGCTTTCGATCGATTTATTGCCGTTTTACGTCCCTTAATTTATGGCAAATATCCTAAACGACTTATTATTCTTAGTAAAATTTGGATCTATGTAGTAAGTTCAGTTCTAGTACTTCCTACATCTTTTGAGCTTAGTGTAATAAATGGAACTTGTCAAGATACTCCATCGATTCCACCAGACTATTACGTAATACATGTAAAGATTTATGCATTATGTTGGTATTTATTTATTTATATTGGTCCGACTATTTTGTTTGCCATTATCTATTATAAAGTCATTATGTGCATTCATAGTAAATCAAAATTAAATAAAAATGAAAAAGTGAAAAGATCGACATTGATTATAACTATGGCAGCAATTGCAATAACTATTCAATTTGTGTTTTTGGTATTTTTAGATGCATCTTATTATGTAGCCGGAGCATTTGGGATTTTTAAATACGTTTATTATGGTCCTGTACAAGAAGTAGGGATATTGATGCTGTCGGTAAGCAGTTGCATTAATCCTTTAATCTGTATGTTTACTCTTAAAATACGTCGACAA
>comp84423_c1_seq1
GAGAAAATCACGAAAAAATCAATGTATCGGATAAAAATGAAAGAAAAATTAATTAAATATTAAGGAAAATAAATATTTTTATGAGATTTTTTCTACTCTCTCTTCAAGGCTTTTGAGTTCTTGTGCGATTTCCGGTGGTAAATCATCTCCAACCTGTTCTTCAAAATATTTTCTGATTTCTTTCACTTCGTTTTGCCAAAATGGTTTTGAAATACTTAACACTTCTTCTAAATCAGCTTTGGTCATTGATAAACCACTAATATCTATATCCTCGACTTTTGGTAATAAACCAATTGCAGAATTGACACCTTGAACTTCATTGTTTAATCTTCGCATGATCCATTCAAGCACTCGGCAATTTTCTCCGAAACCTGGCCATAGGAATTCACCCTTTGACGATTTTCGAAACCAATTCACATGAAATATTTTCGGAACTTTTGGATATTTTTTACCTAACTCTATCCAGTGTTTCATATAATGACCAAAATTATAACCAAAGAAAGGTCTCATTGCAAATGGATCATGCATTA
>comp84423_c1_seq2
GAGAAAATCACGAAAAAATCAATGTATCGGATAAAAATGAAAGAAAAATTAATTAAATATTAAGGAAAATAAATATTTTTATGAGATTTTTTCTACTCTCTCTTCAAGGCTTTTGAGTTCTTGTGCGATTTCCGGTGGTAAATCATCTCCAACCTGTTCTTCAAAATATTTTCTGATTTCTTTCACTTCGTTTTGCCAAAATGGTTTTGAAATACTTAACACTTCTTCTAAATCAGCTTTGGTCATTGATAAACCACTAATATCTATATCCTCGACTTTTGGTAATAAACCAATTGCAGAATTGACACCTTGAACTTCATTGTTTAATCTTCGCATGATCCATTCAAGCACTCGGCAATTTTCTCCGAAACCTGGCCATAGGAATTCACCCTTTGACGATTTTCGAAACCAATTCACATGAAATATTTTCGGAACTTTTGGATATTTTTTACCTAACCTAGAAAAAATGTATAAAT
>comp84463_c0_seq1
TTTGATGTGTCACTGATAACTGAAGCACTGGTTTGTGAAATTGGTGTGATTGATGACGATGAAATTTTCGAAGTAGTTCCCGTTGATCTTTCTGAACTGGATATTTCAGAAACAGATGATAATGATGGTTGTGAAGATATTGAAGTGGATTTCATTGATGGTTCTGTAGATGTTCCTGATGATGTACTGTCAGTTAATGCTGGTGAAACTGATGATTTAATAGTTGATGGTTCTGATTTCGATAATGTTGATGTTATTGATGATGATTGAGTAGAAATTGTTTCACTTGTTTTCGATGTTTCAACTGTTGGTGTACTTGATGAAACTTTTGATGTGTCACTGATAACTGAAGCACTGGTTTGTGAAATTGGTGTGATTGATGACGATGAAATTTTCGAAGTAGTTCCCGTTGATCTTTCTGAACTGGATATTTCAGAAACAGATGATAATGATGGTTGTGAAGATATTGAAGTGGATTTCATTGATGGTTCTGTAGATGTTCCTGATGATGTACTGTCAGTTAATGCTGGTGAAACTGATGATTTAATAGTTGATGGTTCTGATTTCGATAATGTTGATGTTATTGATGATGATTGAGTAGAAATTGTTTCACTTGTTTTCGATGTTTCAACTGTTGGTGTACTTGATGAAACT
>comp84510_c0_seq1
TTTTTTTTTAATACTAAATTAAATTTATTTGAAAATCAGAGCAGAATTGTGAGAAATAACACACAACAACACGTAGATTTACTAAATATACGTTTGGTTTCAACAATTAATTCGCTTTCTCGAAATATTTCAATGATCCTTTTGGATCTGGTTTTATAGTTAAAGAATTTTCTTTCCAATTTGCCGGACAAACTTCTCCGTGAGTTTCAACAAATTGAAAAGCTTTTATCAATCTCAAAACCTCATCAATTGATCTACCGACAGGTAAATCATTAATCGTTATGTGACGAACAATACCAGCTTTATCTATTAAAAACAAACCACGAAGAGCTATTCCTGAACTTTCTAATAAAATTCCGTAATCCTTGGAAATTTGCTTATTGAAGTCCGATAAAAGTGGATAATTTAATCCACCTAAACCACCGGACTTTCTAGGTGCATTTATCCAAGCTAAATGACTGAAATGACTATCTGTACTAACACCAATCAATTCAGTGTCCAAAGTTTTAAATTCTTCAATGCGATCACTAAACGATATTATTTCCGTCGGACATACAAAAGTAAAATCCAATGGATAGAAAAAAATAACTAAATATTTCCCTTTGAATTGACTTAAACTAATCTCCTTAAAATCATTATTAACAACTGCTGTTCCTTTAAAATCCGGAGCTGGTTGTTGTACTTTAGCTGATAGAAAATAATTAGACACCGATAAACTTCGTTTAATGCCCTTAGCAAAGATATTTCCTTGAAACATCTTAAGGCGTAAAATTGCTTGAATTACCATTTAGGACTTTAAATCGATAATAAATTTAATAAAATTTAATAAACAGTTTATGATTAAATTTGATGAGAAAATTAAATATTAAAACACAGTAACATTTCAATTATTTTTATGGAAAATTAGATTTCAA
>comp84654_c0_seq1
TTTTTTTTTTTTAGAATATGAAATTTATTAATTTGTAACAAATTAAAGTTACAATAATTTCATCACTTTAATTCACTAAAAGTGGTTCTAGTTTATTCGTTTTATCTAAATTTTCAACATCTGTACCCCCGCCAATGAATTTGCTATTAATAAAAACTCTTGGCACAGTTCTTCCACCAGTAAGAGTAAGAAGATAATCCTGTATTTTGTCACAGTTTGGATCATTTTCAATTTCAACCACTTCATATTGGTCAATAGACACCAATTTACCTATGTACTTATTTAAAACGTTCTTAGCCAAAGTACAATATGGACAATATGATTTACTGAAAACCACAACCTTTTTAGATGAAATTTTTTCTTTAACAAATTCTTCAGCCATTTTAATTTGAATTTTTGGTTCGGATTTGAAAATTCGAGAAATGATATTCATTAAAACACTCAGTAAAAGTAAACTTATTATTTAA
>comp84672_c0_seq1
ATTTTAGAAAAATTTGAAGCAGAAGTTCATTTAGTTCAAAATTATGTAAAAAGAAAATGTAGAGAAATAATTGAAGCCCAATCAAATAATAAAACTGACGAGAGAAAGATTTGTCTTATGAATTATTATATAGATGAAAATCTGGATATAGAAGAAATCATTCAATGTTGCGTTGATTTATTACTAGCGGGAATAGATACAGTTTCTTCATTTCTGAGTGTTTGTCTAATTTTTTTAGGAAAAAATGAAGTTTATCAAAAAATTATTAGAAAAGAAATACGAAAAATTGAAAACAATTTTCCAGTTGTGAGTTATGAACAAAGACGTTTTCTTCCGTTTACACAAGCTTTTATTGAAGAATGTCATAGATACTTTATTGTTGTTCCAACCTTTCAGCATCGGGTAACTGAAGAATGTATATTACGCGGCTATTCAATAAAACCAACTGACACAATTATTGGTGAACAATTTTCACTTAATTTTAATAAAGAAATATGGGGAAATCCAGATCAATTTAATCCTTATCGGTTCATTAATAAGGATAATGGAAGTTTCCAGTCTAAATGTAATTTGATTCCATTTGGGGTAGGAAATAGAACTTGTCTAGGAGAGGGTATTGGCAAGACAGAAATTTTCAATGCCTTAATAGCGA
>comp84696_c0_seq1
TTTAATTAATTGCTGCTTTATTTAATGTATAGCAATTTTTTAAATACATAAAACGTCAGTCAAATGTATAAAATATTTTGTGTTTTATTTATTTTCTTTCACAGTGCATTTTCTTTTTTCATAAGTGTGTCACCTAATGTAGAAGAATGTTTCTTTGATAGAATCAAACCTGATACCGACATGTTACTTTTATACGAAGTAGCAGAAGGTGGATCTTTGGATATTGATGCTAAAATTACAGATCCATCAGGAAATGTTTTGTATTCTGCAGTTAAAAAATCAGATGATAAATTTACTTTTCGAACTAAAGTTGATGGTATTTATAAATATTGTTTCAGTAATACAATGAGTTCAGTAACTAATAAAATATTAATGTTTTCTCTGGATACTGTTTCTCCTCCGAAAAAAGTTTCACCGGATTCTCACACTAAGCTTGAAGAAATGGTAACTGAATTAGATAAAGCTTTAACAACTGTTAAACATGAACAGGAATATATGGAAACGAGAGAAAAAATCCACAGGAAAGTTAACGAAAATACAAACAGCAGAGTACTTTTATGGGCAATTTTTGAGGCTTGCGTTCTAGTAATAATGAGTGCCGGTCAAGTTTATTATTTGAAGCGATTCTTTGAAGTACGACGTGTGGTGTAACTCTAGAAAATTGAAATTATAAATATTGATATAGTTCTATAAAAAAAAGGTTGCAACTGGCTGATTTCTATTGACTTTTAGTAGTAAATGCAATCAAAAACTTTTATTTCCGAAATGTGTTTTTTTATCTAAATTGTGTTATTTAATTTGTTTTAAATTTGATGAATTATCTTGCTAAAAAAAAA
>comp84698_c0_seq1
TTCATAACAGCTAAGTTATCAAATGTTTAAATAATACAATATGTATTTAAATGTTCAAGTAGAAATATTTCTTTTACTAATTTTTCTGCACTGCGGTCGTCTTGAAGTAATTTCATTTTCGATTTTTGAAAATTTGCAAACAACTATTTCATTTCAACTTTTGGAATATAATTTTATGGAATACTGTTTTGAATGCTCTTATGATAATCATATGAATCCCCTAAGTGATTTCAATGCGACATTTTTAATTAAAGCCTGTAGTTATAACAAATTTAGAGACAAAACATTATACAATGATTCTACTGAGAATATATATAAAAAACGATACGATCGTGATGATAATGGTTACAATCCAACTTTTGTTGGCTGGGAATTTTTAAATAATTTTCCAAATAAAGGGTCAAGTAAAGGTGTAATTTGTACACAAGCCAATATTTTACATGTAAATCAATTTGCTGAATCATTTAACCAGCAGAATATTCCAGAATATTCAATGAAGGCAGGACTTATTTATTCGGTTGGATTGGATTAATAAATATGATTGTTCATAGTCCTCAAAGTTTGTATTTGCAACCGTATTTCAATGTTCTATTTTTATGTAAAATTAAAATACCATGTTCTAAAATTTGTTTATTTTGCGTTTGGTCTGGAAATTTAACTATCAAATGTGGTAAGTTATGTTGAGTAAATTCTTCTTTTATTATAGTGTTATTCAAAAATAAGTTTTGTAATAAGTGAATAGATACCG
>comp84712_c0_seq1
AAAATTCATATTATATAAAAAATTTGTTTGAATAATAGTATCCATTTTAATTTTCTTTCGATTCCGATCTCCATATTACTTTAATCAATGCCTAATACAGGACATTTATTTGTTGGTAGGTTAAATAAACGTGTTAAAGTTACAGATGTAGAAGAAATTTTCGGTCAATATGGTAGAATGTGCCGATGTGATGTAAAATACGGAAACGATATGGCCTTTGCGTTTATTGATTATGACGACAAAAGGGATGCAGAGGATGCTTTGAAAAATGAAGATGGGAGAGATTTTATGGGGACCAGAATTGTAGTCGAATGGACTAGATCGTCTAGAAGGGATGCCGGTAGCTATGATAGAGGTAGTAATCGAGGAGGTTATGATAGAAGAGAAAGAGATAGATATCGTGACAGAGATAGCGGTAGAGATAAATACAGAGGTGATTCTCGTAGAAGACGATCATATTCGAGATCAAGAAGTCGATAAGAATGCATTATTGTTATTAAATGCATTTACGTGTGGTTTTTTTTATAAGAAATAAATCATGTTTGTAATTTGTGTTTTAATTGTTTATTTCTATTGTAACAAATTAAAGAACTGGATGTTTTCTGTTTTAATGTAGAAAAGGTATTGTCAATGAAATAAAGTATATTATATTTAAATGAAATGTTGTTAAAATTTTGAGTTTCTAAAGCTAAGAACGAAGCTGGGTTAAATGTACAATAATGAATATCATAATATTCTAATTACAAGTAACATTTGTTAAAAAAAAA
>comp84733_c0_seq1
AAATCACTCAATTTTTGATAATCATTCCATCCTTCATAATCAACTATCCATGGTTCATATCCAAATTTAACAAATATTTGCATCACAGTTCTATTTACAATCAATTTTCTTTCTTCCTCATTTGCAAGGGTTCCATTTCTGGTTCTAACGCACTGTGTTAACAAACCAGTTCTCGTTGTAAATGATTTAACTGTGATGTATACCCGATCATTTGGTACAAAAACTAGTACCAATTTGGAACTTGCACTATTTTTAGCTGTTGCTGCATCGATGAGACTGTTTTCAACTTCATTTTCACTGCACTTCACTTTTGCACCAATTTTTGCAAATAATCCAATAAATGCCAATTCTTCATTCATGTCCTTAATGAAATTCTTGTAATCTCCATATTTATCCACGATAACAACATCAATAACATATAGAACTAGTTTTCGGTTGAAAGCAATTTTTGCCTCTTTCCAACACAACCAACAAAGTTAATAACTTTAAATGGCATTAACTCTCTACCTACTATTTCGAGTGGTTTATCCCCAATATTTTATAATTTATTATAATTAATAAGTCATTTATATAACAATCAATTATATATCAAATATTTGAATTCTTATTCTCTTCAAAAATTTGAAA
>comp84761_c0_seq1
GTTAATTAAAGAGACAACTAAGTTATCACGACTGCTTTCAGATATTAAATAAAATAATTTATTTTCTCTCTAAACAAATCAATATATTCAAGGATTAAATTCGAGCATTTATTTATATCGTGACCAAATTGTATCTTCATGAAATTTTAAATAAATCTGATAAAAACAACTCGTTCAATTATTAGATAAGTCACCAAAATGTTGAATGCGGTTAAGCTTGAAAGTACATTTAAACCAATTTACTTATCAAAAATTTTCGAATTAATTTAATTAATTAATTGAATAATTACAAAATATAAGTTCAGTTTCATCAATCTCTGATCATCAATACTAAAATACTTCCTATTTATTTATAAGACTAAAAATCAATTCGCTTTTATAGTGGGTGGAATAGTGAATCCACCGTCTGATTGAGGACCAAACATCAGCTTCTTTTGTTGATCTGCATCTTCGGCCAAAGCTTTATCTCTTATACCTTCAAACACAGCTGGCCCAGCACCAACAACTATAACTGATGCTAAGATCCAGCCAGCGTTACGAAATATAGTATAAGACTTTTTCAATACCTTCAATGATTTAGTTGCAGTCTTAGATGTTAAAGATCTTATAGATTCAGGAAACATTTCAGTCAATCCAATTATTCTTTCCCAAAAATTCTCATCTTCTAACAAATCCTCATCTTCGAGACTTAATAAAGACATTTTAAATTGATCCTAAATATAAACAAAAAAAA
>comp84772_c0_seq1
CAAATACAAATACAAATACAAATTCAAATATATATATAACAGTGAAAATCAATAGGGTTTATTATATATAACAAATAAATAACAAAGTAAAAATATTTAAGAGCTTTTAATAAATTTGGTCATTCTAAAAGAAACATATTTCTAATACATGCAAAAGTTCATAGAAAATACATATAAGATAATAATATAAAAAATACACGTAATATAATAATTGCTAAATAGTTTTCATTGTGTTAATGAGTGACAACTACATGAGTTGTTCTTGTAACACATGTACATGAACTATTCATCAGTCCTATGATGAAAACTTGTAATCCGAGTGTCATGGCTATTACTGAACACATGTATGACCATGCTGGATTAAATATTGAGTTGTAAAGTAAAATACATATCAACAAGCTGCCAACTGAGATCCCCAACAAAATCAATCTTACCAAATTCAACGTGGCATTACCACGATATGAAAGACAAGCATATCCCATTATTTCCAAAATCAAAACAACAGCACAACAAACGATTCCTAACATGAAGAAGATTTTTGCGGCAACTAATCCTCCATAATGACTACAATCTAGAAGGAGATTTCCACAATTCCAGTAAGGAGTAGCAACGGCAATTACCAATAAAACAAAAGTTGAAATAATCAAACCAAGGCAAAGATTGCTGCTATTCATATTGATATATAA
>comp84789_c0_seq1
TAATACTTGAACTTTATCAGGTTATTTTGAATTTCACCTGGATCTGTGACTTTTGAATTTAAATAATAAAATGAATTTCAAATAACATAAATTACTTGGTAACGAACTGATATTCATACGATTATTTACTTTTTTATTTCAACTTTATCATTCTCTAATTTCTTTACATGCAAACCAGAACAGTATTGATTTTGATAATTTCGCTGTTTGTCATTTACTCTGAATGTCAAATTGCGATCGAATCACCAATCGATCCATCGACTGTGAGAGATGTCGATACATTTAAAGTGAATGAATGGCAAAGGTATATTGAATTTCATCGAAAGAAAATGAAACCAACTTTAGACAAAATAAAAAAGAGGCAATTTAAATTGAAAAAATCTAAAACTAAAAATAAGAAAGTCGCTCCTGATTTTATTTTGTCTCGCACGCAAGATGGATTCATAGTGAAGCAGTTAGAACCAGGAAGTGAATCAAAAGGAAATGGAGGCTTTGAATTTCCTTTACAGCCGGCTCTGATGACAAATGTTAAATATAGATATGATGGGTCTGTTGCACCGTATATGAAATTGAGTGAAACTAATAAAGGTGTTATTGGTAAACGATTGGAATACGGATTTGCACCCAATCCCGGGGTCAACTGGAAAGTTAGAAGTGGATCGTCAAAAAGTATTTTAAAAGAAAAAAAAATTAAAGGAATTAATGAAAATGGTGAAATCAATAAAAATGCCGGAGTAAATAAAAATTTCCCCGTTGGAGAAATTAGTCTACGGGGAACATTCAAAATTTTGAACGCTAGTGAATCAATTAAAGAAAATGAAATAGCACCAATTGAAGATTTGAGTCAAGATGATAGTTATGAAACAGAAACAGAACAATTTAACACTACCGATAATACTTTTGAGGATGAAGATAAATATTATGATTACAACAATATTAATGCAGAAGATGATGAAGAAAGTGATGATGATAGTGGAAATTGGGATGATTCATTATACAACTCGAGAAAGTTATTGAAATAATCACCTTATTGAATAATTTGCTTTGTATAACTAAAGTTGAATAGACAAAATATTATTTTTAGTTTATTTCAAATATATTTAATGTGTTGCTAGTAAACCTTTTTTTGTAAATGAATATAACTTTCGGTATAAAAAAAA
>comp84813_c0_seq1
TTTTTTTTTAAAACTGTCATACTTTATTCAGAAAATTAAAGTACATAGTTATTTTTATTTAATAAAAATACATTGATTAACTTAAGAGTTTTAAAAAATAATTGTTTAAATAATTACTTAAAATTAAATGGCACCCAAAAGAAAGGTGGAAAAGGAACAAGAATCTTCTGATTTAAGTAGTATCGAAGATGAACCAGCAACAAAGAAAAAGCCCCAGATAGTTGATAGTGAACTAGGATTTTGTTTAGGAGATAAAAAATATGCCAAAGTCCGAAAATTTAAAAATAAAACATTTGTTGATATTAGGGAATTCTATTCTAATGATCACGGGGAACTAAAGCCATCTAAAAAAGGTGTATGCTTGAAACCTGAACAGTGGGCAATATTGAAATCACATGTTGATGAAATTGACAAGCAAATAAGAATATTATAATATTCTAAAATATGTTGTTAATAAATTTGTTGACCAAATATGATAGTTTATTGTGCATAAAAGTTGTTAATAATTTTCAAGAATCTCTTAAATCAATAAATTGTACGTGTTTGTTAAAAAAAAAA
>comp84823_c0_seq1
TTTTTTTTTGAAAAACAAATCGATTTATTGTATAAATTGATAAAAAACTAGAAATTATTCAAAAATCATTTTGAGATTTTCGATTCTATAAATACATATTCTAAATTGATTTTCATTTATTTATCTTCTTCTAAGAATTTATTGTAAGCTTTTTCATCCATAAGAGATTTCAGTTCATCAGGTTTCAATAAAGAAATTTTGAATATCCATCCATCGCTATAAGGATGGGAGTTAATTAAGTCACTTTTCCTTTCCAATTGTTTGTTGATTTCTGTGATTTCGCCTGAAACTGGAGTAAAAATTTCACTTGCTGCCTTAACGGATTCTACTGCTCCACATTCGTCGTGTTGAGAAACCTTAGAACCAATTTCTGGTAAATGAACATAGACAATGTCGCCTAGTTTTTCTTGTGCATAGTTAGATATACCAACAGTACCTATATTGTTTTCAACTGTAATCCATTCATGTTTGTCAGTAAATAATAATTTTTTTAAATTACAACAGAAATATCGTGCATTTCGTAACGGAATACGTTTTAAGTTAAAGTTTAAATTGAGCAACATTTAAATAAAAAAAAAAAAAAA
>comp84964_c0_seq1
GTTTGGTCCTGGCCAAGAGTGAACACTGTCGGGGGATCTAAGACATTGCAAGCGAAACGAAGCGAAGAAAAGCGTGAGAAGAAGAGCGAAAGGGAGTAGAGAATGAATGGGAGAGAAGAGCACTCAGCAAAAAAGGATAGGGAAAAGAAAGAGAAAGAAGTGAAGAGAAAGAGGAGGGAGGTTCATGAGGAGTGGAACAAGTAGCATGTTAGGTAATTCGATGGGTTGAGGCCAAAGAAGCCGAAAATGTGTGACAGGGTTAGGAGATTGAGATTGTCTCACTAGTGCTGAGAAGACACTAGACCTCGGGAGAGGGCTGCAGTTAAGAATCGTGGTCAATGGGTGGAAGCCTGAACACGTAACCTCGAAGGCGGAAGAAGGCAAAGGCTGTAAACGTCAGTAAGAAGAAAAGGAAAGGGACGAAAAGAACTGAAAAGAGTCGCATCAAATGATTGTGCCAGCAGATGCGGTCAGGCAACGGCGGCGAGTGTTAGTCTGGGTGACTGGGCGTAAAAGGTGCGTAGGTGGCCCTAGGAGACGAAGAGAAAAGCCTACTGAGAAGTAGAGAAAGGCGAGTGACCAAGGGCTAGAGGATAAAGAGGGAGAGAAGAATGCGTGAGGGATCGGTGAAATGAGAGGAGCTGACGTAGAAGACCAGGGACCAAGGTGGAAATCGAAGAAAACCAGACGCTGAGGCACGAAGGAATAGGGAGCAAAGGGGATTAGAGACCCCCGTAGTCTATTCAGTGAACGCTGTCGGCGAAACCTTCGGAAGAAAGGAGAAGGAAAAGCGAACGCGAGAGCTGACTGCCTGGAGAGTACGGTGGCAACGCTGAAACTCAAAGGACTAGCCGAGTTCGTATCCACTCCGTGGAGCATGCTGCTTAATGCGATAATACGCGGGGTACCTTACCTTCTCTAGAGTTTGGAAAGAAGGCCAGAAAAGAAAAGGAAGGAGAGAAAGACAAATGCAGCCCTTACATAGCTGTCGTAAGTAGGTCCTGTGAAGGCAATGGTTCATTCCAAGAAACCAACGTAACCCGAAAATCAAATGAAAAACTACCACGTTCGGTAGAGAAGCAGGAGAGAAACAAGCCCGAAAAACGGGAAGGAAGTCGGATGAAGTCAAGTCTGTATGAGGTCAATGGGAAGGGCGGCGAGTGTGCTACAGAGGCCATGAACAAAGAGGAGCGATGACGAGAGTCGGAGTGAAGCAAGAGAAAGCAGGTCGAGGTACGGATCGTGGGTTGCAAAGAGGCACGTGAAGTAGGAATGGAGAGT
>comp84984_c0_seq1
GAGCACAAGATAACAATTTTAATTATAAATACAAACACGAAATTCAGCATGGAGAAACACCTGAACAAAAGCCGTAGTAGTAACAGATAGAAAGAAAACAACGAATGATATTTATCTCAAATAATTTAATTCAAAACGAATAAATTTCATGTAGAATACAGATAATTTAAAAATTAAGATAAAATGTTTCCATAGAGTTTATATTACTAAAAACATTCCAGAATCGAATAAAAATTCCTTGAAAATTGAACTCAATTAAGAATATAATAGATAAACACAATTAATGCTTCTAGTTTTATTATATAAAGATTAAGCTATAGGAACATTTTTCAATTTAGTTGAGATAATTACTCCCGCTTGTCCATTAACTTGCCAACGTCCACCACGATACGTTGCAACTCCGTTTTCGTCAACTTTCATCTCTGGTTTTACGGTTTCAAGGATTTTCTTTTTAGGATTCATAATATCATCAGGATTACTATTGAAACCTTCGACTGTTACTACATCACCGGGTTTAACTCCTTCAGGAACAATGAGTGGTTCAACTACACCTTGTTCTGGAGACGATGCACACATGATCATTCCTTCCGACATAATTCCACGCATTTTGGCAGGTTTAAGATTAACTAAAAATACTGCCATGCGCCCTAATAAATCAGATTCTGAGCAATATTTAACAAGTCCACTAATAATTTGACGAGGTTTCGGTTCTCCTACATCAACTTGTTCAACATATAAACTATCTGCTTCAGCATGCTTAGACACTTCAATAATTTTTCCAATTCTCATATCGAATCTTGAAATATCTATGACTTCGGAAGCTTCACTTGATTTTGGTTGCACTTTTCCGTCTCCTTTAGATTTGTCTTTAGTAGCTGGTTCTTTCGACTTAACTGATTTCTCAGCTTTAACCACTGGTGGAGTAACTTTGACCGTATCAACTTTCTTTTCACATACTGGTTCGGGATTAGTAGATTTCTTCACAACTGGCAATTCTACTTGAATTTCTCCATTAAGAATTTCAGATTTTGTCAATTCGGCTTTCATTTTTAAAATTTTTTCTTGTAACCATTTGTTCTCATTTTTGATTTCATTTCCTTGATCTTCACAAGAATTAACATCAACACCGTGTTTCTTAAGTATTTCAATTTGTGATGTTAGAATTTTTATCATTCTTTCAGCTTCTTGATTCTTCTTTAGTAATTCTTCCATTTTAATTCCTTTAAATATATTTTTTCAAAATACGTCAGATATACCTTAGTTAAACAAGCTTAATAAATTAAGAAATTTTAAATTTGAAGCACGAAATTTTAC
>comp84985_c0_seq1
TTTTTTTTTAAAAATAAAACACAATTTATTTATAAATTTAATAATTACAAAACATAAAAATTAGTTTTAATATCATTTAAATGATATGTAATAGATTTCACAGCCTCACGTAAAAACGACAATAAATTTACAAAGGTTCCAAATATCTGTAATCAACATTTTCTGTTTTTACAATTGGTTCCATTTCACTTTCATTTTCTTCTAACGGTTCCATGTTAATATTGTTATAAGGATGTTCTTTCTTCCCGGAATTATATGACTGTTCTGAATATAACGATTCGTGCACAAGAAATTGATTTTCGCTGTCCTTAACAGTTCGTCCAGTATATTCTAAGCCCATAAATGATTTCGGATAAGGATTAAACACCTTTGGATTTTTAGATTCTTTCAAATATAAAGAACAAAATACAAATAAGCCAAATATCATTAATGGAAAAGAAAATATTGCCAGTAAAATTCCAGCTATCCAAACATCAGGTCTTTGTCTAGCAATCCCAAGTGATATAATAAGGGATGAACCAATTATTAAAATGAATCCAATAATTATAAATGGTATGTACAATCTTAAACTGCGAAAAACCCCAAGTTCACACATTTTATTAGCAAAAATAAATTTAAATAAAACACGGAAACAATTTCTAAAAATGGATAGATTTTATTGGTTACAATGAAGTGCACACACAAACAATAAAAGGTTTAATTAAAAATGTTTATTGAAAA
>comp85086_c0_seq1
ATTTAATTTGTGTTGCAATCTCCGGTAATCTCTACGAACTATATATTGGAAATTGTTCAAAGTTAATTAGAAATTTGTCTAAACCTAGCATTTGTCATCAATTTCAAGTGGCCAGATTATGGCAGACAGATAAGACTAATAAAGTAATTGCACGGCAATACACCATGGGAATATCATTCAATACTAGAAATGTGTGGACCTATTTTATCATAGTTTTCATCTCCAACTACTTAATTTTAATATCTGAAAGTAACATAATTTATTTTCTACGAAAAGAAAAAAAGAAAAAAGTTGTAATTTATGTTTGATAAATTAATAACAAAAAATAAATTTATAAAAAAAAAAATTTTCTTAGAAATCTTTTAAAAATTAGCATTATAAATCACTAACGATTTTTAATAGGTTCTTTAATAAAATAATAAATGATAACGTGATATCGATACTTAATTTGAAACTTTCAAATAATTTCAAACGGTGAACAAATATTTTTAAACAAATCATGAAATATAATAAAA
>comp85105_c0_seq1
GAAAAAATGACAAAATCATCAACAAAATCTACAACACCATTTTCAAGTTGTTTTAGTATTCGTCAAATGCTAGACAATACTGATGAAGAGAAGACTAGTAATTCCGGTGATCCACCAAATTCAATTGCTGGTCACGATAAACCACCTTTCAGTTACAATGCGTTGATAATGATGGCAATTCGAAGTAGTGATCAAAAACGTCTTACTCTCAATGGGATATATGAGTTTATAATGAGAAATTTTCCATATTATAAGAATAATAAACAAGGATGGCAAAATTCCATTCGACATAATCTTTCATTAAATAAATGTTTCATCAAAGTTCCCAGAGGATATGATGATCCAGGAAAAGGAAATTATTGGATGGTAGATCCTGCTTGTGAAGATGTGTATATTGGTGGAACAACAGGCAAATTAAGAAGACGATCAAGTTCAGTTCAAAGGATGCAAAGACTTGGTTTAAGATGTGGTCCTTGGCCGACTTCTTTAGATCACTGTTTACGATTGGGGCCTCCATCTCTCAACAATATATTTCCACATCCATCAGATCCATTACAAAGCGACGCTTCTACTTGTTGTTCTCCAGTAAAAAACACTTTCCCAGATTTTCAAAACAAATCCCTACCTTGGAATTCGGTCAGTCAAAATTGTTTCTTTCCCAGTGTTCTTTCTCATCATCCCATGCCTCCAAATTTGGATTTTTATCGACATTTACGATTACAGAATATCTTTCCGAAAATGTGGTGTCCTCATCCAATTTCTTTAATAAAAGAAAAAAAGATTTTTTAATATTAGAATAGATGTGTAAAAAATATATGAATAATTAATTTTTTTAAAAAA
>comp85146_c0_seq1
TTTTGTATTGTTTTTTAAATCATAAAGTCATATTAAATTTGAAATATAGTATGTTTAAATACTTTTTATTTTACATATTAATTGAAACCACAAGCAAATTGCCAAATGACTTCAACTTAAAAGTTAAAATTAATATTTTTGGTAAAAAAGATTATTCAAATATATCGAATGAAATTCTGCAAATGAATACGATAAATTCTTTAACATTAAATCATATTTTATTAAATGAAAACCCAATATTAATTGACGTTCGAGAAATATCAGAATTTAAGGAAGGGAAAATTGAAGGGGCTCATAATATTCCATTGTCTCACTTAAAAAAATCTTTTCAACTTTCAGAGAACGATTTTTTCCAAAAATATTTTGTTAATAAACCTGTTAAAAATTCTAATATCATATTATATTGTCGAAGCGGTCGACGCAGCCTCTCTGGATTGAAGATATTACACCAACTCGGATATACAGATTCAAGACATCTTGAAGGTGGAATTTTGGACTGGATAGAGTTTAAAAATTTTAATTAATTTTATTGATTATTAAATTACTACGTGACCAGTCTTTATTTAAGTCTAATCAATCGGTGATGTGTTTGTTTGTATGTATTTGTATATGACATGTTATGTAATTATTGATAAGAACTGCTATTATTTTACTGCCAGCATTTTAGTTGGTATAATTTTATTATTTGCTTTTTGAAAATAATTATATTTCTACCGGTTTTTAAAAAAAAA
>comp85207_c0_seq1
AAAAATCCTTTGTTTATTTGAACTATTTTTAATTTATATTTTAAACGTCACCGTAATTAATTTCATATTTTTTCATGGCAGGTCCCGCAAGTTCAACTACAGTTGGTGGTGGAAGAGCTGCATCAAATAGATTAACTCCAGCGCCAAGAACAGCTGGATCAACGGCAGGTGCTAGGCAAAGAAAGACTACTGGATCTGCTCCTAAAAGAACAACTGCACCTGGAGGAGGTAGCTCAGGCGCTGGCATGTGGAGGTTTTACACTGAAGATTCGCCAGGAATTAAAGTTGGTCCAGTTCCAGTCTTGGTTATGAGTGTATTATTCATCGCTTCTGTATTCTTGCTTCATATTTGGGGTAAATACACCAGAAGCTCTTAATTTCTTATAATATATGGTTTTGTGATTGAAAAAAAAAAAAAAA
>comp85256_c0_seq1
ATTCGATAAAAAAACAAAACCCACAACACAATTATTCAATATATTTAATCCTATTCCCGCAAAAGAAACTGATTAATAAACCCTTGTTGTTCTGATTCTTCTTTTTTCAGAGATTCGAATTGAATTTTTAATCTTTCATTTTCAATCATTTTCTCCTGTAATAACGCCATATTTTGCTGTTGTTCTGTTTCCCTTTGTTTTTTAATAGACTTTAATAGATTACGCGAACCAATTGCTCTCAACTTTTCATTCTCTACTTCTTTGGATACATTATCAATTAATGAAATTATATTTTCAATAGCTTTTTGGAACTCAAAAACCATTTTGTTAAATTCACCGCATTGGTCTTTGACTTCTGTTATTTCTTGAAAAGAATCCGGATTGATGATTCTTAACTTGTTAAGATCGTCTATATGCAAATTCAAACGTGTTAAAGATTCATTAGCCATTGAAATTTATTTTTAAATTAAATAAATGAAAAAAATGTTTACACTTTTCAAATAATAATTAAATAAGTCTTTGATTTTAAATTCAAATTACTGAAAATATAGAAAAATTATTAATTAAATTTATTTATTTGAATTTCGTAACTATGACAAGAAATATTTAAACAAACTTAAATACATAATTTTCTATTTCTG
>comp85321_c0_seq1
GGAAATGTCTGTCTTTCTGTTATTGCATTCGCTTTCCAAAAATCTAGGCATTATCTAACGTCTCTATTATCTTTCTTCCATACTCACATTAGCATGATGTTCCATTACGAATTATACTTTAAATCAATGCCATTGTCAAACAGGTTCTCGATAGCCTCATTTATCTTATCCTCTAGATACATTAGTTGTCTCCATAGTTTTATTGTTTATTGGTTTTCCATTTGTTGTTATTTGATGTTCTACCATTGTATTTCTGCCATCGCAGTTTTCTGCCAAAAATATTCCTTTATGCATCATTATA
>comp85349_c0_seq1
TTTTTTTTTTTTTTTTAAATCCAAAATATATTCATGAAACATTTAGATAATTCCGATTTTGTTGGCAACATCCAATGCATCATAATCTGAGGCTAATTTTACAAATGCCTTTTTAGTGTTGCTACTGATACAATTCAATGTGTTTATTTTGACTGCTTTTATATCATATAGCTTTCTAATGGCCATTTTAATATTATGTTTAGTGGCATGTTGATCAACACTAAAAACAAGTGTGTTTTTCTCTTCAATCATTTTCATAGCTGATTCAGTAGTCAAAGGATGTCTCACAATACGGAATTCATCAAGTTTATTTTCTCTAGTAGATGAAGATCTTTCGTATTTAGGATTTCTGAGTGGTTTATAAGTAACTGGACGTTTGAATTTTGGAGTAGTTCTAATTTTTCTTACTCGACCAACATGAGTTCCATTCAAAATTTTTGACTTAACTTGCTCAGCGACTTTAGTCTTAGTAGCAGACTTAGCTTTAGCTTCTTTTCTTTTCATAGCGATCTTAACATGACGTCTTGCTCTAACTACTTCTTTATGTGACTTAGCTGCCATTATTCAAAAACTATTTTTATTATTTAAAACAATTATTTAAACAAAAAAAA
>comp85448_c0_seq1
TTTAAGTTTATTCAATTTAGTTTTAAATTTTGAATTTAGTCGGTTGAATTTTATAAAGACTTAGGAATTATGTCAACTGCTATGGAGATAGACGAATTAAATGCTGCTGGGGCTTCTGGAAATAATCCTACTAAAAAGCGATTCGAAATTAAAAAATGGAATGCTGTTGCATTATGGGCTTGGGATATTGTTGTTGATAATTGTGCTATTTGTCGTAATCATATCATGGATTTATGCATTGAGTGTCAGGCTAATCATGCAACAGCTACAAGTGAAGAATGTACTGTGGCTTGGGGAGTTTGTAACCACGCATTTCATTTTCATTGTATATCAAGATGGTTGAAAACTAGGCAAGTTTGTCCTTTAGATAATAGGGAGTGGGAATTTCAAAAATACGGACATTAATTAAAAGCATCAGTAGTTATTTTCATAATGACTGTTAAATTGATTTTTTCATTAATATATTTGTTAATGTAATTTTGTTTGTGTATAATTTATTTTTATTTGATTGTATTAACGTGGTTTAAAGTGTAAAAGTGAAACAACGCAATATTAGTTTTAGTAAATACATTTAGGTCTTGATTGAAAAAAAAAAA
>comp85503_c0_seq1
TTTTTTTTTTATAAAACACAAAATATATTCAAAAATTCTTGAAAAATTCACCGATTAAATAAACTAATAGCAACAATTACCGTTCTTACAATAAATTTGATAAAAGCAAGATTATATTTTATATGTAAAAAATTCATAAAATATTTCACTAAAGGAATATTGGAGTTATTTATTTTTTCCCCCGATTTTTCAAAGTCTGACTGAGCCAATCTAATCCTTCATACAAACCATCTCCAGATGTGGCACAAGTACATTGAATATACCAATTACGTCCTCTCAATGAATGTAGTCCTAATTTGTCAGTAATTTCGGAAGCACTCATAGCATTTGGCAAATCTTGTTTATTTGCAAACACCAATAATGCAGCATCTCGTAATTCATCTTCATTAAGCATTCTCATTAATTCTTCTTTAGCTTCATTAACTCGTTCTCGATCATTACTATCTACAACGAAAATCAATCCTTGTGTATTTTGAAAGTAATGTCGCCACAGAGGTCGAATTTTATCTTGACCTCCCACATCCCAAACTGTAAAACTAATATTCTTATACTCTACAGTTTCAACATTAAAGCCGATGGTTGGTATCGTTGTAACAATTTCACCCAATTTGAGTTTATACAAAATCGTTGTTTTACCAGCAGCATCCAAACCAACCATCAAAATTCTCATTTCTTTTTTGAAAAACAAGCGATCAAATAATCCACTAAAAAGATTTCCCATTTTTACTTTATAAATAAATTAATTGTAAAAAGCAGGACAAAAAATCTGTTTATTATATATTACTGTTTATATTTAGTAACCAATTAGACAATATAAACAAATTTTAATTTAATATTTG
>comp85535_c0_seq1
AACAATAATAATTAATAATAATATGTTTATTTATTCATCAACATGAGATAAGTTATTCTTTAAGAAAACAAGCATTTCGACATTTTTAGGCGTCAATCTGTTTCTTAATTCGCTATCAATAAATCCGGTACAAGAAAATATTCTTTCAGAAGATGAACTTAATCCAGGAATGCATAGATATTTCATTGCAAGTGCAGATAATTTCGGTAAATTAATTTTGTTGTTCTTCCAAAAGATGAGAGATTCATCAAATATATTTAATAATGGTAGCGTTTTGTATTTTGAGATTTCATCAAATAATATAATAATAATTATATAATGGGACGAAAATATAAATAATGGAAAAA
>comp85544_c0_seq1
TTTTTTTTTTTTTTCATTCCAAATTTATATTAAAATTAACAACAGTTAACGTTTTCCTCCAACACGTGGTGCTTTGGTTTGAGGATTTTTGTTTTGAAGTATTTTTGGTTGCTTGGCGGTAGTTTTCTTCAACTCTGCAACTTTTTTACTCTTCTTTTCAATTTCCTTCTTTTTGTTTAATTCTTTAGCAGCTCTAATGGCCTCCTCTCTCATGGCTTGTCTAAATTCAGGTTTCTGATTTCTTTTCAATAAAATATCGTCTTTAGTTACTCCTGCAACTGCTCTAACTGGTTTTACATAACGCTTAGATCTTTTTTTAGTTTTCTCATCTTCCATATTTCCCTTTCTATTTTTACGTCTATATAAAACAGTCCAAGAAATTTCACGAGGATTTCTTTTCATTCCAAAAGATCTTTCAGCCTTTTTAGAGATAAAGAAATGGACTTTACCATCCAATTTAGCAATTTTTTTACCGTGTCCAGGAGTTGCCTTAAATCCAGAAAATGCACAAACTTCACTCTTCATTTTTAAAAAAAATTAACTTCAATAAAGTTTTTGAAATTATAAAATTAGTTTAACTAAGGTAATTTAAACAAAAAAAAA
>comp85564_c0_seq1
TGCACCGAAGAAAATATGATAATAAAATTATGAAAATGAAATTTGTAATTTTCTTTCTAATTGTTGCTTGTGTTTCTCCAATGTTCGGCAACGCACGGTTAGTTAAAGAAACTGACATTGTAGCAAAAGCTGATCAAAACAAAAATAATGAAGTTTTGAATGAACAAGTAAAAGGAGCGTGGACCAAATGTTCCGATGGCCAAGCTCGTCTATGCCACGGAAGTCTGTGCTATACTTGCGCCTATACATTTTGGTCTTACTGGGGTGGAACTTGCGAACCTCGAGATTTCAGATGTTGGCGAAGTTAGAATGGTGTCCATTTTAAATTTTTCTACAATTTTAAATATTTAGTTTTTATTTATGAACACCTAATTTTTATATTAATAAATTATTATTATATTGAAAAAAAAAAAAAAAAAAAAA
>comp85572_c0_seq1
TTTTTTTGTTCTAATATATCACTTCATATTGTACAACAAGTATAATTGTTTATCTGTTTATCGAAACCGGAACGTTGACAATAATTAAATGAATCCAGAATATGACTATTTATTCAAACTATTGTTAATTGGTGATTCTGGTGTAGGAAAATCATGTTTATTGCTCAGATTTGCAGATGATACTTATACTGAAAGTTATATAAGCACTATTGGTGTTGACTTTAAAATCAGAACAATTGAATTAGATGGAAAAACTATAAAGTTACAAATATGGGATACAGCTGGTCAGGAAAGATTTAGAACAATAACTTCATCGTATTATAGAGGTGCTCATGGTATAATTGTTGTATATGATGTTACTGATCAAGATTCATTCAATAATGTTAAAAATTGGCTAAGCGAAATTGATAGGTATGCAAATGAAAATGTCAATAAATTGTTAGTTGGAAATAAAACCGATTTGATCTCGAAAAGAGTTGTTGATAGTGCTACTTCTAAAGAATATGCTGATTCACTTAACATTCCATTCCTTGAAACCAGTGCAAAAGACGCAACTAATGTTGAGCAAGCCTTTTTAACAATGGCAGGGGAAATAAAAAGCCGATCGGGCCCTCCAGCATCGAGCTCTCACAAACCTACAGTAAAAGTTGGAAGTGCTACTCAACCAGTAAAAGCCAGTTCTGGTTGCTGTTAATTCAGAGAAAATTGTTAATCCCATTTACTTTCTATCTAGTTTAAATGAACTTAAGATCACAGATCTTGGTTTATGATTTCATCACTGGAATGTTTGTTGAATCTAATTTTGTGATTAATTAAAATGTGGTTAATATAAATAATAAAATAAACATTAACGTTTTTCTAAAAAAAAAAAA
>comp85573_c0_seq1
TGAAAATTTAATATTTAGTGTTTTAATCGTTGAAAATATAAATTAATTGTATCATTTAAATTTACATCAAACATTAGTAGTTGTATAATGGTTATTCAAAAGAAAGTTAATTACGCCGAAAAATTGAAGACTAAATTTTCGCAATATGAAAAGATATTCATTGTTAATGCTGATAACGTATCTAGTCAGCAAATGCAAAATGTTCGGAAAGAGTTAAGAAACACAGCTGAAATTGTTTTGGGGAAAAATACAATGATGAAATTCGTTATTACGAAAAACAAAGCAACTAATCCGGATTTGTTAAAATTGTTTCCTCATCTTAAAGGAAATGTTGGTTTTGTTTTTACTAATGGCGATCTCAATGAAGTTAAAGACATTATTTTGTCTCAAAAAATTCAAGCTCCAGCTAAAGCAGATGCTGTAGCTCCTGTTAGTGTAATGGTGCCTAAGCAACTTACTACCTTAGGCCCTGAAAAAACTTCTTTCTTTCAAGCTTTGCAAATTCCAACAAAAATCACCAGAGGAACAATTGAAATAATCAACGATGTGGATTTAATTAAAGCTGGTGATATTGTTAAGCAATCTGAAGCCCAATTGTTACAAATGTTGAAAATATTTCCGTTTCAATACGGGCTAAAAATACAGCAAATTTATGAAAATGGTTCATGTTATAGTCCTGATGCTTTAGATATCACTGAGGATGATATATTGAGAGGATTTATGGAATCAACGCAAAAAGTTGCTGCAGTTTCATTAGCTCTTAATAAACCAACTCTTGCGTCAGTTCCACATATTATTGCCAATACAATCAAAGCAGTGATTGGTTTATCTGTTGTTACAGATTATAATTTGAAAGAAGCTGAAGGCATTAAAGAATATCTTAAAGATCCAACTAAATTTGCATCGACAACGGTTACAGCAGCAGCGCCAGCTGCAGAGAAACCTGTTGTTGTTGAAGAAGCAGCCAAATCTGAGTCAGAAAGTGATGGCAGCATTGGAATGGGATTGTTTGATTGAATTAAATAAATATTCTTGGATTTTGAAAAAAAAAAAA
>comp85580_c0_seq1
TTTAATTAGAAAATCTAATTTTAGGTTTAAATTTGTTTTAATATTTTTAAAGAGCTTAAAAATAAAATTTCAAATAAAAAATGAAGTTTAATAAAGAAATAACATGTAGCAGACGTAAGAACCGTCAAAGACACTTTAATGCTCCTTCTCATATTCGTAGGAAGTTGATGAGCTCTCCCCTTTCCAAGGAATTGAGAACTAAATACAATGTTAGATCAATTCCAGTACGCAAAGATGATGAAGTTCAAATTGTCAGAGGGCATTTCAAAAGTTCAACTGTGTATAAAGTTGTTAGTTGTTTCAGAAAGAAGTTTGTTCTTCACATTGAACACGTAACTACTGAAAAAGCTAATGGTCAAACCGTTTTCGTTGGAATTGATGCATCTAAAGTAGTAATTCACAAATTGAAATTAGACAAAGATAGAAAGAAAATCTTAGAACGTAAAGCAGCAGGAAAAGCTATCAATGTTGGAAAATACACTGAAGAAAAAATGGAAACTGCTTAATTAATTTATTTAATAAATTTTTCTGGATTAAAAAAAAAAAAAAA
>comp85593_c0_seq1
TTGTTTAAATAATTCATTTATTTTATTATCAACAACTGTGTTCAGATGTAATTGGCTGTTTAACATTTAATAATTAGTAACCAATCACAGAATTACACAGAAAAATCTACTGACGAAAATTTCGAATTATGCATTACGTATTTGTACTTATTTTTATTGCTTTCGTGAAAGCTGATCCAACGATTTTTTTGCGCGAGGAATTCGCGTCTGAAGACTCGTTTAAAAAATGGGTTGAATCCACTTATAAAGGTTCTGATCAAGGAAAATTTACATATACAGCTGGAAAGTTCTATAATGATATCAACAAAGATAAAGGAATTCAAACTAGCCAAGATGCAAAATTTTATGGAATATCCTATAAATTAGAACAACCAATTTCAAATAAAGATAAAACTTTAGTTGTTCAATTTCAAGTTAAGCATGAACAAACAATTGACTGTGGAGGAGGATATATTAAATTATTAGGTAAAGATGTCGACCAGAAAAACTTTCATGGAGAAACTCCTTATGAAATAATGTTTGGTCCTGATATTTGTGGAATCAGCACGAAAAAGGTTCATGTCATTTTCAATTATAAAGGGAAAAACCAATTGATTAAAAAAGATATTCCATGCAAAGATGATGAATTCAGTCATTTATATACCTTGATCTTGAAACCAGACAATACATATGAAGTTCTAATTGATTTAGAGAAAGTTGAAAGTGGTAATATGGAAGACGATTGGGATTTTTTGCAACCTAAAAAAATAAACGATCCTAATGCAAAAAAACCTGATGATTGGGTTGATGATGCAAAAATTCCAGATGTAAATGATAAGAAACCAGAAGATTGGGACAAACCGAAAACTATTCCAGATCCTAAAGCAAAGAAACCAGAAGATTGGGACGATGAAATGGATGGTGAATGGGAAGCTCCTAAGATCGATAATCCTGAATATAAAGGCGAATGGAAGGCAAAAGAAATCGACAATCCTAATTACAAAGGTCCTTGGGTTCATCCAGAAATTGATAATCCTGAATACAAACCTGATAATGAACTTTATTTGCGTGGGGAAATTGGAGCTGTTGGCTTTGATTTATGGCAGGTTAAATCGGGAACTATTTTTGACAATGTTCTCATTACAGATGATGCTCAATATGCTAAAGATTACGGCCTAAAAACATGGAAAGCCACTGCTGATGGAGAAAAAACAATGAAAAACAAACAAGACGAAGAAGACCGTAAACGTAACGAAGAAGAAGAAAAGAAGAAGGAAGCGGCAAAAGCAGCAGAACCGAAAGTAGAAGAGAAAGAAAAGGCTGCAGAACCAGAAGAAGCAGAATCAAAAGATAAAGTTGATCACACCGAATTGTAAATGTTGACAAACAATCAAGATTTGAATGTGTCCATGTTGTAAAATATGAATTAATTTTTCTTTGTTTACGTATTTGTAATAAAGTTTAATTTGAGATATCGTCGTTGGAATTATAGAATTTTATTGGAAAAAAAAAA
>comp85594_c0_seq1
TTTTTTTTTTTTTTTAAATAAGCAAATTGTTATTTATTATAAACATTTCAATTATCAATCTAAATTATCAAATCGCTTTGCTAATAATTTAAATTTGCAAATTTCTTGTCCAATAATTTTGTTATCTTGTTTGACTTCAGCATTAATTGTAATGAATTTATCAATATTGGTAGGGTCATATCTATGCACTTCCAATTCTAAAATTTCTTTAATACCCGTTCCTCCATTAATTGATTTATTTATTACATGACCTTTATCGTCATAAACAGTTAATTCCAATTGAGAGCTAAGATTAATATCAAATTCAACCGGAAATTTCAATTGCTGGTGGTACCAATGAAAATCCTCGCATTTTGGTAAAGTAATTTGTATATTTGTGTTCATTTCACTATCTAATTGAACTGCTGATTGCTTTTTAGCTGTTATCAGAATGACCATTAAAAACAGCAGTAAAACAAAAGTAAATATAGTCATTTTATTTTTTTCAATCATTGAATGACATTTTCGGTATAAAATATTAAAATTATGTAAATGGCATCCAATGAAAATTAAGCGATTTTTAACCAAATGTCTATTCACAACGAAATTGTTCTAATCTTAATAAACTTGTGTGGTGAAAAAAACCTAATAATCTAAAATGAGATTTTTACTTAGACTGTAAATAAAGTTGTAAAAGGTTAAAAAATTTCAATTAATTAATTTAATTTAAATTAATTTAATTTAAATTAATATTTTCCTTTAGTTTGTTCCAATGAGAAAGTTTCTACGACCTGCGGCAGATGGTAGTGATAATGTAAAATGGAGTAAAGTTGCCCTAGCAAAAGAAGTGCTTGCTGAGTTACCCGAACAATTACTCGATTATATGAATAGACATAATTTAAAACCTATTGGGGAAGTAAAATCACATCATTCATCTTCTTTAGACAATACCAAATTAAATTTAAAAGAATGCGTTCAACAAAAATTACGTAGATGCGCAACTGCCTATGGTATGATGAAAACCTCTAATAGAAAAGGAAGTACAGATGGTTTGAATGGACGAGGATTTAGAGCTACAAGGAAGTGCTCTATTGATTCACAATTTCTAGAGGAAATTCACAGAAGTTCATCTCAGCCAAGAAATAGCTTCTCTGAACCGCATAGCTAGAATTTAATATTGACTTTGTGCCTTATTTAACATAAAATTTCCCCAAGGCAAAATAATGAAAAAATACGATTTTCTGAACTTAAATTGAAATATTTTAGTTAATAATTAGATTGTATAATAGTCTTTTGTTATGTATCATCTTTATTATGTATCCAGA
>comp85626_c0_seq1
TTTTTTTTTATTAAATCTAAAAAATCAATTCTATTTATTTATTGCTATGACATTAATAAAAAAAGAAAAATTTATTTAGTAATTCCAACAACTCCGCAAGCTAATCGACCCCCAGCGTTACCCGTAGTTTTACTAGTTTCATGACCACCTTTCCCTAAATCATCTTCATTTTCATGAATAACCAATGAACGGCCAATAATTGAATATGGACCAACAAGAGAAATAACAGTATCAGTTAGTTTAATAGATACTTTACCATTACTATCAGCAGTCACATTTCCTAAATCACCAACGTGTCGTTCTTCATCACATGGAGCTCCATGTGTTTTCCCATGTGGGTTGTAATGAGCTCCAGCAGAAATACAACCGTTTGTATTGTCGCCAAATTCATGAATATGGAATCCATGATTTCCAGGAGTCAGACCACTAATTTCAACTTCCAACTCAACTGGTCCTCCAGCATCATTTTGGTTAAATTTAATCGTTCCGTTTAAATTTTGCTCATTTTTTAAAACGCACACGGCATGAACAGTCATTATCAAAAATTGAATTTAGTGTTTATACTAAATCTTTATATAAATGAAGTTAATAAATTAGAAAAAGG
>comp85633_c0_seq1
AATTTTACAGGCAAATTAAATCGATATCGTTTTTTAAATGTCATTCTATTTTATGGTATTTTTCTTATTATAAATTTGTCTTTAATATTATTACTTGAATTTCTCCACAATGAAATTTTTGATAATAATTGGAGCGATTTTTTTGGTCACGGTAACAGGACAAAAAGTATTGGAAACATCCACAGCTGCACCAGATCAATGTGCAAATGTTCAGTGTAAAGATGGTGAACTGTGCGATGCAGGCAAGTGCAAGTGTATGGATCAATGCCCCGAAGAATGGAATAATTATCCTCGTCAGCTTTGTGTTGATGGGAAAACGTATCGACATGAGTGTGATTTGTGGAGAAATAAATGTTATTGTGCTAAATCTGATTCAAGATGTGGAGGACCGGAATTTGGGTCTCATAAGCCTACTGACACCATTGTAATTCAATATTTTGATGGATGTCGAGATCTTGCTGCGCAATGTGATTGGCCAAGTGAAGAAGCTTCATTTCATGCTCGACTCGCTATGTGGTTTAGAGATTTATACAGTCAAAAATGGTCTGTTGCTAGTGGAAAATCAGATGATCAGTCACTTTTAAGTCCTTTGAGTTTGAAAACAAGGTCTTCGGCCACAACTTTGTTTAATGCACAAACGTCTTCTCCATATGGTGTTCATGGAGGCTATTTAAGCTTTTGGTTTTGTGAAATGGATAAGAATAATAATGGTAATTTAGATCGGTCAGAAATAGCATTACTATCTCAGTTGCTTAATCCTTCAACTCCATGCTTAAATACGTTTCTTAGTAAATGTGGAAGTGGAACGATAAGCTTAAGTGCTTGGAATTCATGCTTTAAAGTGCCAAAAGCTGAAGAAATGCCATGTACCACATTTTCTTAACATGCTAAAGTTAGTCGAAAAATCTTTAACAACTTGGTCTAAACTAAAATTTTCATTCGTTATATGAATTTATTAATATTATCATAGTACAAATGAAATTCTTTGTTTAAAAAAAATTGGTTGTAAAAAGTTATTAGTTTCAAAAAAAAAA
>comp85648_c0_seq1
CAAGTAGGTTTTAATGAATTTATTGAGAAATATTAATGAAAAATGTTTGTTTAAATATTTAAAAATTCAATTGTATTAAATTTTTAAAATTAAAAATGCGTCTTATGAAAGCAAACCGTATTGTTGTGATGACCGCTGGTCGATATGCTGGTCGTAAAGCTGTTATTGTAAAAGCTTACGATGAAGGTACTTCAGATAAAGCTTATGGTCATGCACTTGTTGTTGGTATCAAAGACTATCCAAAGGAAGTCACCAAAAGTATGGGTAAAAAAAAGATTACCAAGAGATCTAAGATTAAGCCATTTGTTAAAATTATGAATTACAATCATTTGTTGACAACAAGATTTACAATTGATTTGGGATTGAACAACATTAAAGTCAATAAGGATTGCTTTAAAGATAAGAAAACCAAAAAGTCAGCAAAATCTGAAGCTAAAACTAAATTAGAAGAGAAATACAAAACCGGAAAAAACAGATGGTTCTTTAGAAAGCTTAGATTTTAATTTTTCTGAATAAAATTTCTGGATTGCAAAAAAAAAAA
>comp85710_c0_seq1
TTTTTTTTTTTTTTTTAAATCCATTATCAATTTATTTTTTAATCAAAAAGACCGAATCCCATATCAGCTTCGGATTCAGATGAAGATTCAGCCTTCTTCTCTTCTTTAGCTTCTTGTTTTTTATCAGTAGATGGTGCAACTGCTTCTACTGCAACTGCTCCAGCTGGTGCTGGTGAGTTACCGATATTCATCAACAATTGTCTGGGATTGTTTGATAAAATTTTTGAGAACATTCCAGGTAAGAAAGCTGGCACAAAATCAATGTTAGCTGCTTTTAAGATGGCATTAATTTTATCACTGGTTATATCCAAACAATCATCCATTAAAATTAAACTAGCATAAGTGCATGCATCTCTTGAATTATCATCCATATTCGAAAAAATTAAATTCTCTTTATTTCACTTATTTAAACAATTTTAATAAATTTGTATAAAATGAAAATATTTTAATATTTGAAATTTATAAATTATTTCTAAAATACTTTAAATTATAACTTTTTATACCAATACGTTAAAAAAGAAGACCTTG
>comp85763_c0_seq1
GGAATTATAACAAATATATGGTATATTCAAACAAACGCCATATTAATAAACTGGTCAATAAATACGACATAAAATTTTAAATAAATCTAAAAATATTATATCTTCGACAAATCATTAGGAAGATGAAATCAAAAAGATGGACAACAAGTTATGTACTATTATTAATAGTTATTTATTTATTTTCATTTGGTTACGGTTTAATATTATTATCTCGACTTAAACCGACGAATCAAACTTCAACTCTTTCGGAATATAAGAGCAGTTTAGCTAATGACGGAGATTATTCGAACTATATTCCATTATGCTCTCATACGGCAGATCATAAACCAGGAGGAGTATGGACCGTCGACCTTTTAGCAAATTATCAGATTAGAAACATTACTGTTTACAATAGAATGGACTGTTGTACCATTAGAATAATAGGTTCATATATTGAATTAATAGATCAATCAGGTCAGTCAATATATTGGTGTGGAAATATATCCACTAGTGCAGCGAAATTTGAAATCAATTGCAACAATAAAATTGGAAGATTTGTTAAAATAACATCTGTCCAAAATGAAGCTCTACAGCTTTGTGAGGTCGATGTTTATGGAGGTAATATAAATAAAATGATTTAGATTATCAAATAAAGAAAGAAATTTTGAAAAATGTTAGTAAAATTTTATACTTTCCTTAATATTTGGGGAGTTATTTTAGTATGCTAATAATAAATGCAAAATATAAATTAAATTGAGTTATTTGATTCTTGAATAGTTTACAACTTAAATACTTTAAACAACTATCACTTTATATTCAATTTAATTCACTAATAAATGATTATAATTTATTTAATTGCATATTAAAGTTTAAATTGTAACTCGAATTATT
>comp85790_c0_seq1
TTTTTTTTTTTTTTTCAAAATTCCAAATTATATTTTGTAATTTATTGCTTGATAGCATAAACAATTTCGGGCCATGCTCTTTCTAAACGAATTTGACGAACAGTTTTCTTATTCTTTTGATAATCAGTCAACTCTCTTCGCATAGCTCTTGTGGTTTTAGTTCTAATACCTTTTGGTTTTAGATTTTTGTGTTGGTAGTATTGTCTTAAACTATCTTTTTGTTTGGTGTGCATAACAGTCATGACACGTGCAATGGATTTTCTTAAAACTCGAATCTTACCCAACTTGGTTCCATTAGCTCCAGTTACTTGAGCTACTCTTAATTCAGCTAATTCAGTTTTAAGTTGATGAAGTTGTTTTTCAAGATCAGCTTTATTTTTTTTACTTATTTCAGATGCACGAAGCTTCACCATTTTAATATTATTTCAAATCTATTTAGTTAAATTATGTCAATATATTTAAACAAAGATTTGTTCAATATTAAAAAAATTAATTAAAG
>comp85796_c0_seq1
ATTAAATTGAAAAAATTAATGAAATTATTTAAATTGGGCTTAAAGTAGTTCTTGTTTATATAAGTTATATTAGTCATTCATTCATTTTGATAATGGTACGAACTTATTTTGACATATCCGTTGATGGAGCTAAGTTAGGTCGAGTTACTTTTAATTTATATGATAAAGATGTTCCCAAAACAGTGGAGAACTTTAGAGCTCTTTGCACCGGTGAAAAGGGATTTGGATATAAAGGAAGCAAATTTCACAGAGTTATACCTAATTTTATGCTTCAAGGTGGAGATTTTACAAGAGGAAATGGTACTGGAGGAAAAAGCATTTACGGAGAAAAATTTGAAGATGAAAATTTTAAATTAAAGCACACTAAACCTGGTCTTTTGTCAATGGCTAATGCAGGGCCTAATACTAATGGATCGCAATTTTTTATAACCACTGTTGTTACAAATTGGTTAGATGGTAAACATGTTGTATTCGGCGAAGTTGTAGATGGTATGGACGTGGTTCAAAAAATAGAAAAATTAGGTTCCGCGAGTGGTAAAACTTCAAAAACTATCGTAGTTGATGATTGTGGGCAACTATAGAAAGTCATCTCAATTTGTTATGGATTTTTTGTCATTAAGTGTTGCAATTTAATAAATAGTTTACGGTTTACTTAAAAAAAAAAAAAAAA
>comp85803_c0_seq1
AGCTGTTTAAAAGTCCGTCGAATAAAATTTAAAGTTTAAGATTACTACTTGATACATTGGTTGAATTAATAAAGTTGTGTTTGGAGGCATAACTAAAAATTTGACATTATCTAATAGGTCATCTCTATATGATTGGTATCTTGGTGCATTATCCATCACTACCGATATTTTAAAAATCAAATTTTCCTGTTCCCAATAGTGTTTTAACTCAGGAATGGCGCATTTTTCATCCAATCCACAAATAAAGAATTGTTCATAAATAGCTTTATTCAACATTGGAAGTTTTTCTTGTAGGTTATCGTAGATATATTTAGCTTTAGTTTGTATAACCATTTTACCCAGTGGCATATTTATTTGATTTTGATCTTCAAGTAACGATTCCATTTTAACTATTAATGCATTTTTGTTTATAACAGTAGTTTTTAATTGAGAATCCGTTGATG
>comp85805_c0_seq1
TAACAGTATAAATTTAGAAATTATCAAATCAATTTTCTATAACCGACAATGGCAGACGAAGGTGCACAAGGAGGTAAAAGAGCTCAAAGAGCAACCTCAAACGTTTTCGGAATGTTTCCACAACAGCAAATTCAAGAATTCAAAGAAGCATTCACAATGATTGATCAAAATAGAGACGGATTTATTGATATTGAAGATTTGAAAGATATGTATGCTTCGTTGGGAAGAACTCCAACAGATAAAGAACTTAAAGAAATGCTGGATGAATCACCAGGACCTCTAAATTTCACTATGTTTATTAATTTGTTTGGAGAAAAGTTGAACGGGACTGATCCAGAAGATTCACTGAGAAATGCTTTCAAAATGTTTGATGCAAATAATAAAGAATATTTAGAAGAAGAATACATTAAAGACCTCCTAGAAAACATGGGAGACAACTTTACACCTGAAGAAATACGTCAAACATGGAAAGAAGCTCCATTGTCAGGAGGAAAATTGGATTATGAGGCTTTCGTTAGACAAATTAAACGAGGAAAAGAAGACGAATCATAAAATAATTCAAAACCAAAAAAAGAACTTTCGAATTTATTTAATTGTCGATTTCAATATCGTTTTTTTTGAATTTCTCCATTTATGGAGTCTACCTTGACCGCATGAACAATATATTCTTACCAAATGTTAAATATTATTGTGATAATTCCCTTTTCAATAATTGTTTTTTGAATATAAAATTAATTTTTCTAAAAAAAAAAAAA
>comp85829_c0_seq1
GTAATTTTTATTTAAAGTTTTTATAATGCGTGATTTAAATGAAAAAGAACGAGAATGTGTATATGAAAAATTATCAAAATTTATAGGACAAGAAAATATCGATAAACTGTTGAATAGAGAAGACGATAAATATGTATTTAGATATCATAACAAGAAACTTCTTTATATCAGGGAAATGATTGCTAAACAAGCCCAAAGCTTTGTTCGAAAAGAAATTATAATATGCGGAGTTTGTTTTGGCAAATTTACATCAAAGGAGCATAAATTACAATTTAAATTGTTCATCACTGCTTTGGATTATTTGTCAGTTTATTGTAAACACAAAGTCTGGGTAAAAGATGGAGCGGAAGACTTGTTCACTCGTGGTAATCATATTCGAAAAATGGATCTCAGCAAAATGTCCGACGAAGTTCCTCAATACGCCGGAGTTGTCGTTTACAATCTCAAAGATTTACCTTTGGGTTTTGGCGCTGCAGCTAAATCAACTGTACAATGCAGAACTGCAGATCCTGGAGCTAATGTTGTGTTCAATTATGGAGATATCGGTGAATATATCAGAAATGAAGAAGCTCTGTTGTAAAATAATGACAATAAAATGTTTATTTATTTT
>comp85830_c0_seq1
TTTTTTTTTTTAACAAATCGATAAATTTTTTATTACTATTACATCATTACCATCATCATGATCAACTAAGAGAAACTACCAACTGATTAATCAAGTTCTGCTATTATTTGATCTAGTTGAGATGGACTGTCCCATCCCACCAATCGCTCGAATCCCAAATACGCAAGTGCTGCTAATATTCCATGGGGCGCACCAGACATGAGAATCTTAATCATTACATATGTATTTGACCTATTTCTTGGTGCAACATATTTCCAGACGTAATTTCTTGCCCACGGATCTTTCAATCCAAGCTTGGCTAACTTATCAAGATGTGCTTGGACTGGTTTAGAATTCTCTACTTTATATTTGCGCCAGTCTGGAATATGCCAACTACCATGAGAATCACCACCCATTACATATAAATTTTATATAGATTTC
>comp85875_c0_seq1
GAAAAATTGTTTAAATAAACTATTCATTATTAGATTAATAAATTTGAAATTGTTTTAACATGGTTCGTATGTCAGTTTTAGCCGATGCTCTTAAAAGCATTTATAACGCAGAAAAACGTGGTAAACAACAAGTCTTAATTAGACCAAGTTCTAAGGTCATCGTTAAATTTCTTAGAGTCATGCAAGCTAAGGGTTACATTAAGGAATTTACCTTAGTTGAAGATCATAGATCTGGCAAGATTGTTGTTGAATTAAACGGAAGAATTAACAAATGTGCTGTAATTAGTCCAAGATTCGACACCACTGTTAAAAATATTGAAAAGTGGACCAGTAACCTTCTTCCATCTCGTCAGTTCGGATATGTTGTCATGACTACTTCAGCTGGCATTATGGATCATACTGAAGCTAGACGTAAACATCTCGGTGGAAAAATTTTGGGATATTTCTATTAATCGATAAAATATAATTTGGA
>comp85890_c0_seq1
GATTCGATATCGGCCTTGCAATCCTGAAATTTGTAAAATGAATAATTAAACATGAAATCTTTCAAAAGATTACAAAAAAATAAAAAATGCAATTAATGAAATTAAATGATGATCTCGCATGAATCATTCATTACGTAATTTTATGCTAAACTTTCACTGATATTATCATATTAAAGAATGGAAGAAAACAGATTACAACTTAGGAATTCCATGTTTTTTATTTTCGAAAAAGAAAAAACGGTGCACAAACACAAAGAAATTATACCGTAACAGAAAGTGGTTTGTACAGCTCGACTTGGAAGATCAAGAACGTTCTGGTAGGTCTGTTTTCGTCAACGATGATGCACTTAAATTAATTGTTGAATATGAATTCTATTCTACAGCACGATTTATTACAGAGAAACTGCAAATATCACAGGAGTGAGAAAGCATCAGTTGTTATAATGTTTGAAATCCTCATTAATTGACGGAAAAAGAATTAATGACTCGTGAGTTAATATGCAATTCCTTATTAGTAAGAATCCCAAACGAACCGGTTCTGAAAAGATCAATTTCGGCAGATGAAAAATGGATAGTATTTAATAATCCACAACGGAAACGATATCAAAAACAAAGAAATGAGCCAAAGAATACCACTCCAAAAGGCGACACCCTTTAAAAGATAATCATATTCTACATTTGGCGGGATTGTAATTGCGTGATATATTAATCGGTTCGGTTAGAATTTGGTAAATGCTCTGGAGGGCCGGACAAAAATTAAGGATTTAATTATGATATCAATTATTCGTAAACATAAATTTTAAACATAATTGTTCAGTAAATATGTTGTTACATAAATAAAGAAAAACCATTTGCTTTTCCACTATATTAATTAAAATCCTAGATTAGCAATGTACTTTTGAATAATAAAAATACTATAATAAAGGTCATTTAGCTTGAACACCAACATTTTCTTTTATTATACGACGTACACCAAATAGGAAATTAACACACAAAAAACTTTTAATCGACTTTCTTGTATTTATTTTTCTTTAAAAAATACTCAGTTGCGTTTGGTTTCCTTCTTTTTATTTCATTTATTAGGATATTATTCAGAAAAAAGATTTCCAACTTCTCAAGATAATATGATAAGCTTATTCAGAATTTATCATTTGTTCATTTCTTCGTGTTCAGATAAACTTCATTCATCGATAACAACATCTGCAAGAGAATTCATCAAATTATCTTTCTCGACATCTTCATCCTTCGGCATAAAATCTCCACAAATTTCAATATTCTTTGTAATATTCCAACAATTATACCAAGTCATGTAACCGCCATATTGTCATTTGTGGTGTATGTGGCCGAGCATTGTCATGGAGAACAATTAGATGTTTTCTGTTTACCAATCTACATTAAGAAGTTGCATCTTTTTATGCATCTCGTCAATTTCTTTACAGTATTTGTTAGCTATAATAGTTTCACCGGAAGACAGAAAAATATAATGGATAATGCCTCCAGAATACCACCAAACAATTAGCATAACCATCATTTAATGAAGGTGGGGTTTTGTCAATTTTTGTGAAGCTTGATCATGGTTATTATATAAAACACATTTTTCATTTCACGTCACTATCAGATCGATGGAAGGGTCGTAAATATTCAAGAGAAGCGACGATCACACTTTAAAACGCTGACTGTTTTGTTTTTCACTTAAAATTATTGCGTAACCAATTTATCAAGCTTCTTCAATATGTTTCATTGTTTGAAATCATTCAAAATTAGTATGGGTTGTGCGCAGATTTTCATTAACCAAATCACTCAATTCTTCATTATCCACGGAAGCTGGACGTCAACGAAATTATACATATCCCAATCTATAAAATTTTGGAACGCCTCCTCATCGAGCGCTCATTTATCCTCCACTGACTAAATGCGCAATTGATAATAGACTTGCTTCTGCAGTTTTGTGTCCCAGTTTGTACTCATAAAGATAAATGGCACGCATTTAGTTTTTTCATTCCATATTTGAAATCTTCAATTGAAATGAAAAGAATTTTTCGAAAAATTTAAGCAAACACGAAATCAATATTTATATATATAATTAAAATATAAAAAATTTAAATAATTTAATAAAGTTTAATTGTCTTTGAGTTATGTCAGTTTAAATTTTTTAAAGTCAAAAATGGACATTATTTTCATACTAATCTAATCGAAGAATTTAAAAAATTGATTAAGTAAACAATAAACAGTAAGCTTTAATTCACTCATATTTAATAAATAAATGTACAATATTCATTCAAATTTAGTGCTAGGAAAAATTTTTATAAACTTTTCGAGAGGTTATTGGATTCCTCCATTTCTTTTCTTTTCGTTATAAAATGTTCAATTGTCCTGCGTACTTGAAATATACGCTCTTGAGTCTTAAATACTGTTCATTGCGTTCCAAATATTATATTTCTTTTAAAAATCTCTTAATATACATCCATCTTCTTTGTTAGTTGCCTTGATAACCTATGTGATTAATGTCCTCTTTTAAACGTGAACATAACGAATTATTACATAAATTCACAAGAGAACAGCGTGTCATTACAGTACTAGTTCTGATTCGAGACTAAAAATGATTGCATAATGTAATTAGGCAATGTAAAGTAGAAGAAAGAGATGTGATTAAACAGAAGCGTAGTTTTAGAATTTACACGAAAGAAATTAAGAAATGGACGAAAGTCGAACGTACAAAAGCTGACGTCTGCCTGTAGATTCTTTGAGCAATATTGAAAAACTTCATTATCGATAATGAAAATGACATTTAAAACTAGGATAGTACATAAATAATAACTCTCTAAAAATGAAGTTTTCGCTTCTAGTTTTCTAGTTAGAGAATCTTCTGTAAGAACTTATCTTTTCAGTCGCTGTTTTTTGTACTCCTGAGTAGTTTTTTAGTTAGTTATCAAATCTGAAAGAAGAATATTTTACATGAAAAAAGAATCATTGAATTCCATCAATTATACGAAAATTTCTTGTTTTTATTTCTTTGTTAGGTCAAGCACCCCCTTGGGAATTTTCTTATACAAAAATATAGACGGTAAATTATTGATTCTTAATTGTAATAAGATATACAAAAAATTTCTAATTTTCAAGTTAAGTTTATTTATAAATTAAGGATTTTATTGTTTTCTAGTCTGACGAAACATCATTTAAATCAGGGGTCTCACAACTTTTCAGTCCGAGGGTCGCATTAACTATAAAACAGCAGTTTGGGGGCCAACTACACAATCTAGATCCAAATAAAAAAAAATCAAAACATACACGCTGTTTTTAATTATTTATTTAATATTATTTTAATAAAAAAATTATTAAATAATAGCTTTGTTTATATACGCAATCCAAATCACATATTTGATTAATCACGAAAAATGAGTTCAAGAAGAATGGAATGTTACAATTGTGGCAAAGATGGCCATATGTCAAGAGAATGTACTGAAAATAAAAAATCTGGAGGTGGTCCAAGATCTGGTGCATGCTTTAACTGTGGAGAATCTGGCCATATGTCTAGAGAATGCCCTCAAAATGATAATCGTGGAGATCGTAGAGGCGGTTATGAACGTAGAGGAGATGATCGACGAGGAAATCAAAGAGGTACAGAGTGCTACAACTGCCACGAAACTGGTCATATGTCAAGAGAGTGCCCTAAACAAAGAAATCAAGGATCAAGAAACAATGGCTGCTACAAATGCGGTGAAAGCGGCCATATGGCTCGTGACTGCACTCAAGATGGTGGTAATGATAGACAAGAAAGACAAGTTAAGTGCTACAATTGTAATCAAAATGGACACATGTCTAGAGAATGCCCAAATGGACAATCTGATAAGAAATGTTATAAATGTAACAAGGTTGGACATATGTCCAGAGATTGCAATGAATAAAGTTCAGTAGGAACTGCAAAGCATTTGTAAATAAACAATAAATGTTTTTACAAATTAAATAGCTTCTTAAATGTTATTAACTGTTCTTGTTTATTTTCTGTATATTATGTAACTAAATGATTTTTAATCCAATTACGAAATGCATTAAATTATCTATTGCATAATGTACTTCTGATTCATTACTTATCAGTTAGTGTGTTAAGTGTCACTTAAATAGGAATTGTGTTTTGGTATTAGTATTGATAATGGAGATTTCTTAAATAAATCATCTTATCTGGAAAAAAAAAAA
>comp85907_c0_seq1
TTTTGTTTAATCAAATATCGGTAATTTAGCACATTTATATTTGTTTGTTTACGTTTCATTTATAAATTCCTCCAACTCATTAAAATATTTTACTTTCAATTGAGTTTTAATTATGGGCAACTTAGTAACTCATCTTCTAGACAGACTTTTTGGAAAAAAAGAAATGAGAATATTGATGGTTGGTCTTGACGCAGCTGGTAAAACTACAATCCTTTATAAATTAAAGTTGGGTGAAATTGTTACAACTATTCCAACAATTGGTTTTAATGTCGAAACAGTAGAATACAAAAACATAAGTTTTACTGTATGGGATGTTGGAGGACAAGATAAAATCAGGCCATTATGGAGACATTATTTTCAAAATACTCAAGGCCTTATATTTGTTGTTGATAGTAACGATCGCGAAAGAGTAAATGAAGCTCGTGAAGAATTAATGAGAATGTTAAATGAAGATGAACTAAGAGATGCAGTTTTGTTAGTTTTTGCTAATAAACAAGACTTACCAAACGCTATGAATCCCGCAGAAATAACAGATAAACTAGGTTTACACAGTTTGAGAAATCGTTCATGGTATATTCAGGCAACATGTGCAACCTCTGGCGATGGTTTATACGAGGGCCTAGATTGGCTCAGCACAACTCTTAAAAATCGAAGTAAAAAATAAAAACTTCGAGCGCTCGAAATACTGAGAACATTCCAGTGATTCAGCGTTAAATTGTGACTGTTTTTGTGAATAAATTAAAATCGTGAATGATTTTATGTTATTCCCACAAAATATTAGATTTGTATGATGTGTCTAGTGTTGAATGATCATTTAATAAATTAACTGTGTTAAGGTTTTTGCTATTTTTATTTTACAGCTATTGAAAACAATGTTTTAATAAATATTAATTGCAAAAAAATTTGTTTTGTATTTAAAATTATTTTTTTGTAACAAGTGTGGCAATCAAGATGAATTATTGATTTGTTAATTAATGAGTTGTGATGATCGATATTGAAATATATTAAAATTTATTTAGAAAAAAAA
>comp85926_c0_seq1
AAAGCATTCACGATTTCCTCCGTGGGCGTCGTGCCATCCACAAAGAAGAAATCGTAGTGAGCGAAGCCGGCAGCGATGAACTTGGCCTCTTCGTACATCTTGCGATTCAGCCGCACGACAGCCTTCACTCCATAGCGCTTCCAGATGGGGAAATAATCTTCCGGGATCATTTGGGGGTACTTGTTCGGGCCTTCTTTGGTGCGGTGTGGTCCGCTGAAGGCGATGAACTTGTCGGGCACCATCACGTTGAGGTCACCGTTCTCGACACACTCAAAATACTCGTACTCTTCGGGGTCGAAGGTCTCGAAGTCGAAAAACTTGAACTTGAAAGCCTTGTACACGGCCTGCAAACAGTGGTACACTGTCAAGTTGTAGTCGCATGGGCCCATCGA
>comp85944_c0_seq1
AAAGATTTTGGTTTAACTTTGATTTATGTAATTCACTGCAATTCACTGATTAGTTATAAATTGTTTAAATAGTTATTTGTTGTTAAATAAATTGAATTTAAAAAGTAATTTGAACATATTTCTAATTTTAAATGGCTTCTAAAAGGAAGAATGTTAAAAAAGTTGAGGAACAAGTATCTTTGGGACCCAAAGTAACAGAAGGAGAGGAAGTTTTCGGTATATGTCACATCTTTGCATCGTTTAATGACACGTTTGTTCATGTTACTGATGTAACTGGTGCTGAAACAATTGTTCGAGTAACCGGTGGTATGAAGGTAAAAGCTGATAGAGATGAAAGTTCACCATATGCCGCTATGCTTGCTGCCCAGGATGTCGCAGAACGTTGTAAACAGCTTGGAATAACGGCAGTTCATGTCCGAGTTCGTGCTACAGGTGGCACTAAATCCAGAACACCAAGTCCTGCTGCACAATCAGCTCTTCGAGCTCTTGCTAGAAGTGGAATGAAAATTGGAAGAATTGAAGATGTTACTCCTATTCCTCATGACACTACTAGAAGAAAGGGTGGTAGAAGAGGCCGCAGATTGTAATTTCAAAATAAATATTTGGATGTAAAAAAAAAAAAAAA
>comp85962_c0_seq1
TTTTTTTTTTTTTTTTTTTTTTTCTAGTAAAAGATTTATTTAAAATTAAATAAAAAAATTGAAATAGTCAAATTTTCGAAAAGCCTACATATCAGTTACTGGACGGGTTTTAACCCAGTCTTCAACATCAGTATTAGCCTTCAAAATTCTTTCTCTCAATTCTTTAAGTTTTGGAAAGTCATCATACAACTTCGGCATTTTCTCCAAATAATCAGTTAATACAACGAAAAATAACTCAGCCAAGGTTATTTTTTCTCCAACGAAAAATCCGCTTTCTTTAATAAAACCTTCAAGGGTTTTTAAATTATCACGTCCAGATGTTGTTGCAAATTCTGTTCGGAGTTCTTCTTTCTTTTCTTCAGGTGCAAAATAAATTTTGTACATACCTTCCAAAACATCAACCATTTGACCGATCGCTCTCTCAATCAAATAATATTCTTTATCATCTTCACCCATAAATCCATATTTACGAGCAATAGCTCGAGCAATGGCCATACTTTGTGTTAGTTTCTTTCCTTCGTGTTCAACGAGTGGCAGTTTTCCAGTAGGAGTCGTTGGTTTAACTTCTGCCCATTGCTCTTTTGTGAGTCTTACATCTTCAAATTCAACTTTACTGGCTTTTAGAACCAGTCGAATAATTTCCGCTCTTCCTCTTGCGTTGAAGTAAGTGACTTTAACTGTGGTCATTTTGATGCCGTGAGGAAGAGCGGAAATTATTCGA
>comp85977_c0_seq1
GAAATCTATATAAAATTTATATGAAAAATGTCTTGGGACGCTTGGGGTTCAAATTTAGATGGCTATATGACATCAAGTTTCACTGAATGTAATAATATTGCAATCGCTTCTATAAATGGTGCAATTTGCATTACCAGAAGCAAAGAAGGTGGGCCTACACCAGACCCAAGTGAAGTAGCTGCATTAGTTAAATATCTTACTACGAAACAAGGAGGTAGTCTCACATACGGGGGACATAAGTTGATGTTTACACGAGAAATTGAAGATACAATTATGATTTTCAACATTATTGGAGCTAGTAAAGGAGCACTTTCAATGAGCAAAGCTGCTAGCGGCAATTTTGTTATTATTGCTTGTGGAGCTGGTGCTGACAAAAATTCTCAAGCTGTAGGTGTTAGCGCCGTTAAATGTGTCGAATTCCTAAACAAATCATTGTAAACGGCGTTTATTGAAAACAATTCATTAGGATTGTATTATTTTTCAATATTGATTTTGATACGAAAAACAAATTTAAAATATATTGTGGTTTTATAAAAAAAAAAAAAAAAA
>comp86023_c0_seq1
TTTTTTTTTTTTTTTTTTTTTACCCTTTATTATTGTTTCACTTTTCATTTACAAAGTAACATACTACCTGACAAAATGAGCGAAGGAGGAAAGTATATGAAAGATTTATCATTTGCTGAAAATTTTGCACTTAGTGGCTGTGCAGCTGTGATTTCTAAAACAGCTGCTGCTCCTATTGAAAGAGTAAAGTTATTAGTTCAAAATCAAGGAGAAATGATAAAACAGGGTGCTCTTGATAAACCATATAATGGAGTCATTGATTGCACGATGAGAACTTTCAGAACTGAAGGATTTCTTCCATTCTGGAGAGGCAATTTAGCAAATTGCATAAGATACTTTCCCACTCAAGCTTTAAATTTCGCCTTCAAAGATAAAATCAAAATGTTGTTTGACCCTAAAAAGTCTGATGCACAATACATTGCTTTTTCAAAAAATGTTGCCAGCGGTGGAGCAGCCGGAGCTTCGTCATTGTTATTTGTATACTCACTGGATTATTGTCGAACAAGATTAGCTAATGATGTCAAGTCTAGTAAAAAAGGAGCACAAAGACAGTTTAATGGAATGGTTGATGTTTACAAGAAAACTTTGAAATCTGACGGTATGGTTGGATTATATCGAGGATTTGTAATTTCGTGTGTTGGTATAATTGTATATAGAGGATGTTACTTTGGGTTTTACGATACCTTAAAACCTTTACTGCTTGGCCCTGATGCTGGAGTAGTATATAGTTTCTTACTAGGTTACGGTGTGACTGTGACATCTGGTCTAATATCCTATCCAATTGACACAATTCGAAGAAGAATGATGATGACCTCAGGACAAGCTGTGAAATATAAAGGATCAATTGATTGCACAGTTCAAATTTTAAAACACGAAGGATTTATGGCATTAATGAAAGGTGCTGGGGCTAACATTTTAAGAGGTGTTGCAGGAGCTGGTGTGTTAGCTGGTTTTGATAAATTCAAAGAATTATATGTTAAAATGAGAAAATAGGTTAAAAAATATAGGGATATTTTAGATAGTTTACAATAAATTTTGGAAGTTTCATTGCGATATGGCTTATATTTGCACTTGTTTTATAATTTTTTTTTTAATTGGCTTTTGGCTTGCTAATACATGAAATATCATATTTTCAAGATTAACTTAATGAATATTTAAATAGCACGATTATTAATTTTTTTGTGTAGTTGAAATTTTATATTCAATGTAATCAAATATCGATTGATTTAATTAATTATAGCTATGAAGGAATTTTCCTTAATAAATTGTATTACAGGTCAAGTAGTTTACGTGTCATTGTCAAATGTGG
>comp86037_c0_seq1
TTTCAGTATGTTAATTGGTATAGGTTATTTATTTTTGATCATTACAAGTGGAGATTGTATTCGACCATCTCTTCCAGAGGTTGATATGGATGTATCCGAAGTGATTCTGTATTATGGATATCCTTGTGAAAATCATCAAATAACAACAGGTGATAATTATATTCTATCTTTACAACGAATTCCAATTGGTCTGCAAATAAACTCGAACTCAGAAAGAAAAACCGTATTCCTACAACATGGGCTTGGAGATTCGTCATTTACATGGGTTGCTAATGGACCAAATAAAAGTTTAGCTTTTTTTCTTGCGGATAATGGTTTTGATGTATGGTTGGGCAACACTAGAGGAAACGTCTATTCAAATAAACATAAATTGTATACAAATACTTCAGCAAACTATTGGGACTTTACGTGGGATGATATGGTCACTTTTGACCTACCAGCAATGATTGATTATGTATTATCTGTCTCTAAAACAGAAAAATTGGGCTACATTGGGCATTCACAAGGTACAGAAATCGCGTTTGCAAAATTATCGGAAAACTCAAGTTTCAATTCAAAAATTTCAGCTTTTGTTGCTCTGGCTCCAGTTGTGTATTTGGGACACTTGAAAACTGCAATCAAATATTTAGCTGGCTTTGCAGGAAGCTTAAATGCATTAATGAATGCGTTTACACATGGCGAGTTTTTACCAAATAATAAATTATTACAAGCAATGACGAAATTTATATGTGGTGATAAAATTGGATCAGTGATTTGCGGAAATGTAGCTTTTCTTATGCAGGGATTCAATGAAAACAACTTAAATTTTTCCAGAATACCTATATATGTTGCTCATGTTCCAGCTGGTACATCCTCAAAAAATATGGAGCACTATGCCCAGAGTTATGTAAGCAATGAATTTCAAAAATATGATTATGGATACCTGGGAAATATTGTCAGATATCATTCACCTCATCCACCAAAATATCAAGTTAATACGAACGGTGTACCTGTCGCAATGTTTTGGGGTGGAAATGATTGGTTAGCCGTTCCAGAAGATGTTACCAGAGCTATTAATGAGCTTGGGGATAACGTAAAATTTAAAAAATATATTCCAG
>comp86069_c0_seq1
TTTTTTTTTTTTTAAAATCCAAAATATTTATTCACAAGCATTTTATTCACATTTGCAAGTTTCACTGACATAAACACCATCCAAGAATTTTCTGATATCCTTGTTTCTTACTTTGCATTTTTGTTGAATTAAGGCAGCGCATTTAGCAACAAGTTCAATATCATTTCCTTCAATTTGAATTTCGTCTTTTACTCCAGTGGCTGATACTTTCACTCCATCTTTCATGGCTACATGACGATCTAATTTTTCTCCCAAGAAATTTCTAATAGTAATTGAATCATTTTTATCAGCAATGACAAGATTGATTGGGAAATGGGCATAAACCGCCTTCATCTTCTTTTTAAATCCTTGGGTAACACCGGTTATCATATTTTCAATATGAGATGCAACAGTTCTAACTGCAGCAATATCTTTCTTGCTACCAAAGTATTTAATTACTTTAATATTATTCTTAATCACGTGGATTTCGACAGCCAAATGTTTGAAATCTCTTTTCAATAAACCACGTTTACCAGCTACTCTAACAACTCGTGCATTTGCGGTAACCTTAACACCTTCTGGAATTTCAACTGCTTGTTCAGATAATATGGTTCTCATATTTTGAAAATATTAACTTTACTGCTACAATAAAATTTAAACAAATTTATTCTTTACTGTAAAATTAAAATATTTCAAAAGTTATTAAATTTGAAAGAAATTAAAAAGACCAGTAAAACTATAATTATTAACTTAATGTCTAAATATCAACTGA
>comp86069_c0_seq2
TTTTTTTTTTTTTAAAATCCAAAATATTTATTCACAAGCATTTTATTCACATTTGCAAGTTTCACTGACATAAACACCATCCAAGAATTTTCTGATATCCTTGTTTCTTACTTTGCATTTTTGTTGAATTAAGGCAGCGCATTTAGCAACAAGTTCAATATCATTTCCTTCAATTTGAATTTCGTCTTTTACTCCAGTGGCTGATACTTTCACTCCATCTTTCATGGCTACATGACGATCTAATTTTTCTCCCAAGAAATTTCTAATAGTAATTGAATCATTTTTATCAGCAATGACAAGATTGATTGGGAAATGGGCATAAACCGCCTTCATCTTCTTTTTAAATCCTTGGGTAACACCGGTTATCATATTTTCAATATGAGATGCAACAGTTCTAACTGCAGCAATATCTTTCTTGCTACCAAAGTATTTAATTACTTTAATATTATTCTTAATCACGTGGATTTCGACAGCCAAATGTTTGAAATCTCTTTTCAATAAACCACGTTTACCAGCTACTCTAACAACTCGTGCATTTGCGGTAACCTTAACACCTTCTGGAATTTCAACTGCTTGTTCAGATAATATGGTTCTCATACTGCAGACAAATTTATTTTAAAAATTTAAAATATTACAAACATACTTTTGAA
>comp86099_c0_seq1
ATTTAAAATAGTATTATGATAAAAAAATTGTTTAAATAAACATTTTGCAAAATTACTGAATTTATTTAAAAAAATGGAAACATCTCCTATAAAAGTTCAACGAAAACCAAGAAGTTACCCATTAAATGCAGTAATGAGAAAGAAGCCAAGTCGATCTAAGTCATTTTCCCAACACAAGAGAAATATAAGATCATCTATTACACCTGGTACAGTCTTAATTTTGTTGACTGGAACCCACAGAGGTAGTCGTGTAGTGTGCTTGAAACATTTAACTAGTGGATTATTACTTATTTCTGGACCTTACAAAGTTAACGGCGTTCCAATGAGACGAGTTAATCAAAAGTTTGTTATTGCCACAAAAACTAAGATCGATATCAGTGGCATGGAAATTCCTGAACGAATTGATGATTCTTACTTTGCAAAAGAAGATAAGCCTAAAGTTAAATCAGATGACATCTTTGCTTCTAAAAAACAGGAATATGTTTTGAAAGATGAAAGAAAAGCCGATCAAAAATCTATTGATAGTGGTATCATAAAGGCAATTAAAGCAAGAGAAGATAAAGGAACCCTTGTTCAATACTTGAGAACCATGTTTTCTTTATCCCATGGAGATAAACCACATAAAATGAGTTTTTAAAATAAAATAAAATTTGGATCTTAAAAAAAAAAAAAAA
>comp86107_c0_seq1
AAAAATGTCAATTCATTTGATAAAATAAAATCCGAAATTTCTGATTTAATTATCAATATGAGGTTAGCAGCAAGTGATGATGAAATGTCAATTACCAGTGGGACATTAGCTACTAAAAAAGTGCAATTATTATCAAAGTTAACAAACGTTTTAAATAAATCGCATTCCTCAAATGTGTTGGAAATGTTGATTAATTCGAATTTTTTATCTGTGTTGGCTTTATGGTTAAAACCAAATAACCTGAATGTTTTACCTCCTTTGGATATCAGAATTATCATTTTAAAAGCTTTGCTTCAATTTCCAGTTCCGACTTCATCTCAATTACGAGAAAGTGGTATCGGGAAAGCGATCATGTATCTCAAAAAACATCCAAAAGAAAGTCGAGAAAACAAGAAAATAGCAGGTGAAATAATTCTTAATTGGTATAGAGCTATTTACCAGCCTTCTGTAAATATGGAACTTTTCACACGTGAAGTAAATTTAGCCAGAGACAAATTAATATGTCAAGTACAGCAAAAGCTTATACCTAATAAATTGAGTGAATCGGAATCTGATGTTGTTAGTTCTTCAGTTAACGTCCCATTAACATCGAATAAGGTTTACGTAAATCGACCAAAATGGCGATTTGATAAAAGTAGAAAATATGATGAATCCGAATATGAAAATAGATTGGAAAATAAAAATTTCAATCCAGATTCTCGTTTAAATAAACCAGATAATATTCTGGAAACAAAATTTAGAAAAATAAAAAAATTAATAGGTCAACGAAGTTCTTCTAAAAACTTTCAAAAAGTTCG
>comp86132_c0_seq1
TTTAATATTCAATAATTTTAAAATAATTTAAAATTTGTTTAAATTAACTATATTGAGCATAATAAAAATAATTTGAATATATACTATCATGGGTATAAGTCAGGACAGTTGGCATAAAAGAAGGAAGACTGGGGGTCGTAGACCACAGCCACACAAAAAGAGGAAGTACGAATTAGGCAGACCTGCCGCTAACACCAAATTAGCTCCTAAACGAATTCATGATGTCCGAGTTCGTGGTGGAAATATCAAAAAGCGTGCTTTAAGATTAGATCACGGTAATTTCAGTTGGGCTAATCAAGCTGTATCTCGTAAAGCTAGAATTATTGATACTGTTTATAATGCGTCAAACAATGAACTTGTCAGAACTAAAACTTTGGTCAAGAATACCATTGTTTTGATTGATGCGGCTCCTTTTAAACAATGGTACGAGTCTCATTATTTAAAAGAGCTTGGTAAAAAGAAAACCCAAAAGAAAACTGAAGCTGCTGAAGAACATGAAGAATCCACTATCTTTAATCAGAAAAGAAGTTCATCATGCATGCAAAAGTATGAAGCCAGACAAAAAGAAAGCGAAATTTCAATCCAAATGAAAGAACAATTTGCTCAAGGTTCCCTTTTGGCTTGTATTTCATCAAGACCTGGTCAAGTTGGTCGAGCTGATGGTTACATTTTGGAAGATAAAGAATTAGAATTCTATGCAAAGAAATTAAAGGCTAAGAAATCTAAGTAATTGAATTAATAAAATGTTTGGATTAAAAAAAAAAAA
>comp86137_c0_seq1
AAAAATACAAAAGTATATTAAAAAAAACCGCGAAGATAATTTGTTTAAATATATTGTTTAGAAAATAAAAGTAAATTTTAAATTCTTGGCAATGAGTAGAGTACCTAAAGTTTATGGAAAGACATATGCTACCCCACGTCGTCCTTTTGAAAAGGAACGATTGGATGCTGAAATGAAATTAATCGGTATGTTTGGATTGAGAAATAAACGTGAAGTTTGGAGAGTTAAATTCGCTTTGGCTAAAATCCGTAAGGCTGCCAGAGAATTGTTAACCTTAGATGAAAAAGATCCAAGAAGATTGTTTGAAGGTAACGCTTTGCTCAGAAGATTAGTGAAAATTGGTGTCCTTAGCGAAGAACGTATGAAATTGGATTACGTTCTTGGTTTGAAAATTGAAGATTTCTTGGAAAGACGTTTACAAACCCAAGTGTTTAAATTAGGTCTTGCTAGATCAATTCACCACGCTCGTGTTCTAATTTTACAAAGACACATTCGAGTTCGAAAACAAATGGTTAATGTACCTAGCTTCATTGTTAGATTAGACAGTGGCAAACATATTGACTTCTCCACTAAATCTCCATATGGTGGAGGAAGAGCTGGTCGTGTTAAGAGGAAAAATGCCAGAAAAGAAACCGAAGTAGAAGAAGATGAAGAATAAAAATAAAGTGCAAATATATAAAAATATATTTTTTGGAATTTAAAAAAAAAAAAAA
>comp86173_c0_seq1
TTAAAATACAAACTCTTTTTAAATAAATTTGTTTAAATTTTATTAGTTCTTATAATAAAAAAATTTTGAAAATGGTTGCGAAAGTTGACAATAAAAGAAAAGAACCCAAGAAGAAGACCAAAGAAGAAAACATTGGTAGCCGTTTGGCTTTGGCTGTCAAAACTGGAAAATATTGTTTAGGTCTTAATCAAACTCTTAAAACTATTAGATCAGGCAAAGCTGAATTGATAATTGTTGCCAAAAATGCAAATCCATTAGTCAAAAGTCAAGTTGAATATTATTCTATGTTAGCCAGAAAGGGTATTCATCATTTCGATGGTAATAATACTGATTTGGGAACAGCATGTGGAAAATTGTTCAAAGTTTCATTCATGGCTATCACTGATCCAGGAGACTCAGACATTTTGAAGATTGAAACTAGTGCTTAATTATTTTGGTTAAAATATAAGATTGGAATTTTTAAAAAAAAAAAAAAAA
>comp86175_c0_seq1
TTATAATTTGTTTTAAATTGAGTATAAACCTGTAAATTTTTATTTCAAATTTCTTTAAGATGAAAGATGTTAAAAGTGTTCAATGTGGTCGTGTTGGTTTTATTGCAGCAGGTGAAGATCAAGGAAAATTGTGCGCTATTGTTGAAATAATTGACCAAAACAGAGTTTTGGTTGATGCACCATCAACTGAATTTGCAAGAAAATCCATGAATATTAGCAATTTACATTTAACTTCTCTTAACATTCATTTGCCACATGGTTCAAGAAAGAGAGTTGTTAAAAAAGAATGGTTAAAAGCTGATATAACAAAGAAATGGGAGGAAACTACTTGGTGCAAAAAGTTGAAACAAAAGAAAATTAGAGCTAGTTTAAATGACTATGAACGCTTCCAAGTTCGTAGTGCCATTAGAAACAAATCTCGATTGGTTAATGTGGCTATGTACAAGATGAAGAAATTAGCAAAAAAGTCAGCTGCATAAATTTCATAAAATAAATTTTTGGATATAAAAAAAAAAAAAAA
>comp86185_c0_seq1
ATTATTATTATTATTACATTAGTAAATTCTCAACAATAAATAAAATTCAAATTAAGCTGCGTGAGTTCTTTAATTTTTTTTAGGAAAATTTCATTAATTTACTAAATATTTAATTATGTAATAAATCGTAATTCGGTTTCTCTATCTACATTTCTATGATGTATACACATACTTTTTCCCTGATTTAAATTTACACGTCCCGTTAGTCACTGGTATTCAACTTACATTCACTGTGTACTTTAACTCACCTTAGCAAAACACATTTGTGTGTAATGCTTTAATCGGGAAAATATAGTTCTGTGCACTCTGCTTTACATCTGCTATAATATGGTGTGTTTTTCTGTGCTAATTCAACTCCATGCATCAACGAAGCAAATTTAATCAATAAATATCGTTGTAGAATACCAAATTTTATTTACAGAATTTTTCCAATAATTATAGACTCTCTCTGTTTTCCGTTTTTCAGTCGACTTTCAATATTTTTGGAAAACTTTAGATTAAATTTTTAAAATGTCAGACGACGAAAGAAGAGAAAGCATCAGTGATGAAGGAGGAAAATCAGAAGCTCAAATAAAAATGGAAGCTGATGCAAAAAGAAGAAAGGAAAAAGCGGAGGAAGAATGGAAGGAATATGAAGAAATGAGAAAGTCTGAAAAAGAGAAGGAAGCCGAAGAAATTCGTCAATTACGTGAAAGACGAGAACAACGAAAAAAGGAACGAGCTGCTGAAGAACAAAGATTAGCAGAATTAAGAGTTGTTGAAGAACAAAAACGTCGAGCTGAAGATGAAGAAAGACAACGTCGCAAAAGAGAAGAAGAACAAAAAAGACGTGAAGAGAGGGAATTGAAAAATAAAGAAGCTGAAGAACGATCAAAAACCTCCAAAAGACCAAATTTTATTATTAATAAACGTGCTAGCAATGAATTGGAAAAAGATGAACCAACAAAAGAAGAAGTTGCAAAATCGAAAGAACAATTAGAAGCCGAAAGGAAAGCTATTCTTGAACAAAGAATTCAAGCATTAGTTATAGATGGATTTGATTTACAAAAGCTTAAAGAAAAAGCCAAAGAACTTCATCAAAATATTTATAAATTAGAAAGTGAAAAATATGATCTGGAACAACAATTCCAAAGACAAACTCTTGACTTGATGGAATTGGCTGAGAGAGCTCGTCAAATGAACAAAGGTGGTAAAGGGCAAAAGGTTAATGTGGCTCAAACAGATGCATTGCCCTCTAAGATGTCAAGAGCTCCACCAAAAGTAGTAATGTATAGCCAATATGAAAGAGTCAAAGATCCAAGAAGTTTTAGAGACAGATCTACAGTATTTGATGGACCTCTGTACTCAGAATACTTTACAAAAATTGAGCCTCGGTTTAAAGTTCAGATGGGAGAACAAGGTGGAGAAGTTGTCATGGACAATGATACACATAATGCGAACGAAGCACCAGCTGCAAATGAAATAACGGCTGAAGCTTAATTTATCCCTTATTTCAAATATTGATATGATGTCGAATATCTGTGTACGATAGATAGTAATAACTTTCCCAATCTTTCGATAATGCATGTTTATGATAAAAAAAAGTTTTTTTCGAATGGCTTTGAAAATATAAGGTTATTGAAATTCAAAAGCTTTATTATTGTTTTACAATAAATTTTAATTTAAAAAAAAAAAAAA
>comp86205_c0_seq1
GTTTATCTACATTTCTTTATTTAGAACATTCTAGTTACTATTCAAAGTTATTTTTGCTAGTGTGAACAATTTGAAAATCTAATATGGCAGATCAGTTGACAGAGGAACAAATTGCTGAATTTAAGGAAGCATTTTCTCTTTTTGATAAAGATGGTGATGGCACAATTACTACAAAGGAGTTGGGTACAGTAATGCGTTCTTTGGGACAAAATCCAACAGAAGCTGAACTTCAAGACATGATCAATGAAGTCGATGCTGATGGTAATGGTACAATTGATTTTCCAGAGTTCTTAACTATGATGGCCCGTAAAATGAAAGATACTGATAGTGAAGAAGAAATTCGAGAAGCATTCCGAGTTTTTGATAAAGATGGAAATGGATTTATTTCAGCCGCTGAATTAAGACACGTAATGACTAATCTCGGGGAAAAGTTAACTGATGAGGAAGTTGATGAAATGATTAGGGAAGCAGATATCGATGGAGACGGTCAGGTCAATTACGAAGAATTCGTGACAATGATGACTACAAAATAGATTTAAGAAGCTATTTTCTCCATTTTATTCACTGGATTTCCATTTTCTATTAAATAACTAATAAATATGTTGAATTAATTAATAGATTGTAGCAGTGTGTTGAGAATTTTCAATTGCTGTTATTTTTATGTCTGCTATATGTGATACATAATTTACTCTAAGCTTTATTTAATATATTGTTCAGTAAAATCAATTGTTGTAAGAATATTTGAATTTGTATTAAAGTTAATTTATTGATGTTAAAAATCATTGGTTAATCACAAAGTTGCTTTAAATTGAGTTTTCTTGGTGTAATTGATTTGTGCTTAACACAATCTCGTCGTTTGGCCTCCTAGGTATGACTTTCCCAATTGGTTTTAAGCTTTGTTTGTTAGTTGAATCTCTCTGTAATCTGAAAATATGTTTTATCAATGTTTACTTAATAAATTTCAAAGAAAGAAAAAAAAAA
>comp86226_c0_seq1
TTTTTTTTTTTTAAACAAAAGAAATATATTTATTGTGTGGCACAACTACATCTAAATGAAAATTAAACCAGTCGGGACAGTTTACAAAGTCGGATAAATAAAACTATAATAAGATGAATCATCTAATAAGCATGATTTGCAACAAAAAGACTCTTTCCTCCAGCAGCTGTTACTAAATTTCCATCAAATTTTCCAACCGCAGCTGCTCCATTAGCCGAGGCCAAATGTAACAATTGATCTTGAGCCGCTTTTACATTTTCTTTCTTTCCTTTCCAGGCCTCCAGAACTGAAGCTTGTAAAGCTCTACCAAAACTGAATGTCAAGGGCCATGGTTTTCTTCCATGGTACTTGTTAATTGCATTTAAATTAATCGTCGCGTCAGATTCTGATTGACCACCAGACAAAAACGTTACACCAGCAACAGCCGGTGGTACCGTACGTTGCAAAGCCTTGACAGTTGCCTCGGCATTTTGCTCCATAGTATATTTTGTAGGACAACCTTGACCAGCTGTAACCATGTTTGGTTTCAATAAAGTACCTTCCAAGTAAACATGATGATCAGCTAATGCTTTGTAAACATACGCTAACACTTGTTCTGTGACTTTTTGGGCTTCTTCGAGAGAATGGTTACCATCTGGTAATACTTCTGGTTCAACGATAGGTACAATCCCATTTTGTTGACAGATCGATGCGTATCTAGCTAAAACATTTGCATTCTCTAACATTGCCTGATGACTGGGTGAATGAGGTCCGATTTTTAATACACACCTCCATTTAGCAAATTGAGCTCCGTCTTTTTTATACTGTGCACATCTTTCAGCAAGTCCATCCAACCCTTGAGTGGTAACTTCATCATGAGAACCTGCTAAAGGTACAACACCACTGTCTACTTTAATACCTGGAATAATTCCTCTGTCTTTTAAGAGCTTAACTAATGGGGTACCATCTTCAGCTTTTTGATAAAGAGTTTCGTGATACAATATAACCCCAGAAATGTGATTTCCAAGAGATTTATCTGCAGAAAATAACAGATACCTATAGTTTCTTCTGTTGTCAACATTGTTCTCGACACCAATATTAGCAAATCGTTTTCCAATAGTTGCTGTGCTTTCATCAGCCGCTAAAATTCCTTTTCCTGGAGCAACAATTGCATTTGCAATTGATCTCAATTCATCTTCCTGTTCAGTTGTTAAATATTTTGCGTAGACAGGCATAGTACGTATTTGAATAAAATTATGATATGAGGTCACGTAATAAATAGCCTTATATATATATTTAAATATAAACATTATGTATTAAAACAAACGAAAAAATAATATTA
>comp86227_c0_seq1
TTTTTTTTTTTTTTAACAATCCAAAATAATTTATTATGTTATAAATCATTCATTAGCTTCAACAGTTTCGTGCCTTTTAATGCGTTCAGCTCTCTTTTCAGCAATACGAGCTTCTTTACGTAGTCTGGTTTCCTTCTTTTTGGCTCTAAGAGCTTCAGCTTGATCGTTCAATTGTTTAGTTCTGGCTTGGTCAGATTTCTTACGGTGAATGTATTCTACCAAGACACGTTTATTTTTAAATTGATTACCTTTGCACATCTTGTACAATTTTCTGTAGAGATGTGAATCAATTTTTTTTCCTTCACGATACTTTTTCAACAAATTTCTCAAAACACGCATACGTCTAATCCACATGATTTTAACAGGCATTCTGGCATTAGCGGTACCCTTCCTTTTACCAGTTCCCATGTGTCTTCCTTCACGTCTGGCTTCAAGCTTAACTCTGCATCTATATCTGGAGTGAACTTTAACTGGTTTTCTAATGATCAAACCGTCTTTAAGGAGTTTTCGAATGCTTTGACGAGAATTAGCATTAGCAATATCAGCGTTTTCATTTGGATCTAACCAAATTTTATTTTGACCACATCCGACAACACTAGCTGCTAATCGTTTTTGTAATACCAAATTACTCATAATGACACAGTTTCAAAATTTTAACTTTTAGACTATTACAATAATTTAAACAAATTTTGTTATAACTATATTATTTTTCTAAATAATAGTTTTTCAAAATTAACTTTTAAAAGT
>comp86271_c0_seq1
TTTTAACAAAAATTTAATCCTCCAATGAAATTCAACTTTGTCAGATTGACGTAAATATATTTTATCTCTCACTAAATTTATTACGGAAAATTTCTTAACGACGAAATAATTTTGAAACATGATTGAAGATAAGGCTCCACCTTACAGTGAACAAGGACAAATGCAATTTACTAGTCCAATATATCAACAACCACAAGGGTACGGTCAAACTGTCATTATACAGCAACCATCGTCACAGCAAATTGGTGCAAGACAATGGAGTTCTACATTATGCTCTTGTTTTGATGATATGGAATCATGTATCTGTGTATTGCTTTTCGAACCCTGCTATTTGTGTCATCTTTATTCCAAATATGGTGAATGTTGTTGTACACCATGGTGCATTCCTGCATCATCAATGGCTTTAAGAATCCAACACAGAAATCGACACAAAATTCAAGGCACTATATTGAATGATTGCTGTATGTCGGTTTTTTGCGGGGTATGTTCTACTTGTCAAGTGAAGCGAGATATGGATTACGTAATCAACACTAAAGGATCCTTGAATTTTTGACATTGGATAAACTTATATTTGAATTGGAATCTTAACAGTGTTATATATTTGTGTTCTTAATTTGGTTACTAATAATTGATTTCATTTAATTAATCCACTTGTTCAAATAAATATAGCTTATTAAATTAAAAAAAAAA
>comp86312_c0_seq1
TGACGCGTTAAATATATTAAAACTGAACTTAATTTTATTTATTCAACAACTGTGGCTTCATCATACATTTTTAATAATTTTAAAATTTTCTAAATATATAATGAACTGACAAATAAATAATAAACAGTCATCTCAAAAACAACAGAAAATCAATTCTTAAGATTCCACATTTTTTAAAAATCGACAAATTCACAAAGTAAAAACTAAATCTTTCGAACTGTAACTTGTAATTGAATACATATTTATATCACATCCACATTAATACTTACAAACTCAATAATAAACTTTATTTAATGTAGACACTTTTATTACATGGCATATTTACGAGTCCAGTCTTGAGCTGTATCATTATATTTTTTCCTGTCATTCTTATAGATTCTCGCTATCTCCGGAACTAAAGGATCATCAGGATTTGGATCCGTTAGAAGTGAACAAATAGACAACAAAACTTTAGAAATAGTTAATGCTGGAGACCACTGTCCTCTCAATATATCTAAACAGATACTTCCATTCGCATTGATGTTTGGATGATAAATTTTGGTCGTAAAAGTGACCTTAGGAGGTTTGAATGGATAATCTGTTGGAAATTGAATATCAAGAAAAAATACTCCACCATCATATGGGCTATCATTAGGTCCCATGATAGTAGCCTGCCAGTGAAATAAATCTTCATGCATTGGCCCAGCTGAGCATTGAGCTGGTGGATCTTTAGCTAAGTCTTGTAACTCTCGACCAATTCTTTTTAACGCCATTATGAAACGGGGAAGTATACAATTTAACTACCAATAAAATAGTATTAGTGAATAACAATAAT
>comp86372_c0_seq1
TTTTTTTTTTTTAATTGAATAGAATTCATTTTTATTTATTTCATTAAATGCTGTTTAACTACAGAGACCATTGTTGCATCTTGTTCCACTTGGACATTTTGAACAAGCTGATCCAACTTCATAGGGTTTTTCGTTATTCCAATTTCCTCCAGGTCCATAGTTACAAATTAGGAAAATCTTTCCCAAATTCTGTCGAGAACAGTCAGCAATACCACATCCAAAATCTTTAGTTTTTGCCCAAACTAATGCAGTATAATGCAAACAAGTGAATCCAGTGCATCGATCATTGTTAAATGTATAGCCTTTCACTTCATCAAACCACATTTGAACACCTTCGGTTACATCGTCACTTGACCAATAGGCAATATTTTGTCCAACCCAGTCATAACTTCCAAATTTACGATCTTTTGATTGATCATGACCAAAGACACATCTATTGGCGTAATTCTGAGCTCTTTGAGCAGCCTCGTTATTCCATTTCAATTCTAACATATTTGAAGCTTGTGGTTGGCCACTGACCTTTCCTTGAGCAACATTACGTCGAAATTTGTTATGTGCATCAATCAATTGCTTTTGTTGAGCTGGACTTACTGCACATTGACAAACAGATACAACAATGCTGATTAATAAAATCAAACTAATCATTTTCTAGAAATATAATTTTGGAATTGTAATTGCAG
>comp86428_c0_seq1
TTTTTTTTTTTTTTTCAATATTACATTGTATATTGATATATAATACTTTGGAAATTATTGAAAATGTTCTCTATAAAAAAAGAAATCAACAAAAAAAAAATACTGTTTAATAAAAAATTAAAATTTATAAAAAAATTCACGTTTCTGGATTTTAGTATCGACGACAACAACAGCAAGCAAAGCAACCAACTATTGATAAAACAATAATAACAACTGCAACGCCAATCAAAATCTTTGACAGAGTCGTTAAATCATAACAGCATTCCAAATTTAAGGTACCGCAACAGTTTGGAGTAATCAATTTAGCTAAAGTATCACTGTCTACTTTGCAAACAGCTACTCCGCATAGTTTTCTTAAATCTTTTATTAAGTTATTTATTTCGTCACCTGAATTAGTAGATATTAAAAATAATGCAACAAATAAAATTTTGAACGTTGAAATCATTTTCCAAATAACTAAATAATTAATGAAATAAAAATGAAAAAAAAAAAA
>comp86448_c0_seq1
TTTTTTTTCAAGAATTCCATTTATATTTACAACTAACAATAAAATAAGAATAAATGAAATCCATTTTCATTTCAATAATTTTCATTCGAATATTCAATAGATAGGATTTGTTCTAATTAATTCGAATCACTATGAGTAGGGTATCTTATTAAAATAATATAGTAGAGCCAATAAAAACAATTGTAAAGTAGAAAACAAGCGGGAAATAAAAATCTACTATAATTATCAATAGTAGAATCCACGGAAGATTTTGATTTTGAATTAATTGGTTTTTTCATAACAAACTTTGACATTTTGTTTCGTTCATCCAATTCTTTTAGTAAAACTTCATTTTGACTTGGATTATTGCTAAAAAGCATATTAATACCTGGGGGTAAATTTGGAACTGCTTTTGGAGCAGTCGAGGTTCCCATTATTCCAACTCTGTTGTTACTGCTCTTTTTTTCTTTAGTAATTGAATTCATGCTTTTTATTAGTGTGAAACTTGTATGCATCAAGTTTATTTCTTCACAAATCATACTGCAAACTTCGCTTTGCCAGCTCTTCGATGTATTACGTTTCAAAACTGAACTTGCTATAGCAAATTCTACCAGCGCTGCTATGACGAAAATAATACAAGCTATTAGCCATACATCAATAGCCTTAATATAACTAACTCTTGGTAAAGTACTCGACATAGATATAGCCATATTAACTATACCGAGCAAAGACAAAAGTCCTAAACTTATTCTTGCTATCACCGCATCAATACTTACCCAAAAATTCATCCATGAAACCATTATTATCAAAATACTTGGTATGTAAGTACTTGCTAAATACGATCCTAATTGACGATTTAGTATTATTATAGCTTTAAGACAAGTATAATTTCCTGTTGAAGTAGCAGAATCTTGTGTACAATCTATGGTTTCGATAAAACTGGGCGTATCGAATTCTGGTATTCTTAAACTTTTCTGTACAGTAATCATATCATAGGTTCTCCAATAAAATTTCAATTCTTCTAAAGTATATCCATAACTACCGATATTGATTTCACAGTTCTGTGTGTCCATAGGGAACGCCTGCAATTCCATCTGACATGAAAACACCATGGTAAGTTTCTGACTATATAAAACTTCTCCATTGGGTTGTAATCTCATTAAATAATTTGGTTTTGTCATGTTGTGAATATAACCTTTTTTTCCATTTCTGAAAAATAAATCTGGAAGCCAAATAATATCTTTAAGAGATGGAGAAACGATATTATTATTATAATGTTTGAATTCGTCAAGGTGTTCCCATCTTAATCTAGAATCAATCCATACTTGACGAAGGTAAACATCAGTACTATATTGCATTTGACGAACATCAACAGAATCTATTGCCAATATTTTTATATAAACCATCACTAAAGTTGTGTTACTTTCATCAGGTCGTTCTCGTTTTTTGTAAATCGTATCATTCAAAAGTTTATTTCTGATATTTTCCTGGGTGGACAAATGTTTTGCTTGCTTATCACAAATCGCTAAATCGAAGAGAATCAAAAATAAAAAATATCCCATAATAAATATCCAAAAACGAATTGGAAAATTCAGCATTCTTGGGAGTTGTAAAAAAAAACAAAAGACACGCTGTTTTAAATTACTTTCCAGGAAATTTCTAATTCAATTTAG
>comp86456_c0_seq1
CAAAATTTAATACATATTAAATAATATTTGTTCGATAACATCTAAAAATTTTAACTTTAATTAATAACTTTGTTAAGTAAGAAAATAATGTTGTTTTATCGTTTAGGATTATGAAATTGTGTTTTTAATTTTCGTATCATACGTGTAAAATTATATCATATATTTAATTATGGATTTGTTTAGTATGAGTATATTCGACGATCTTCGTCGAATGAATAAACGTCAGGTTTATTATCAAGTTTTAAATTTCTCAATGATTGTATGCAGTGCGCTTATGATTTGGAAAGGATTAATAGTGGTCACAGGAAGCGAAAGCCCCATTGTGGTAGTATTAAGTGGAAGTATGGAACCAGCGTTTTTTAGAGGTGATTTGTTATTTTTAACAAATTTTCGAGATGAACCTATCAGAGTTGGTGATATAATTGTATTTAGAATAGATGGCAGAGAAATTCCAATAGTACATCGAGTAATAAAGGTTCACGAAAAAGAAGATGGATCAATTAAATTTTTGACTAAAGGAGATAATAATTCTGTTGATGATAGAGGATTATATGCTGAAAACCAATACTGGTTAGAAAGAAAAGATGTTATTGGTCGAGCAAAAGGATTTATGCCATATATCGGAATGGTTACAATCATAATGAATGATTATCCAAAATTCAAGTATGCAATGCTTGGATGCCTTGGATTATTTGTTTTGGCCCACCGGGAATCTTGAGTCGCATTTTGTTTTCGGTATTATTTTGGTGCCGAATTTTGGTTGTTTATAAAAATATATTTTTATGGTATTTTGTGGTATTCGTAATTTTTTTTATCTATTTCAACGATTTATTCTCTTGATAAATCTATTTGTTACATTGTGTCCGTGTTTTTGTTTATTATTAATGTGAAACTGAATATTTCCAAATAGAAAAAATTGTTAATTTTTCTTAATATTGTTATGTTATGTTACTTTATTTGTTACCTTGACAAATTTACTTTGGTCGGGGGTTATTGATTTGAATTTTTGTGATGAATAAATTTTTTTGAAATCAATAATTAAGAAATGTCAAAACGAGATAAAAATTCTGGAAAATAGGAGCCGG
>comp86460_c0_seq1
GTTTTAGATTACTTTGTTTAAATGACTAGAATCAGATCTTTTTGAAATTTTGAATTTAGTCAATAATAGTTAAGTATGTCTTCTGATGGTGAAGAACATAGAATTAACAACTCTGAAAAAGAGGTTTTAGTCCATAAGGTAACCGGAAAAGTTAAATGGTATAATGTTAAAAAAGGCTATGGATTTATTCATCGTGATGATGTTGACGAAGATGTATTTGTCCACCAATCAGCAATAAGTAGATGCCAACCTGGTAAACAAAAATCATTAGGTGAAGACGAGGATGTATTATTTGATGTTGTGAAAGGATCAAAAGGAAATGAAGCAATGAATGTTACAGGTCCTAATGGTGATGCGGTGCTAGGGAGTAAGTTTGCTCCTAACAATGATTTCCAAAATAGGAATAATAGAGATAATGCAAACAATTCTTATCGGCAAGGCGATTCTAGAGGTCGTGGCCGCGGGTTAGGCCGTGGACGTAGTTACTTCAGAAATGAAGGCTCACGAGATAATGATAGTTATAAAGATAATTTTTTAAATAGGAGTGGAAGTAGTGGTGGGGGATATCAAGGAAATCGATTTGATTCTAATCGTGATGATGGCAATGTTTCTTCATATAGGGGAAGAGGAACTCGATCCAGAAGACCCTATCAAACGAGAGGTGTATAATTTGGTGTGATATAAATATATATTTATGTTCTTTTATATGGAAAATGAGCTTTTGAATTACAATGTTTTAGTACTAAAGTACGTGTTGATGGGAAATTTATTTGTAATAAATCTTAGTCTTTTAATTATTAAAGGTAATTAGGTGAAATTTCTCAAACTAGTATTTTGATTCACATTTATAAATATTGTGGTGTCATTTAGTTTTGTTATTGATTGTGAGTTTTTATAAAATTGAACATGAAAATTGTTAATGTGATGATAATCTGTATTTCTATTGATACCAACATTACAGCATTAGTGGAATTTTATTAACTTATTACTATTTTGCATTTTTG
>comp86549_c0_seq1
AAAATTAATCATTTACAATGATGTTCAGTCAACAATATTTTTTTCTTTCCCATCATTAATGAATGAAATCGATAGATTTTCCTATTCTGAGTAGTCATTTAAAATTTAATCTAATTCTTTTCCCGAATCGTTATTGATTATGATTCGTAAAATAACAATTCTAAGTTATGTATTATTGGAAATACTTTTACTGAGCCAAGGATGTTTGTCAAGTAAAGATATCCCGGTTCTTGTTAGAGGACAGTTTTCAGAAAACATAAACAATCAATACATTGGTGGATCTGTTAACTCTCAATGGGACTCGCAAATTGCTGAAGTTTTACATCTTTTAGGAGTTAATCAAGAAGAAGAGCTATCTAATCTTCAAAAGCGAGGCAAAAGTAAACGAGATCATGCACCATTAGAAATGTCAGGACATATGGTAAACCTGCACATAAGTCGACCAAAGTTTAGGTGGCAATACACTGTGATAGCCACTGTGTGTAGTATTGCTGCAATATCGGGGGTGGTCGTTGCAGCTACCTGCTATTACAAAATGCATCAAGCAACAAAAAATAATACTTTGGCTGGATCTCGTTCCAATAGTTCTAATAATGGTTCTGGTATAGTGGCACTTGGTGGATCAAATTCCGGAGATAAGAAACTGGCCCAGTCTGCTCAGATGTATCATTATCAACATCAAAAACAACAAATGATTGCATTAGAAAAAGCTGATAGTAATTTGAGAAATGAGGCCAGTGATGATGAAAGTGAACCTGACGATGCAGTAGATGATTTTACAGTCTACGAATGTCCGGGAATGGCTATGGGAGGAGAGCTTGAAGTGAAAAATCCTTTATTCCAAGCTGATCCACCAAGCCCAACTGGAATTAATGGAGATATTTGAAAACATTTAGTGATTGGAATTGCACTCAATTGTGATGCAGTAAATGTTTACTATGCTCTTTGTCTCTGTCATCATTTGCCAGTAATTTGAGATTTTTTAAACTTGTCAGATAAAATCATTTGTGATGTCATATCTTTGTCTTGAGAATACATATTTTATTAGAAAAAAAAAAA
>comp86575_c0_seq1
TGTATCATTATTATTAGATTTTTATGTAAACATTTAAATGCCTTCGAATTACAAACAAGATATGCCTCCATCTGGAGGCTATAAAGCCTTTGATTATTTTCGAAGGGAGGCTAAAAAACCTATTAGTGGTTATAAAATATTTTTCGGTACGTATTTAGTCATGGGTATTACATCATATTTTTATTGGAAGCACAAAGATCGAATGAGATTTGAATATGATGAAAATAGTGAATTGAGAGTTGCATTGTCACCGTTCTTGATTGCAGAAAGTCATAGAGCTTATTTGAAGCACGTAAACAATTTGCGAGAAAAAGAAAGAGAATTAATGAGCGATGTACCAAATTGGGAAATTGGCAAATGGTTTACGACACCCCTCTTTAATAATCCCCGTGGTTTACACATCATAGCAAATGGTCATGAATATTTGGGCCATATGCCTCTAGAAACTCAAAAGGAGCATCAATATTATTTTCATTTCTTCTAATAGTTGATAAGTTTTGTTAGGATTGTTTTAGAACAAAAATTAATAGAAAAACGTATTTTAAAAAAAAAAAAA
>comp86600_c0_seq1
GTTGAACTTCCATAATGTGTGATTTCTTTTGTCCGAATTTGATGTATTTCATTTGGGTGTGGGTGATGATACGAACAACTGTGCAGTACTTCTTGATTCTTTCAAGATCACGTTCAATTGATTGTTTACCATCAGTGTAACGAGTGGCGTATTTGGTGAAGGCCTTCTTCTTGGATTTGTACCAGTTTTTGTAGAATCTTCTGAGACAATCTTTGTTGAGGTGTTGAGCCCAAACAGTGACGAGGGAACGAAGACCTCTGGGGGTTTCGATGTAACCAACAACACCGACAACCATCATGGGGGGAGTTTCAATGATGGTAACAGCTTCGACGACTTCCTTTTTGTGGAATTTGGATCCGGGACGTTCGAGATCACGAACGACGTGAGACATACCAGCTTTGTAACCCATGAAAGCAGTGGGGTGAACGGGTTTGGTTTTGTCATCACGAGGGAATGACTTAACCTTACCTCTGTGTCTAGCGGCACGCTTACGAGGAAGGAAACCAAGAGAACCGTGTCTTGGAGCCTCAAATTTT
>comp86600_c1_seq1
ATTGACTTTTCAGTAAGATCGAATTCAGTACCGGCATTGTTGATGAATTTCTTTCCGTCTTTTTCACCAATAGCATCACCCATGCGGTAAATCTTCTTGTTAACATCGGTTCTGTGGTAATAACCGAGTTGACCAGCACGAGGAACGGAGTACATAACACGAGCAGGATGCCAAGCTCCAATACAGGCAACTTTACGAAGACCTCTGTGAGTCTTTCTGGGGAGTTTTCTAGTTCCCCAACGTTTGGTAACACCAGCAACACCTTTACCTTTAGTGACACCAATAACATCAATCATTTCATTTTGAGCGAAAACATCCTTAACATTGATTTCCTTTTCGAAATGAGAGAAAGCCCA
>comp86687_c0_seq1
AAAAAACTAATATTTATTAGAACAACTAATTGTTAAAAAATACTAAATAAAATCTGACTGGAAAGACCTTTGTTAATAGTTTGATGAAATAAAATGAGTTTTTTTTTCAATTATATGCTGTTGATATGCGATGATGATTTTTAATAATGGTGATAACAATTTATTTGAACAAGCCTATTTTCATTGTTGTCGTGAACCTTCGTTGATCAAGTTAAAACCATTGTTATATTATCTTAGGTTATATTGTGCACTCATTGTAATTAGTATAAATAATTAAATGTCTACTATCAACACAATCATTGGAAATGAAGTATTCAATATTGGTGTTGATTGCGTTGTTGGTAATTTACGGGAATTGTTCATCAAGAGATAAAAATGAAATCAAACGAAAATTAGATCCAGAATGCAAAAAAATTCGAACTCATTTAATAAAAGAATGCGATGAAGCTCTTGATAAAATTGAAAACGATTGTGAATCTTTGTATTATAAAATCAGAAAAATTTTCACAATAGCTGTGAAAGTTCTCAAACATAAATGTGTAAAAAGTTGGAGAAAAAATAAGAAAGCCTGCCTAGGAAAACTGAGAAAAATTGATAACTTATTTGCCGATTCTATTTTCAAACTCAATTCTAACTGTGATACAGAATATGCTAAACTTGCAAGAAAATGTATCAAAGAAGAAATTCAATTATATAATGATTGTGCACAAAAATCATAAAAATGCAACAAAAACAAAAATAACTTTCTTTTGTTTGCTTTATAACATGTTTTTTTAGAATTACTAAATTTTGAATAAATAGTTTCTCTTTAAAAAA
>comp86694_c0_seq1
AAAAAATAAAATAGTTGTTTAAATAACTATATTTTCGAGTTATTTGAAAATTTAAATTATGTCTGTTGATAGCTATGCATTAGCCTTATTGGCTTTGAACGACGCTAAAGTCGAAATCAATGCTGATAACATTTCAAAAATCTTAAAAAAATCAAAATGCGAAAACAATAAGCAAACTATTGATATTTTCGCCGAAGTCGCTAAATATGTCAACTTAGATGATATGTTAGCTAGATTTTCTCAAGTTGGTGCTGGTTCTGCTTCTGCTGCTCCAGTTGTTGCTTCATCAGCTGCACCTGTTGCTGCTGCTCCCGCTAAAGAAGCTGAAAAGTCTGAATCAGAAGAAAGTGAAGCTGATATGGGTTTCGGATTATTCGATTAAATCAATAAAGTTTAAATGGAATTAAAAAAAAAAAAAA
>comp86695_c0_seq1
ATTTTATGTAATATTTTCAAATGACTGAAATTGTAAATCAGAATATTGTAAATAATTGGACTGAATTATTTCCCTATTTAGAATTGATAGAAAAGGGTGAACCTTTGAAAATAAATTGGACTCCACCTAAATCTGTTCATAATTTTAACAAAACTAAAAACGTTGAATCAGAATTGAAAATTGAAAAAGTTGGGGATAATAAACCGTCACGAAAAGATTTTTCAGAATTTGATTTTGAAGATGATTCTGCATCAAATCCAAGTATTAATTTGATGAGGAAAAATAAAATAGTGAAACCTAAGATTAAGCAGCAGTCTAAACCCAATATGGATAAAATTTTGAAGGATTTAATACGCAAAAAGAAAGAAGAAAAAGATGAAGCAAATATGTCTCGTATATCCACAAATTCAAATGATTCTAATTATATTTCTGAGTTAACTATGAATAGTGTATTAATGAGTCATGAAGATGAGGATAGTGTCATAGATAATCAGACGCTTTCTAATAATTGAATTCATTGAATCGATTTTTTAATGTATTATATAAATTTTCCTCTGTTTTCTACATTAGCATTATTTTAAATTAATAAATTTGAACTCGTTTTGTTTCAAAAAA
>comp86699_c0_seq1
AGTTTTCATTTTTAGATTTTCCAGTCGAAAATTTCGAATTAATTCTTGAGACAATTGAATTGTCTTCAGAAGGAATCTTAGTTTGGAAAGTTTCATTAAAAACAGGATTGAAATTAAAATGTTTTGTATAAGAATTCAAATATTTATATATTGTTAAATTAAATATTTTTGAAAAAATATCGATTTTTGTATCGTAAGGTTTAATAGTGGTTTTCATCATTTCAGGAAATTTCCTTTTGAATCTTCTCCGTCTACGAAGAAAACTACCGTTATCAAACATGCCTATTGATAGTGGATCCAAACTCCAAAAATTACCTTTACCGGGATTATTAGAATCTCTTGGAATTTTAATGAAACAATCATTTAATGATAAATTATGGCGAATACTGTTTTGCCAAACAGGAAATTTATCACGATAATAAGAGAATTTCTTAACGATATACTCACAAATTTCACTCAGAGTTAACTTTTT
>comp86717_c0_seq1
ATTCAGTAAAGATCAATTTCCTGAAGTTTATGTTCCTACTGTATTTGAAAATTATGTAGCTGATATTGAAGTTGATAATAAACAAGTTGAATTAGCGCTCTGGGATACTGCTGGACAAGAAGACTATGACAGATTGCGTCCTTTGTCTTACCCAGACACTGATGTTATATTAATGTGTTTCTCTATTGACAGTACTGATAGTCTCGAAAATATAGTTGAAAAGTGGTATCCAGAAGTTAAGCATTTTTGTCCGAATGTGCCAATTATATTAGTGGGTAATAAAAAAGATTTACGAAATGATGAAAGAGCTCGCCATGAATTGGCAAAAATGCGCCAAGAATTAGTAAAATATGAAGATGGGTTATTAACTGCTGATAAAATAAATGCTGTGAAATATTTAGAATGCTCAGCAAAAACAAAGGATGGTGTTCGCGAGGTATTTGAAACAGCTACAAGAGCAGCTCTTTCAGTCAAACATAAGAAAAAGAAGTGCAATATACTCTAAAATTTTAAAATTTGAATTGATTGTGCTTTAACATTAATTTTATATTAATTGTCAAGTCTGAGAAATAGTGATTAGTTGAAACAATCATATGTATTTGAGTCTGTCAAACTTCTTGAAGTTAAACATTGGATTGGTTTTGTTTTGCAATAAAGATTGGAAAATTTATTTATTAACAGTATTATCAAAATTTTATTTGATATATAATACAAACATTTATATTTGAAAAAAAAAAA
>comp86719_c0_seq1
GACGTTGATCGCGGGAATCGTCAGGGTGCCGGCCTTGACGCGCTTCATCAGGTTCTTCACGCCAGTCGTGGTCTCCTCGGAGATACCGACGATCTTCGCGGCGATCTCGGGGTGCTTGTTCAGGATCAGGTTCGTGAGGTCACCGCCGTCGTCGAGGATCATGTTGGGGTGCGTGTCACCGCCAGTCGTGAAGCCACGGATGGTCTGGTCAATGCACCAGTCGTACTCCTCCTCGGTCTCACCCTTCCACGCGAAGACAGGGATGCCGGCCTTGGCGATCGCGGCGGCGGCAGCGTCGTTGGTGGAGAAGATGTTGCACGAGGACCAGCGCACCTCAGCACCGAGGGCCTTGAGGGTCTCGATGAGGACGGCGGTCTGGACGGT
>comp86744_c0_seq2
TTTTTTTTTTCGAGAAATTTTCTTTATTTAATTACCACAAAAGTGAATCGTTTTCATATCAAATTAACAGCCCTTTTTTAAACAGTTTATTTAATGCGGGTAACTACCAGGCGGTACTCCTGGATTATATCCAGTTGAGGGAGCTGAAGGATATGTCATGCCTCCTTGTGGATAAGCCATTCCTCCTGGAGGAGCGTTTGGGTATATCATTCCAGGTTGTGAAGGATTAGAATAGTTCATTCCAGGTTGCCCTGGTGAATAAGCACTTCCTTGCGCAGGATAAGCCATTCCAAGTTGTCCAGTTGCAGGATAAACTATTCCAGGTTGTCCAGCTGCTGGATAAGCCATTCCAGATTGTCCAGAAGAAGGATAAACCATTCCAGGTTGTCCAGAAGGATAAAGATTTCCTTGTTGATGTGGTACACCAGGTGCATAACCACCATGGGGATATACACCTGCTGGTTGCACGTGTCCAGGAACTGGATAAGCACATCCTTGAGTAGGATAGATATGACCACCGTGTTTTGCCATTTTTTTAGCCAGTTTTTTTTGTCTTTTCATCTCTTTTTTCATTGAATGGTTCCCGTGTCCAGAACTTGAACTAGACGACGAAGAACTGGATCTGTGCCTGTATCCTGGTGGATAATGCTTCTTTGGCATCGTAATTATTAGTTAAGGTAAAAAAAATTTGAAATTTATACAAATTTTAAAAAATTCAAATAAGCAATTATTTGAAGAAACAATTGATATAAATAATTTTAACAAATATATAAATAAAGTTGAA
>comp86744_c0_seq3
TTTTTTTTTTCGAGAAATTTTCTTTATTTAATTACCACAAAAGTGAATCGTTTTCATATCAAATTAACAGCCCTTTTTTAAACAGTTTATTTAATGCGGGTAACTACCAGGCGGTACTCCTGGATTATATCCAGTTGAGGGAGCTGAAGGATATGTCATGCCTCCTTGTGGATAAGCCATTCCTCCTGGAGGAGCGTTTGGGTATATCATTCCAGGTTGTGAAGGATTAGAATAGTTCATTCCAGGTTGCCCTGGTGAATAAGCACTTCCTTGCGCAGGATAAGCCATTCCAAGTTGTCCAGTTGCAGGATAAACTATTCCAGGTTGTCCAGCTGCTGGATAAGCCATTCCAGGTTGTCCAGCTGCTGGATAAGCCATTCCAGATTGTCCAGAAGAAGGATAAACCATTCCAGGTTGTCCAGAAGGATAAAGATTTCCTTGTTGATGTGGTACACCAGGTGCATAACCACCATGGGGATATACACCTGCTGGTTGCACGTGTCCAGGAACTGGATAAGCACATCCTTGAGTAGGATAGATATGACCACCGTGTTTTGCCATTTTTTTAGCCAGTTTTTTTTGTCTTTTCATCTCTTTTTTCATTGAATGGTTCCCGTGTCCAGAACTTGAACTAGACGACGAAGAACTGGATCTGTGCCTGTATCCTGGTGGATAATGCTTCTTTGGCATCGTAATTATTAGTTAAGGTAAAAAAAATTTGAAATTTATACAAATTTTAAAAAATTCAAATAAGCAATTATTTGAAGAAACAATTGATATAAATAATTTTAACAAATATATAAATAAAGTTGAA
>comp86744_c0_seq4
TTTTTTTTTTCGAGAAATTTTCTTTATTTAATTACCACAAAAGTGAATCGTTTTCATATCAAATTAACAGCCCTTTTTTAAACAGTTTATTTAATGCGGGTAACTACCAGGCGGTACTCCTGGATTATATCCAGTTGAGGGAGCTGAAGGATATGTCATGCCTCCTTGTGGATAAGCCATTCCTCCTGGAGGAGCGTTTGGGTATATCATTCCAGGTTGTGAAGGATTAGAATAGTTCATTCCAGGTTGCCCTGGTGAATAAGCACTTCCTTGCGCAGGATAAGCCATTCCAAGTTGTCCAGTTGCAGGATAAACCATTCCAGGTTGTCCAGAAGGATAAAGATTTCCTTGTTGATGTGGTACACCAGGTGCATAACCACCATGGGGATATACACCTGCTGGTTGCACGTGTCCAGGAACTGGATAAGCACATCCTTGAGTAGGATAGATATGACCACCGTGTTTTGCCATTTTTTTAGCCAGTTTTTTTTGTCTTTTCATCTCTTTTTTCATTGAATGGTTCCCGTGTCCAGAACTTGAACTAGACGACGAAGAACTGGATCTGTGCCTGTATCCTGGTGGATAATGCTTCTTTGGCATCGTAATTATTAGTTAAGGTAAAAAAAATTTGAAATTTATACAAATTTTAAAAAATTCAAATAAGCAATTATTTGAAGAAACAATTGATATAAATAATTTTAACAAATATATAAATAAAGTTGAA
>comp86764_c0_seq1
GAAAATGTCATTTGTTTAAACTGTTAATTTTAACTATATAAATGTGAATAATTTCTGTTGACTAATCAAAATATCTTGTTTTAAAATTTTGAATTCAATATGGTCCGACAATTGAAAACTCTAGCTGAATTTAATGAGGTTTTGAAATCAACGGATAAATTGATTGTGGTAGATTTCACTGCAACATGGTGTGGCCCATGCCAGCACATTGGTCCTATTTTTGTTAAGTTAAGTGAAGAATTTACGGATGTAGTTTTTGTGAAAGTAGATGTTGATGAAAACGATGAAACAGCTAAGCATTGTAATATTTCTGCAATGCCGACATTTCACTTCTATAAAAATGGTGCGCGTGTACATGACTTTTGCGGAGCCAATGATGCTAAACTAAGACAAGCTGTAATAGATTATAAGTGATTTGAAATCTGGAGATATTAGAAACTTTCAATGTTTGATTAATAAATTATTATAAGCTTGAAAAAAAAAAAAAAAA
>comp86777_c0_seq1
TTTTTTTTTTTTTTTAAATTATCCAAATTTTATTTCAAAACAGAATTGAAAGTTTACTTAAGCTTCTTTTTTGGTCTAATGTTACTAGTGTGTCCACATTTACGTTTACGACAATTTGTAGCTCGTGGATGTAATCTGGCATAGCATTTACGGCAGATCATTTTATCACAATTGTATTTCTGAGCTAAAACTCTAAGTGTAGGTTCAATGATACCACCTCTTAAACGTAAGACCAAATGCAAAGTTGATTCCTTTTGAATGTTATAATCAGACAAAGTTCTACCATCTTCCAATTGCTTACCAGCAAATATCAATCTTTGCTGATCTGGAGGAATACCTTCCTTATCTTGAATTTTAGATTTAACATTTTCGATAGAATCAGATGATTCGACTTCTAATGTTATAGTTTTTCCTGTTAATGTTTTAACAAATATCTGCATCTTAAAAATTATATATGAAAAATTTAAAAAAATAATAAAATACTTTTCAAAAAACTAATTTTTGGTATATATCAAAAATTTAAACAAATTAAATATTTGAATATAATAAAGAATAAATTAGATTTAAAAAATAAATTACATTTCAAATGATGAAATGCATTAATTCAAAAAATTTGAAAACAGAAAAATAACATAAAGTATATTAATTTAGTAAAATTCAGTAATATTTAATTTTTATATTCTAAAGCTTTCAGATTTTCCATCAATTTGTCGCAAGCATAAATAAATATCTGTTCCATATCCCCTCATACTTTCCATTTTCAAAAATCCACCAAGATATTCAGTATAAGCCCTACAAGTTGGTAAACCAAATCCAAAGCCATGCATCGGTTGATTTAATGCATCTTGAGAGATTTGTGATAAACCCATGGGATTATCTATATTATCAGAAGAGGAGTCTGAATTACGCTGAAAACCGAAAGTTTCGATATCTGAATCAATATCATCATTAGTAAATTTCCAATGGTTGCACGAAAAGTGATAATCCCAAATTTTAGAAATAATAGATTTAGGAATTCCAAGTCCTTGATCAGATATTCGAATAATAAAATCATCATCATTTGAAACAATTGTAACTTTTACATTCGGAATAATTGATCGATGTTTATGAGCTTCTATTGTAGCTCTAAATGCATTTTTTAACAATTCGTTTATTATATAATCAAGGGGTTGGCGTATATATGGAAAAACAACATCAGTGTGCCCATTAACAGAAACAGTAGGTTTGATCCCATATTGCATTCGAAAATTTTCACCAACATGCTCTGCATGACTTTCTATTAGCGCTTTTGGAGAGAAATTCACGTGAATTATTCCAACATGATTCGGACGATTATCTTTAAGAGCTAAATGATGTTCTGCCAACATTCGCACTCCTAAACGCGATGTTAAAGTTCGATCTAAGATGCTTTTAATTAATTGATTATCTGCAACATGCTTTTGAGATTCTTTTAATCCTTCAGCCAACATTGTTAAAACGTCTTTGTGATTGTTCAACAAAGTTCGAAGTAAGTCACTATATTTATTCTCATCGTCTTCATTTTTAATCGTAGGAAATTGACTCAAATATTTAAAACTTCGTATATATAATTCGTGTACTGCAAGTAAAGTAGGATTACATGCTACAATGAATGGTAAAGATCTGAATCCAGCAATTCTGTGAGCTATTCGCACTGGTAATTCACGATGAAGATATTGAGCACTTCGAATTAAATGATTTTTATCAGTATTATGACCTGTATATAAAAGACTTGTTGGTGTCAACCTGACTGATTGCTTTGCTGCTGCAGCGTCAATTGCACTTTGAAAATAGTAGGATGTTATAGCTCTCATTCTATTTTTTACGCTAATATCATCACTATTATCCCATTTATATGAATGACTTTCCCAATGTTGAGGTATGTTTGAAAAAAATTTACTAACATATTTAGGTAAGGTATCGTTTATACAAGGAAGTATAGATTGAAACTGGCGAAACATTGATAACCAATGTATGAAATTTCAATAATTTACAAAAAATTATCAATTTAATAATTTATTGTTCAGCAGTCATTCAGATTCGTAAAATACAATTTGTGCGACAAGCTTAAACAAATAATATTTTCGAAATATTTGTTTTTTG
>comp86777_c0_seq2
TTTTTTTTTTTTTTTAAATTATCCAAATTTTATTTCAAAACAGAATTGAAAGTTTACTTAAGCTTCTTTTTTGGTCTAATGTTACTAGTGTGTCCACATTTACGTTTACGACAATTTGTAGCTCGTGGATGTAATCTGGCATAGCATTTACGGCAGATCATTTTATCACAATTGTATTTCTGAGCTAAAACTCTAAGTGTAGGTTCAATGATACCACCTCTTAAACGTAAGACCAAATGCAAAGTTGATTCCTTTTGAATGTTATAATCAGACAAAGTTCTACCATCTTCCAATTGCTTACCAGCAAATATCAATCTTTGCTGATCTGGAGGAATACCTTCCTTATCTTGAATTTTAGATTTAACATTTTCGATAGAATCAGATGATTCGACTTCTAATGTTATAGTTTTTCCTGTTAATGTTTTAACAAATATCTGCATTTTTCAAAAAACTAATTTTTGGTATATATCAAAAATTTAAACAAATTAAATATTTGAATATAATAAAGAATAAATTAGATTTAAAAAATAAATTACATTTCAAATGATGAAATGCATTAATTCAAAAAATTTGAAAACAGAAAAATAACATAAAGTATATTAATTTAGTAAAATTCAGTAATATTTAATTTTTATATTCTAAAGCTTTCAGATTTTCCATCAATTTGTCGCAAGCATAAATAAATATCTGTTCCATATCCCCTCATACTTTCCATTTTCAAAAATCCACCAAGATATTCAGTATAAGCCCTACAAGTTGGTAAACCAAATCCAAAGCCATGCATCGGTTGATTTAATGCATCTTGAGAGATTTGTGATAAACCCATGGGATTATCTATATTATCAGAAGAGGAGTCTGAATTACGCTGAAAACCGAAAGTTTCGATATCTGAATCAATATCATCATTAGTAAATTTCCAATGGTTGCACGAAAAGTGATAATCCCAAATTTTAGAAATAATAGATTTAGGAATTCCAAGTCCTTGATCAGATATTCGAATAATAAAATCATCATCATTTGAAACAATTGTAACTTTTACATTCGGAATAATTGATCGATGTTTATGAGCTTCTATTGTAGCTCTAAATGCATTTTTTAACAATTCGTTTATTATATAATCAAGGGGTTGGCGTATATATGGAAAAACAACATCAGTGTGCCCATTAACAGAAACAGTAGGTTTGATCCCATATTGCATTCGAAAATTTTCACCAACATGCTCTGCATGACTTTCTATTAGCGCTTTTGGAGAGAAATTCACGTGAATTATTCCAACATGATTCGGACGATTATCTTTAAGAGCTAAATGATGTTCTGCCAACATTCGCACTCCTAAACGCGATGTTAAAGTTCGATCTAAGATGCTTTTAATTAATTGATTATCTGCAACATGCTTTTGAGATTCTTTTAATCCTTCAGCCAACATTGTTAAAACGTCTTTGTGATTGTTCAACAAAGTTCGAAGTAAGTCACTATATTTATTCTCATCGTCTTCATTTTTAATCGTAGGAAATTGACTCAAATATTTAAAACTTCGTATATATAATTCGTGTACTGCAAGTAAAGTAGGATTACATGCTACAATGAATGGTAAAGATCTGAATCCAGCAATTCTGTGAGCTATTCGCACTGGTAATTCACGATGAAGATATTGAGCACTTCGAATTAAATGATTTTTATCAGTATTATGACCTGTATATAAAAGACTTGTTGGTGTCAACCTGACTGATTGCTTTGCTGCTGCAGCGTCAATTGCACTTTGAAAATAGTAGGATGTTATAGCTCTCATTCTATTTTTTACGCTAATATCATCACTATTATCCCATTTATATGAATGACTTTCCCAATGTTGAGGTATGTTTGAAAAAAATTTACTAACATATTTAGGTAAGGTATCGTTTATACAAGGAAGTATAGATTGAAACTGGCGAAACATTGATAACCAATGTATGAAATTTCAATAATTTACAAAAAATTATCAATTTAATAATTTATTGTTCAGCAGTCATTCAGATTCGTAAAATACAATTTGTGCGACAAGCTTAAACAAATAATATTTTCGAAATATTTGTTTTTTG
>comp86824_c0_seq1
[truncated: 89,800,515 more chars]
