# Supplementary material for: Dataset for a Dugesia japonica de novo transcriptome assembly, utilized for defining the voltage-gated like ion channel superfamily
Source: Data Brief. 2016 Nov 16;9:1044–7. doi: 10.1016/j.dib.2016.11.022 (PMC5124351; doi:10.1016/j.dib.2016.11.022)
Supplement: Supplementary file 3 — Supplementary material [file mmc3.zip]

Archive with 1 entries (1 files):
- raw_trinity_assembly.fasta
