# Supplementary material for: Dataset for a Dugesia japonica de novo transcriptome assembly, utilized for defining the voltage-gated like ion channel superfamily
Source: Data Brief. 2016 Nov 16;9:1044–7. doi: 10.1016/j.dib.2016.11.022 (PMC5124351; doi:10.1016/j.dib.2016.11.022)
Supplement: Supplementary file 4 — Supplementary material [file mmc4.xlsx]

## Sheet: consolidated_with_fpkm
	Trinity ID	Contains PFAM accession #	human refseq blastp hit	Gene name	Gene ID	class	FPKM (intact worms)	Named	Notes
1	comp142707_c0_seq3	PF00520 (x4), PF08016 (x3)	ABC88009.1	calcium channel, voltage-dependent, T type, alpha 1H subunit	CACNA1H	Voltage gated Ca2+ channel	11.235	Cav3	Incomplete C-terminal sequence; E/E/D/D pore motif
2	comp145472_c0_seq18	PF08763, PF00520 (x4)	NP_001123316.1	calcium channel, voltage-dependent, L type, alpha 1C subunit	CACNA1C	Voltage gated Ca2+ channel	9.275	Cav1B	E/E/E/E pore motif
3	comp142497_c0_seq18	smart01062, PF00520 (x4), PF08016	CAA84347.1	calcium channel, voltage-dependent, L type, alpha 1C subunit	CACNA1C	Voltage gated Ca2+ channel	8.36667	Cav2B	E/E/E/E pore motif
4	comp145235_c2_seq3	PF00520 (x4),	NP_001123314.1	calcium channel, voltage-dependent, L type, alpha 1C subunit	CACNA1C	Voltage gated Ca2+ channel	7.315	Cav2A	Incomplete C-terminal sequence; E/E/E/E pore motif
5	comp144461_c0_seq36	PF08763, PF00520 (x4), PF08016 (x3)	NP_001123316.1	calcium channel, voltage-dependent, L type, alpha 1C subunit	CACNA1C	Voltage gated Ca2+ channel	5.465	Cav1A	E/E/E/E pore motif
6	comp138826_c1_seq7	PF00520 (x2), PF08016	NP_620714.2	two pore segment channel 2	TPCN2	two pore channel	12.38
7	comp145746_c1_seq2	PF00520 (x2)	XP_005273881.1	two pore segment channel 2	TPCN2	two pore channel	10.6317
8	comp131115_c0_seq1	PF08412, PF00027, PF00520 (x1)	NP_066550.2	hyperpolarization activated cyclic nucleotide gated potassium channel 1	HCN1	cyclic nucleotide gated channel	7.9		cyclic nucleotide binding domain (PF00027)
9	comp140128_c0_seq1	PF08412, PF00027, PF00520 (x1)	NP_066550.2	hyperpolarization activated cyclic nucleotide gated potassium channel 1	HCN1	cyclic nucleotide gated channel	5.245		cyclic nucleotide binding domain (PF00027)
10	comp141580_c3_seq5	PF08412, PF00027, PF00520 (x1)	NP_066550.2	hyperpolarization activated cyclic nucleotide gated potassium channel 1	HCN1	cyclic nucleotide gated channel	1.25		cyclic nucleotide binding domain (PF00027)
11	comp142091_c0_seq5	PF08412, PF00027, PF00520 (x1)	AAC28444.2	hyperpolarization activated cyclic nucleotide gated potassium channel 2	HCN2	cyclic nucleotide gated channel	0.911667		cyclic nucleotide binding domain (PF00027)
12	comp137265_c0_seq1	PF08412, PF00027, PF00520 (x1)	CAB52754.1	hyperpolarization activated cyclic nucleotide gated potassium channel 4	HCN4	cyclic nucleotide gated channel	0.826667		cyclic nucleotide binding domain (PF00027)
13	comp139720_c0_seq2	PF00520 (x1), PF00027, PF16526	NP_001073347.1	cyclic nucleotide gated channel alpha 3	CNGA3	cyclic nucleotide gated channel	1.90833		cyclic nucleotide binding domain (PF00027); CLZ domain signature of CNGA subunit
14	comp137075_c0_seq1	PF00520 (x1), PF00027, PF16526	NP_001073347.1	cyclic nucleotide gated channel alpha 3	CNGA3	cyclic nucleotide gated channel	1.59667		cyclic nucleotide binding domain (PF00027); CLZ domain signature of CNGA subunit
15	comp128743_c0_seq1	PF00520 (x1), PF00027, PF16526	NP_001073347.1	cyclic nucleotide gated channel alpha 3	CNGA3	cyclic nucleotide gated channel	0.575		cyclic nucleotide binding domain (PF00027); CLZ domain signature of CNGA subunit
16	comp142542_c0_seq6	PF00027, PF00520 (x1)	XP_011521172.1	cyclic nucleotide-gated cation channel beta-1	CNGB1	cyclic nucleotide gated channel	1.02333		cyclic nucleotide binding domain (PF00027)
17	comp142542_c0_seq5	PF00027, PF00520 (x1)	AAA65619.1	cyclic nucleotide gated channel beta 1	CNGB1	cyclic nucleotide gated channel	0.0883333		cyclic nucleotide binding domain (PF00027)
18	comp136220_c1_seq4	PF00520, PF08016	XP_011538624.1	polycystic kidney disease 2-like 1	PKD2L1	PCC channel	14.31		IC N term, 6TMH, IC C term
19	comp135418_c0_seq1	PF00520, PF08016	AAD51859.1	polycystic kidney disease 2-like 1	PKD2L1	PCC channel	13.455		IC N term, 6TMH, IC C term
20	comp146288_c1_seq3	PF00520, PF02010, PF00801, PF01477, PF08016	AAO32796.1	polycystic kidney disease 1-like 2 (gene/pseudogene)	PKD1L2	PCC channel	6.965		PKD1/PKD1L - charactoristic large extracellular N terminus
21	comp145361_c3_seq3	PF01477, PF01825, PF02010, PF08016	NP_853514	polycystic kidney disease protein 1-like 3	PKD1L3	PCC channel	6.71		PKD1/PKD1L - charactoristic large extracellular N terminus; incomplete N & C terminus
22	comp142707_c1_seq1	PF00520 (x2), PF08016	NP_001240766	polycystic kidney disease 2-like 1 protein	PKD2L1	PCC channel	5.63167		PKD1/PKD1L - incomplete N & C term
23	comp138455_c0_seq2	PF00520, PF08016	AAI12262.1	polycystic kidney disease 2 (autosomal dominant)	PKD2	PCC channel	3.06		IC N term, 6TMH, IC C term; distinctive large extracellular loop between TMD1 & 2; incomplete N term
24	comp135472_c1_seq1	PF00520, PF08016	AAI12262.1	polycystic kidney disease 2 (autosomal dominant)	PKD2	PCC channel	2.365		IC N term, 6TMh, IC C term; distinctive large extracellular loop between TMD1 & 2; incomplete N term
25	comp143096_c0_seq6	PF00520, PF08016	XP_005270776.1	mucolipin 2	MCOLN2	PCC channel	10.9017		IC N term, 6TMH, IC C term; distinctive large extracellular loop between TMD1 & 2
26	comp135076_c2_seq5	PF00520, PF08016	BAD96393.1	mucolipin 1	MCOLN1	PCC channel	1.49167		IC N term, 6TMH, IC C term; distinctive large extracellular loop between TMD1 & 2
27	comp133186_c0_seq2	PF00520	XP_011517349.1	transient receptor potential cation channel subfamily M member 3	TRPM3	TRP channel	28.475		IC N term, 6TMH, IC C term; incomplete N term
28	comp142832_c4_seq3	PF00520	XP_011517349.1	transient receptor potential cation channel subfamily M member 3	TRPM3	TRP channel	24.2167		IC N term, 6TMH, IC C term; incomplete N term
29	comp138278_c6_seq18	PF00520, PF08016	XP_011517349.1	transient receptor potential cation channel subfamily M member 3	TRPM3	TRP channel	5.39667		IC N term, 6TMH, IC C term; incomplete N term
30	comp143503_c0_seq3	PF00520	BAC55106.1	transient receptor potential cation channel, subfamily M, member 3	TRPM3	TRP channel	4.83333		IC N term, 6TMH, IC C term
31	comp145839_c1_seq2	PF00520, PF08016	AAO49156.1	transient receptor potential cation channel, subfamily M, member 3	TRPM3	TRP channel	4.69667		IC N term, 6TMH, IC C term
32	comp145652_c0_seq2	PF00520, PF08016	EAX02514.1	transient receptor potential cation channel, subfamily M, member 5	TRPM5	TRP channel	2.72833		IC N term, 6TMH, IC C term
33	comp144941_c3_seq1	PF00520, PF08016	NP_996827.3	transient receptor potential cation channel, subfamily M, member 3	TRPM3	TRP channel	2.12333		IC N term, >=6TMH, IC C term
34	comp143364_c0_seq3	PF00520	AAP92167.1	transient receptor potential cation channel, subfamily M, member 8	TRPM8	TRP channel	1.98167		IC N term, 6TMH, IC C term
35	comp143769_c0_seq3	PF00023, PF13637, PF00520, PF13637, PF12796 (x2), PF08016, PF13857 (x2)	AAI43352.1	transient receptor potential cation channel, subfamily M, member 5	TRPM5	TRP channel	1.04167		IC N term, 6TMH, IC C term; possible N terminal Ank repeat uncharactorisitc of TRPM; incomplete N term
36	comp143984_c2_seq4	PF00023 (x5), PF13606 (x2), PF12796 (x11), PF13637 (x11), PF13857 (x6), PF00520	NP_015628.2	transient receptor potential cation channel subfamily A member 1	TRPA1	TRP channel	11.36		IC N term, 6TMH, IC C term; N term ankyrin repeats characteristic of TRPA
37	comp143517_c0_seq15	PF00023 (x9), PF13606 (x4), PF12796 (x13), PF13637 (x14), PF13857 (x9) PF00520	CAA71610.1	transient receptor potential cation channel, subfamily A, member 1	TRPA1	TRP channel	9.28		IC N term, 6TMH, IC C term; N term ankyrin repeats characteristic of TRPA
38	comp133682_c0_seq1	PF08344, PF00023, PF00520, PF12796 (x4), PF13637	XP_011541270.1	short transient receptor potential channel 6	TRPC6	TRP channel	10.6		IC N term, 6TMH, IC C term; ankyrin domain
39	comp138813_c0_seq1	PF08344, PF00520, PF08016, PF12796 (x2)	NP_036603.1	transient receptor potential cation channel, subfamily C, member 5	TRPC5	TRP channel	4.425		IC N term, 6TMH, IC C term; ankyrin domain
40	comp144844_c0_seq1	PF08344, PF00023, PF00520, PF12796 (x3), PF13637, PF08016, PF13857	NP_036603.1	transient receptor potential cation channel, subfamily C, member 5	TRPC5	TRP channel	3.48167		IC N term, 6TMH, IC C term; ankyrin domain
41	comp142888_c0_seq2	PF08344, PF12796 (x3), PF00520, PF13637	XP_011541270.1	short transient receptor potential channel 6	TRPC6	TRP channel	1.665		IC N term, 6TMH, IC C term; possible N terminal Ank repeat uncharactorisitc of TRPM
42	comp144330_c3_seq1	PF00023 (x2), PF13606, PF12796 (x4), PF00520, PF08016, PF13857 (x3), PF13637 (x3)	NP_062815.3	transient receptor potential cation channel, subfamily V, member 5	TRPV5	TRP channel	1.14333		IC N term, 6TMH, IC C term; N term ankyrin repeat domains characteristic of TRPV
43	comp142874_c2_seq4	PF06512, PF00520 (x4), PF08016 (x2)	XP_011509915.1	sodium channel, voltage gated, type III alpha subunit	SCN3A	Nav channel	12.3967		Incomplete N term; D/E/K/G pore motif similar to Nav1; conserved (+)ve charged inactivation gate
44	comp137710_c0_seq3	PF00520	EAW97933.1	hydrogen voltage gated channel 1	HVCN1	Hydrogen channel	2.66667		4 TMH; Last 3 TMH retain human HVCN voltage sensing residues (F--E--K) / (D) / (R--R)
45	comp139637_c0_seq2	PF00520	AAH07277.1	hydrogen voltage gated channel 1	HVCN1	Hydrogen channel	2.25333		Incomplete N term; 4 TMH; Last 3 TMH retain human HVCN voltage sensing residues (F--E--K) / (D) / (R--R)
46	comp140489_c0_seq5	PF00520	EAW97933.1	hydrogen voltage gated channel 1	HVCN1	Hydrogen channel	2.155		Incomplete N term; 4 TMH; Last 4 TMH retain human HVCN voltage sensing residues D / (F--E--K) / (D) / (R--R)
47	comp133344_c0_seq1	PF02214, PF07885, PF00520	NP_000208.2	potassium channel, voltage gated shaker related subfamily A, member 1	KCNA1	Voltage gated K channel	4.595		Voltage gated (6T/1P); Conserved potassium selectivity motif (P loop TVG(Y/F)G) and S6 P(V/I)P gating motif; N terminal YFFDR shaker channel motif; S4 (+)ve charged repeat R--R--R--R--K--RH
48	comp127671_c0_seq2	PF02214, PF07885, PF00520	NP_000208.2	potassium channel, voltage gated shaker related subfamily A, member 1	KCNA1	Voltage gated K channel	3.30333		Voltage gated (6T/1P); Conserved potassium selectivity motif (P loop TVG(Y/F)G) and S6 P(V/I)P gating motif; N terminal YFFDR shaker channel motif; S4 (+)ve charged repeat R--R--R--R--K--RH-K
49	comp127908_c0_seq1	PF07885, PF00520	AAA36139.1	potassium channel, voltage gated shaker related subfamily A, member 1	KCNA1	Voltage gated K channel	2.90667		Voltage gated (6T/1P); Conserved potassium selectivity motif (P loop TVG(Y/F)G) and S6 P(V/I)P gating motif; S4 (+)ve charged repeat R--R--R--R--K--RH-K; Incomplete N term
50	comp133865_c0_seq1	PF00520, PF02214	NP_000208.2	potassium channel, voltage gated shaker related subfamily A, member 1	KCNA1	Voltage gated K channel	1.835		Incomplete C term (5 transmembrane helixes); N terminal YFFDR shaker channel motif; S4 (+)ve charged repeat R--R--R--R--K--RH-K
51	comp132764_c1_seq1	PF00520, PF07885	NP_000208.2	potassium channel, voltage gated shaker related subfamily A, member 1	KCNA1	Voltage gated K channel	1.48333		Incomplete N & C term; Voltage gated (6T/1P); Conserved potassium selectivity motif (P loop TVG(Y/F)G) and S6 P(V/I)P gating motifp; S4 (+)ve charged repeat R--R--R--R--K--RH-K
52	comp130613_c0_seq1	PF00520, PF02214, PF07885	BAF82750.1	potassium channel, voltage gated Shaw related subfamily C, member 2	KCNA2	Voltage gated K channel	1.64667		Incomplete C term; Voltage gated (6T/1P); Conserved potassium selectivity motif (P loop TVG(Y/F)G) and S6 P(V/I)P gating motif; N terminal YFFDR shaker channel motif; S4 (+)ve charged repeat R--R--R--K--KH
53	comp133166_c0_seq2	PF02214, PF07885, PF04033, PF00520	AAA59457.1	potassium channel, voltage gated shaker related subfamily A, member 3	KCNA3	Voltage gated K channel	2.565		Voltage gated (6T/1P); Conserved potassium selectivity motif (P loop TVG(Y/F)G) and S6 P(V/I)P gating motif; N terminal YFFDR shaker channel motif; S4 (+)ve charged repeat R--R--R--R--K--RH-K
54	comp131385_c0_seq1	PF00520, PF02214, PF07885	AAB88073.1	potassium channel, voltage gated shaker related subfamily A, member 3	KCNA3	Voltage gated K channel	2.03333		Voltage gated (6T/1P); Conserved potassium selectivity motif (P loop TVG(Y/F)G) and S6 P(V/I)P gating motif; N terminal YFFDR shaker channel motif; S4 (+)ve charged repeat R--R--R--R--K--RH-K
55	comp137266_c3_seq8	PF00520, PF02214, PF07885, PF08016	AAB88073.1	potassium channel, voltage gated shaker related subfamily A, member 3	KCNA3	Voltage gated K channel	1.89667		Voltage gated (6T/1P); Conserved potassium selectivity motif (P loop TVG(Y/F)G) and S6 P(V/I)P gating motif; N terminal YFFDR shaker channel motif; S4 (+)ve charged repeat R--R--R--R--K--RH-K
56	comp131482_c0_seq1	PF02214, PF07885, PF00520	NP_004966.1	potassium channel, voltage gated Shab related subfamily B, member 1	KCNB1	Voltage gated K channel	10.2683		Voltage gated (6T/1P); Conserved potassium selectivity motif (P loop TVG(Y/F)G) and S6 P(V/I)P gating motif; incomplete N & C terminus; shab-like voltage sensor repeats (Q--R--R--R--K--RH)
57	comp129249_c1_seq1	PF02214, PF07885, PF00520, PF08016	AAA36156.1	potassium channel, voltage gated Shab related subfamily B, member 1	KCNB1	Voltage gated K channel	3.875		Voltage gated (6T/1P); Conserved potassium selectivity motif (P loop TVG(Y/F)G); shab-like voltage sensor repeats (Q--R--R--R--K--RH)
58	comp134020_c1_seq1	PF07885, PF00520	AAI10573.1	potassium channel, voltage gated Shab related subfamily B, member 1	KCNB1	Voltage gated K channel	2.69167		Voltage gated (incompelte N term, 5T/1P); Conserved potassium selectivity motif (P loop TVG(Y/F)G) and S6 P(V/I)P gating motif; shab-like voltage sensor repeats (Q--R--R--R--K--RH)
59	comp133456_c0_seq1	PF00520, PF02214, PF07885	AAA36156.1	potassium channel, voltage gated Shab related subfamily B, member 1	KCNB1	Voltage gated K channel	1.79833		Voltage gated (6T/1P); Conserved potassium selectivity motif (P loop TVG(Y/F)G); S6 P(V/I)P gating motif reads TVP; voltage sensor (+) chrage repeats read H--R--G--R--K--RH as per Notoplana atomata Kv3.2(Klassen et al., 2008).
60	comp131256_c1_seq2	PF00520, PF07885	AAI10573.1	potassium channel, voltage gated Shab related subfamily B, member 1	KCNB1	Voltage gated K channel	1.25167		Incomplete N term; Conserved potassium selectivity motif (P loop TVG(Y/F)G); S6 P(V/I)P gating motif reads AIP
61	comp120201_c0_seq1	PF00520, PF02214, PF07885, PF08016	AAA36156.1	potassium channel, voltage gated Shab related subfamily B, member 1	KCNB1	Voltage gated K channel	1.15167		Voltage gated (6T/1P); Conserved potassium selectivity motif (P loop TVG(Y/F)G) and S6 P(V/I)P gating motif; shab-like voltage sensor repeats (Q--R--R--R--K--RH)
62	comp135898_c0_seq1	PF00520, PF02214, PF07885, PF08016	AAA36156.1	potassium channel, voltage gated Shab related subfamily B, member 1	KCNB1	Voltage gated K channel	0.94		Incomplete C term; Voltage gated (6T/1P); Conserved potassium selectivity motif (P loop TVG(Y/F)G) and S6 P(V/I)P gating motif; shab-like voltage sensor repeats (Q--R--R--R--K--RH)
63	comp135525_c0_seq1	PF02214, PF07885, PF00520	AAB08433.1	potassium channel, voltage gated Shab related subfamily B, member 2	KCNB2	Voltage gated K channel	3.17667		Voltage gated (6T/1P); Incomplete N term; Conserved potassium selectivity motif (P loop TVG(Y/F)G) and S6 P(V/I)P gating motif; shab-like voltage sensor repeats (Q--R--R--R--K--RH)
64	comp139339_c0_seq7	PF02214, PF07885, PF00520	NP_004967.1	potassium channel, voltage gated Shaw related subfamily C, member 1	KCNC1	Voltage gated K channel	2.95333		Voltage gated (6T/1P); Conserved potassium selectivity motif (P loop TVGYGD) and S6 P(V/I)P gating motif
65	comp135640_c0_seq3	PF00520, PF02214, PF07885	NP_004967.1	potassium channel, voltage gated Shaw related subfamily C, member 1	KCNC1	Voltage gated K channel	1.94333		Voltage gated (6T/1P); Conserved potassium selectivity motif (P loop TVGYGD) and S6 P(V/I)P gating motif
66	comp138853_c3_seq4	PF00520, PF03520, PF07885	NP_004967.1	potassium channel, voltage gated Shaw related subfamily C, member 1	KCNC1	Voltage gated K channel	1.39		Voltage gated (6T/1P); Conserved potassium selectivity motif (P loop TVGYGD) and S6 P(V/I)P gating motif
67	comp142210_c3_seq1	PF02214, PF07885, PF00520	XP_006719446.1	potassium channel, voltage gated Shaw related subfamily C, member 2	KCNC2	Voltage gated K channel	5.88		Voltage gated (6T/1P); Conserved potassium selectivity motif (P loop TVGYGD); S6 P(V/I)P gating motif reads AIP
68	comp134524_c0_seq2	PF02214, PF07885, PF00520	NP_715624.1	potassium channel, voltage gated Shaw related subfamily C, member 2	KCNC2	Voltage gated K channel	4.90167		Voltage gated (6T/1P); Conserved potassium selectivity motif (P loop TVGYGD); S6 P(V/I)P gating motif reads AIP
69	comp142210_c3_seq7	PF02214, PF07885, PF00520	NP_715624.1	potassium channel, voltage gated Shaw related subfamily C, member 2	KCNC2	Voltage gated K channel	4.88167		Voltage gated (6T/1P); Incomplete C terminus; Conserved potassium selectivity motif (P loop TVGYGD); S6 P(V/I)P gating motif reads AIP
70	comp132695_c0_seq1	PF02214, PF07885, PF00520	NP_715624.1	potassium channel, voltage gated Shaw related subfamily C, member 2	KCNC2	Voltage gated K channel	2.45		Voltage gated (6T/1P); Conserved potassium selectivity motif (P loop TVGYGD) and S6 P(V/I)P gating motif
71	comp131069_c1_seq1	PF00520, PF02214, PF07885	NP_715624.1	potassium channel, voltage gated Shaw related subfamily C, member 2	KCNC2	Voltage gated K channel	2.22		Incomplete N & C terminus; Voltage gated (6T/1P); Conserved potassium selectivity motif (P loop TVGYGD) and S6 P(V/I)P gating motif
72	comp133420_c2_seq1	PF00520, PF02214	XP_005268912.1	potassium channel, voltage gated Shaw related subfamily C, member 2	KCNC2	Voltage gated K channel	1.685		Incomplete C terminus; Voltage gated (5T/1P);
73	comp140331_c3_seq1	PF00520, PF02214, PF07885, PF11601	XP_006710694.1	potassium channel, voltage gated Shal related subfamily D, member 3	KCND3	Voltage gated K channel	2.125		Voltage gated (6T/1P); Conserved potassium selectivity motif (P loop TLGYGD) and S6 PVP gating motif; N-terminal Shal-type domain (PF11601); S4 voltage sensor reads R--R--R--K--RH
74	comp138089_c0_seq1	PF00520, PF07885, PF11879	NP_004971.2	potassium channel, voltage gated Shal related subfamily D, member 3	KCND3	Voltage gated K channel	1.685		Voltage gated (6T/1P); Conserved potassium selectivity motif (P loop TLGYGD) and S6 PVP gating motif; S4 voltage sensor reads R--R--R--K--RH
75	comp136445_c0_seq2	PF00520, PF02214, PF07885, PF11601	NP_036413.1	potassium channel, voltage gated Shal related subfamily D, member 2	KCND2	Voltage gated K channel	1.625		Voltage gated (6T/1P); Conserved potassium selectivity motif (P loop TLGYGD); N-terminal Shal-type domain (PF11601); S4 voltage sensor reads R--R--R--K--RH
76	comp138736_c0_seq2	PF00520, PF02214, PF07885, PF11601, PF11879	NP_004970.3	potassium channel, voltage gated Shal related subfamily D, member 1	KCND1	Voltage gated K channel	1.29333		Voltage gated (6T/1P); Conserved potassium selectivity motif (P loop TLGYGD) and S6 PVP gating motif; N-terminal Shal-type domain (PF11601); S4 voltage sensor reads R--R--R--K--RH
77	comp129859_c0_seq4	PF03520, PF07885, PF00520, PF06008	AAC51781.1	potassium channel, voltage gated KQT-like subfamily Q, member 1	KCNQ1	Voltage gated K channel	8.28		Voltage gated (6T/1P); Conserved potassium selectivity motif (P loop T(I/V)GYGD) and KCNQ-like S6 gating motif (PAG--G-G); Incomplete N terminus; C-terminal domain charactorisitc of KCNQ channels (PF03520)
78	comp140274_c4_seq2	PF03520, PF07885, PF00520	CAB44650.1	potassium channel, voltage gated KQT-like subfamily Q, member 1	KCNQ1	Voltage gated K channel	3.66		Voltage gated (6T/1P); Conserved potassium selectivity motif (P loop T(I/V)GYGD) and KCNQ-like S6 gating motif (PAG--G-G); C-terminal domain charactorisitc of KCNQ channels (PF03520)
79	comp141736_c0_seq1	PF00520, PF03520, PF07885	NP_000209.2	potassium channel, voltage gated KQT-like subfamily Q, member 1	KCNQ1	Voltage gated K channel	1.415		Voltage gated (6T/1P); Conserved potassium selectivity motif (P loop T(I/V)GYGD) and KCNQ-like S6 gating motif (PAG--G-G); C-terminal domain charactorisitc of KCNQ channels (PF03520)
80	comp138911_c0_seq4	PF00520, PF03520, PF07885	AAC51781.1	potassium channel, voltage gated KQT-like subfamily Q, member 1	KCNQ1	Voltage gated K channel	1.40167		Voltage gated (6T/1P); Conserved potassium selectivity motif (P loop T(I/V)GYGD) and KCNQ-like S6 gating motif (PAG--G-G); C-terminal domain charactorisitc of KCNQ channels (PF03520)
81	comp140499_c1_seq5	PF00520, PF03520, PF07885	AAC51781.1	potassium channel, voltage gated KQT-like subfamily Q, member 1	KCNQ1	Voltage gated K channel	0.956667		Incomplete C terminus; Voltage gated (6T/1P); Conserved potassium selectivity motif (P loop T(I/V)GYGD) and KCNQ-like S6 gating motif (PAG--G-G); C-terminal domain charactorisitc of KCNQ channels (PF03520)
82	comp144456_c0_seq8	PF00520, PF03520, PF07885	AAF69797.1	potassium channel, voltage gated KQT-like subfamily Q, member 5	KCNQ5	Voltage gated K channel	1.93667		Voltage gated (6T/1P); Conserved potassium selectivity motif (P loop T(I/V)GYGD) and KCNQ-like S6 gating motif (PAG--G-G); C-terminal domain charactorisitc of KCNQ channels (PF03520)
83	comp139641_c1_seq1	PF00027, PF07885, PF13426, PF00520	XP_011523614.1	potassium voltage-gated channel subfamily H member 6	KCNH6	Voltage gated K channel	8.04833		Voltage gated (6T/1P); Conserved potassium selectivity motif (P loop TSVGFG) and no S6 PVP gating motif; N terminal EAG domain; cyclic nucleotide binding domain (PF00027)
84	comp137847_c0_seq1	PF07885, PF00027, PF00520	AAX93153.1	potassium channel, voltage gated eag related subfamily H, member 7	KCNH7	Voltage gated K channel	5.20333		Voltage gated (6T/1P); Conserved potassium selectivity motif (P loop TSIGFG) and no S6 PVP gating motif; cyclic nucleotide binding domain (PF00027)
85	comp140400_c5_seq5	PF07885, PF00027, PF08412, PF00520	XP_011531646.1	potassium voltage-gated channel subfamily H member 8	KCNH8	Voltage gated K channel	3.83333		Voltage gated (6T/1P); Conserved potassium selectivity motif (P loop TSVGFG) and no S6 PVP gating motif; cyclic nucleotide binding domain (PF00027)
86	comp143660_c0_seq1	PF07885, PF00027, PF00520, PF13426	NP_653234.2	potassium channel, voltage gated eag related subfamily H, member 8	KCNH8	Voltage gated K channel	3.65		Voltage gated (6T/1P); Conserved potassium selectivity motif (P loop TSVGFG) and no S6 PVP gating motif; N terminal EAG domain; cyclic nucleotide binding domain (PF00027)
87	comp144257_c3_seq4	PF00027, PF07885, PF00520, PF13426, PF00989	NP_002229.1	potassium channel, voltage gated eag related subfamily H, member 1	KCNH1	Voltage gated K channel	2.45167		Voltage gated (6T/1P); Conserved potassium selectivity motif (P loop TSIGFG) and no S6 PVP gating motif; N terminal EAG domain; cyclic nucleotide binding domain (PF00027)
88	comp143208_c5_seq1	PF00520, PF00989, PF07885, PF13426	NP_758963.1	potassium channel, voltage gated eag related subfamily H, member 5	KCNH5	Voltage gated K channel	0.89		Voltage gated (6T/1P); Conserved potassium selectivity motif (P loop TSIGFG) and no S6 PVP gating motif; Incomplete N & C terminus; N terminal EAG domain; cyclic nucleotide binding domain (PF00027)
89	comp139101_c0_seq1	PF00027, PF00520, PF07885, PF13426	AAL15429.1	potassium channel, voltage gated eag related subfamily H, member 8	KCNH8	Voltage gated K channel	0.89		Voltage gated (6T/1P); Conserved potassium selectivity motif (P loop TSVGFG) and no S6 PVP gating motif; N terminal EAG domain; cyclic nucleotide binding domain (PF00027)
90	comp137243_c2_seq2	PF07885 (x2)	NP_002236.1	potassium channel, two pore domain subfamily K, member 1	KCNK1	2P K channel	9.27		2 ion transport pores, TWIK like (P1 - GYG, P2- GLG), conserved gating residues (M1 (E) & P1 (T))
91	comp131739_c1_seq2	PF00520, PF07885 (x2)	NP_002237.1	potassium channel, two pore domain subfamily K, member 3	KCNK3	2P K channel	9.11667		2 ion transport pores, TASK like (P1 - GYG, P2- GFG); conserved gating residues (M1 (E) & P1 (T))
92	comp130392_c0_seq1	PF07885 (x2)	NP_001269463.1	potassium channel, two pore domain subfamily K, member 9	KCNK9	2P K channel	6.75667		2 ion transport pores, TASK like (P1 - GYG, P2- GFG); conserved gating residues (M1 (E) & P1 (T))
93	comp129885_c1_seq1	PF07885 (x2)	NP_003731.1	potassium channel, two pore domain subfamily K, member 5	KCNK5	2P K channel	5.83667		2 ion transport pores, TASK like (P1 - GYG, P2- GFG); conserved gating residues (M1 (E) & P1 (T))
94	comp133062_c0_seq2	PF07885 (x2)	NP_002237.1	potassium channel, two pore domain subfamily K, member 3	KCNK3	2P K channel	3.69333		2 ion transport pores, TASK like (P1 - GYG, P2- GFG); conserved gating residues (M1 (E) & P1 (T))
95	comp133203_c0_seq1	PF07885 (x2)	AAL95706.1	potassium channel, two pore domain subfamily K, member 10	KCNK10	2P K channel	3.16833		2 ion transport pores, TASK like (P1 - GYG, P2- GFG); conserved gating residues (M1 (E) & P1 (T))
96	comp129606_c0_seq1	PF00520, PF07885 (x2)	NP_066984.1	potassium channel, two pore domain subfamily K, member 10	KCNK10	2P K channel	1.83333		2 ion transport pores, TASK like (P1 - GYG, P2- GFG); Incomplete N terminus; conserved gating residues (M1 (E) & P1 (T))
97	comp141356_c3_seq1	PF07885 (x2)	NP_862823.1	potassium channel, two pore domain subfamily K, member 18	KCNK18	2P K channel	1.765		2 ion transport pores, TASK like (P1 - GYG, P2- GFG); conserved gating residues (M1 (E) & P1 (T))
98	comp133761_c0_seq1	PF07885 (x2)	NP_002237.1	potassium channel, two pore domain subfamily K, member 3	KCNK3	2P K channel	1.61167		2 ion transport pores, TASK like (P1 - GYG, P2- GFG); conserved gating residues (M1 (E) & P1 (T))
99	comp131462_c0_seq1	PF00520, PF07885 (x2)	NP_862823.1	potassium channel, two pore domain subfamily K, member 18	KCNK18	2P K channel	1.045		2 ion transport pores, TASK like (P1 - GYG, P2- GFG); conserved gating residues (M1 (E) & P1 (T))
100	comp139180_c3_seq1	PF00520, PF03493, PF07885	XP_005269849.1	potassium channel, calcium activated large conductance subfamily M alpha, member 1	KCNMA1	Ca2+ activated K channel	12.6483		7 TMH; Conserved potassium selectivity pore motif - GYGD; BK alpha subunit PF03493; Ca2+ bowl with Asp repeats
101	comp138774_c1_seq2	PF00520, PF03493, PF07885	AAD31173.1	potassium channel, calcium activated large conductance subfamily M alpha, member 1	KCNMA1	Ca2+ activated K channel	9.56		7 TMH; Conserved potassium selectivity pore motif - GYGD; BK alpha subunit PF03493
102	comp146073_c1_seq46	PF00520, PF03493, PF07885	AAD31173.1	potassium channel, calcium activated large conductance subfamily M alpha, member 1	KCNMA1	Ca2+ activated K channel	3.90667		6 TMH; Conserved potassium selectivity pore motif - GYGD; BK alpha subunit PF03493
103	comp142827_c0_seq1	PF00520, PF03493, PF07885	XP_011538085.1	potassium channel, calcium activated large conductance subfamily M alpha, member 1	KCNMA1	Ca2+ activated K channel	1.69333		7 TMH; Conserved potassium selectivity pore motif - GYGD; BK alpha subunit PF03493; Ca2+ bowl with Asp repeats
104	comp145132_c1_seq5	PF00520, PF03493, PF07885	XP_005273481.1	potassium channel, subfamily U, member 1	KCNU1	Ca2+ activated K channel	1.78		7 TMH; Incomplete C terminus; GFGD potassium selectivity pore motif; BK alpha subunit PF03493
105	comp141326_c4_seq18	PF03493	EAW88178.1	potassium channel, sodium activated subfamily T, member 1	KCNT1	Ca2+ activated K channel	0.586667		Conserved potassium selectivity pore motif - GYGD; BK alpha subunit PF03493
106	comp132818_c0_seq1	PF02888, PF03530, PF07885	AAC26099.1	potassium channel, calcium activated intermediate/small conductance subfamily N alpha, member 3	KCNN3	Ca2+ activated K channel	7.405		IC C terminus, 6 TMH, IC N term; Conserved potassium selectivity pore motif - GYGD; SK channel PF03493; C-terminal CaMBD
107	comp136329_c4_seq5	PF02888, PF03530, PF07885	NP_067627.2	potassium channel, calcium activated intermediate/small conductance subfamily N alpha, member 2	KCNN2	Ca2+ activated K channel	4.8		IC C terminus, 6 TMH, IC N term; Conserved potassium selectivity pore motif - GYGD; SK channel PF03493; C-terminal CaMBD
108	comp133598_c0_seq2	PF02888, PF03530, PF07885	EAW53179.1	potassium channel, calcium activated intermediate/small conductance subfamily N alpha, member 3	KCNN3	Ca2+ activated K channel	4.695		IC C terminus, 6 TMH, IC N term; Conserved potassium selectivity pore motif - GYGD; SK channel PF03493; C-terminal CaMBD
109	comp139757_c3_seq5	PF02888, PF03530, PF07885	NP_067627.2	potassium channel, calcium activated intermediate/small conductance subfamily N alpha, member 2	KCNN2	Ca2+ activated K channel	3.53167		IC C terminus, 6 TMH, IC N term; Conserved potassium selectivity pore motif - GYGD; SK channel PF03493; C-terminal CaMBD
110	comp138354_c5_seq5	PF03530, PF07885	EAW84647.1	potassium channel, calcium activated intermediate/small conductance subfamily N alpha, member 1	KCNN1	Ca2+ activated K channel	3.47167		IC C terminus, 6 TMH, IC N term; Conserved potassium selectivity pore motif - GYGD; SK channel PF03493;
111	comp142485_c0_seq1	PF02888, PF03530, PF07885	EAW53179.1	potassium channel, calcium activated intermediate/small conductance subfamily N alpha, member 3	KCNN3	Ca2+ activated K channel	2.21167		IC C terminus, 6 TMH, IC N term; Conserved potassium selectivity pore motif - GYGD; SK channel PF03493; C-terminal CaMBD
112	comp133287_c0_seq1	PF02888, PF03530, PF07885	AAP45946.1	potassium channel, calcium activated intermediate/small conductance subfamily N alpha, member 2	KCNN2	Ca2+ activated K channel	1.505		IC C terminus, 6 TMH, IC N term; Conserved potassium selectivity pore motif - GYGD; SK channel PF03493;
113	comp124881_c0_seq1	PF02888, PF03530, PF07885	AAG16728.1	potassium channel, calcium activated intermediate/small conductance subfamily N alpha, member 2	KCNN2	Ca2+ activated K channel	1.03167		Incomplete N & C terminus; IC C terminus, 6 TMH, IC N term; Conserved potassium selectivity pore motif - GYGD; SK channel PF03493; C-terminal CaMBD
114	comp143497_c0_seq8	PF02888, PF03530, PF07885	AAG16728.1	potassium channel, calcium activated intermediate/small conductance subfamily N alpha, member 2	KCNN2	Ca2+ activated K channel	0.896667		IC C terminus, 6 TMH, IC N term; Conserved potassium selectivity pore motif - GYGD; SK channel PF03493; C-terminal CaMBD
	comp144658_c0_seq1	PF08763, PF00520 (x4), PF08016	XP_005245535.1	calcium channel, voltage-dependent, L type, alpha 1S subunit	CACNA1S	Voltage gated Ca2+ channel - like (ion selectivity residues not conserved)	29.0883		VOCC like; closest hit is Cav1A (48% amino acid ID). Pore lining reads Q/T/E/E rather than canonical E/E/E/E as per human and other D. japonica HVAs
